# Supplementary material for: Sustained effect of glucagon on body weight and blood glucose: Assessed by continuous glucose monitoring in diabetic rats
Source: PLoS One. 2018 Mar 20;13(3):e0194468. doi: 10.1371/journal.pone.0194468 (PMC5860770; doi:10.1371/journal.pone.0194468)
Supplement: S1 File — Experiment (continuous blood glucose measurements). (XLS) [file pone.0194468.s004.xls]

## Sheet: (01) 86 insulin_Light
time	animal_2_day_1	animal_2_day_2	animal_2_day_3	animal_2_day_4	animal_2_day_5	animal_3_day_1	animal_3_day_2	animal_3_day_3	animal_3_day_4	animal_3_day_5	animal_4_day_1	animal_4_day_2	animal_4_day_3	animal_4_day_4	animal_4_day_5	animal_5_day_1	animal_5_day_2	animal_5_day_3	animal_5_day_4	animal_5_day_5	animal_6_day_1	animal_6_day_2	animal_6_day_3	animal_6_day_4	animal_6_day_5	animal_7_day_1	animal_7_day_4	animal_7_day_5	animal_9_day_1	animal_9_day_2	animal_9_day_3	animal_9_day_4	animal_9_day_5	animal_10_day_1	animal_10_day_2	animal_10_day_3	animal_10_day_4	animal_10_day_5	Avg	Var
1899-12-31	-0.571333	-1.642	-0.32	-2.47217	-2.13032	0.63	-0.567333	0.811667	0.675455	-1.13233	-1.40933	-2.31767	-0.774	0.124091	-0.926333	-0.402	-0.757667	-0.0319355	-5.57136	-1.02333	-3.20933	-1.85933	-0.649333	0.357	-0.481333	-0.921	-0.573	0.735667	1.55267	-0.547333	0.689	1.26645	1.60433	1.13267	-0.783333	-0.789667	-1.48667	2.79067	-0.0703737	0.579728
1899-12-31 00:01:00	-0.691333	-1.312	-0.61	-2.52217	-2.26032	0.57	-0.137333	0.821667	0.375455	-1.10233	-1.05933	-2.10767	-0.564	0.334091	-0.636333	-0.692	-0.527667	-0.661935	-6.29136	-0.933333	-3.85933	-1.74933	-0.719333	-0.003	-0.361333	-1.261	-0.923	0.695667	1.45267	-0.427333	0.739	1.44645	1.58433	1.07267	-0.573333	-1.15967	-2.00667	2.99067	-0.00287366	0.592647
1899-12-31 00:02:00	-0.811333	-1.282	-0.93	-2.85217	-2.19032	0.56	-0.177333	0.261667	-0.254545	-1.17233	-0.949333	-2.22767	-0.684	0.574091	-0.606333	-1.092	-0.437667	-1.42194	-7.07136	-1.01333	-4.52933	-1.51933	-1.09933	-0.523	-0.161333	-1.881	-1.503	0.655667	1.23267	-0.117333	0.859	1.53645	1.88433	0.782667	-0.323333	-2.08967	-2.82667	3.43067	0.103376	0.64444
1899-12-31 00:03:00	-0.661333	-1.082	-1.23	-3.26217	-1.87032	0.34	-0.187333	-0.328333	-0.964545	-1.36233	-1.20933	-2.01767	-0.764	0.684091	-0.516333	-1.522	-0.587667	-2.11194	-7.55136	-1.15333	-5.12933	-1.79933	-1.53933	-1.043	-0.201333	-2.521	-2.153	0.765667	0.792667	0.0426667	0.999	1.48645	1.86433	0.272667	-0.223333	-2.74967	-3.37667	3.53067	0.132126	0.646133
1899-12-31 00:04:00	-0.771333	-0.862	-1.56	-3.74217	-2.08032	-0.04	-0.197333	-0.988333	-1.56455	-1.78233	-1.53933	-2.10767	-0.764	0.584091	-0.656333	-1.932	-0.547667	-2.81194	-7.96136	-0.983333	-5.66933	-2.07933	-2.01933	-1.593	-0.461333	-3.061	-2.753	0.635667	0.552667	0.0926667	1.049	1.35645	1.93433	-0.127333	-0.313333	-3.30967	-4.25667	3.53067	0.0171263	0.677759
1899-12-31 00:05:00	-0.991333	-1.102	-1.76	-4.10217	-2.15032	-0.47	-0.307333	-1.73833	-2.20455	-2.30233	-1.70933	-2.27767	-0.774	0.184091	-1.07633	-2.582	-0.597667	-3.39194	-8.39136	-0.913333	-6.39933	-2.36933	-2.55933	-1.903	-0.641333	-3.821	-3.413	0.815667	-0.0273333	0.0626667	0.769	0.826452	1.80433	-0.687333	-0.473333	-3.94967	-4.90667	3.32067	-0.142874	0.695817
1899-12-31 00:06:00	-1.12133	-1.542	-2.32	-4.62217	-2.30032	-0.9	-0.327333	-2.34833	-2.96455	-2.76233	-2.02933	-2.62767	-1.384	-0.445909	-1.04633	-3.032	-0.847667	-3.74194	-8.93136	-0.803333	-7.13933	-2.69933	-3.02933	-2.493	-0.761333	-4.201	-4.073	0.835667	-0.737333	0.102667	0.509	0.506452	1.43433	-1.09733	-1.08333	-4.47967	-5.06667	2.93067	-0.309124	0.679045
1899-12-31 00:07:00	-1.11133	-1.932	-2.64	-4.79217	-2.15032	-1.21	-0.707333	-2.96833	-3.68455	-3.26233	-2.89933	-3.11767	-1.984	-0.955909	-1.19633	-3.412	-1.01767	-4.18194	-9.29136	-1.00333	-7.80933	-3.07933	-3.61933	-3.033	-0.861333	-4.571	-4.463	0.435667	-1.33733	-0.147333	0.299	0.386452	1.35433	-1.42733	-1.64333	-4.98967	-5.27667	2.18067	-0.562874	0.636553
1899-12-31 00:08:00	-1.41133	-2.102	-2.95	-5.09217	-2.37032	-1.82	-1.36733	-3.83833	-4.43455	-3.77233	-3.39933	-3.80767	-2.554	-1.45591	-1.56633	-4.002	-1.25767	-4.53194	-9.65136	-1.29333	-8.36933	-3.70933	-4.28933	-3.713	-1.37133	-4.941	-5.003	-0.00433333	-1.58733	-0.507333	0.139	0.0464516	1.10433	-1.85733	-2.09333	-5.55967	-5.80667	1.92067	-0.919124	0.654733
1899-12-31 00:09:00	-1.46133	-2.212	-3.45	-5.35217	-2.68032	-2.57	-1.85733	-4.44833	-5.02455	-4.40233	-3.68933	-4.59767	-2.704	-2.31591	-2.04633	-4.362	-1.46767	-4.83194	-10.2814	-1.78333	-8.95933	-4.45933	-4.93933	-4.173	-2.07133	-5.451	-5.753	-0.594333	-1.79733	-0.957333	-0.121	-0.253548	0.744333	-2.13733	-2.67333	-5.90967	-6.20667	1.85067	-1.37287	0.70047
1899-12-31 00:10:00	-1.66133	-2.442	-3.63	-5.70217	-2.95032	-3.01	-2.49733	-5.12833	-5.66455	-5.12233	-4.13933	-5.25767	-3.234	-3.07591	-2.46633	-4.522	-1.71767	-5.36194	-10.6714	-2.28333	-9.67933	-5.11933	-5.41933	-4.713	-2.62133	-6.211	-6.373	-1.35433	-2.10733	-1.30733	-0.521	-0.653548	0.424333	-2.46733	-3.47333	-6.11967	-6.71667	1.47067	-1.86287	0.726111
1899-12-31 00:11:00	-1.91133	-2.902	-4.1	-6.02217	-3.16032	-3.75	-3.12733	-5.83833	-6.27455	-5.62233	-4.86933	-5.93767	-3.924	-3.79591	-2.81633	-4.592	-2.31767	-5.95194	-10.9814	-2.76333	-10.1193	-5.61933	-5.81933	-4.993	-2.95133	-6.791	-6.813	-1.83433	-2.54733	-1.53733	-0.851	-0.903548	0.0443333	-2.81733	-3.89333	-6.42967	-7.14667	0.900667	-2.27537	0.715089
1899-12-31 00:12:00	-2.16133	-3.272	-4.24	-6.25217	-3.30032	-4.3	-3.73733	-6.41833	-6.86455	-6.22233	-5.54933	-6.78767	-4.484	-4.39591	-3.56633	-5.062	-3.02767	-5.93194	-11.1314	-3.18333	-10.7493	-6.22933	-6.17933	-5.693	-3.29133	-7.191	-7.033	-2.33433	-3.16733	-1.79733	-1.351	-1.29355	-0.265667	-3.26733	-4.21333	-6.72967	-7.46667	0.130667	-2.75412	0.708998
1899-12-31 00:13:00	-2.41133	-3.532	-4.42	-6.25217	-3.44032	-4.87	-4.49733	-6.85833	-7.28455	-6.84233	-6.16933	-7.47767	-5.004	-4.87591	-4.42633	-5.542	-3.53767	-6.15194	-11.2914	-3.65333	-11.3593	-6.71933	-6.72933	-6.093	-3.70133	-7.671	-7.623	-2.97433	-3.77733	-2.16733	-2.111	-1.79355	-0.735667	-3.73733	-4.79333	-6.97967	-7.63667	-0.389333	-3.27037	0.722955
1899-12-31 00:14:00	-2.52133	-3.862	-4.45	-6.24217	-3.56032	-5.26	-5.13733	-7.30833	-7.70455	-7.29233	-6.66933	-8.34767	-5.764	-5.65591	-5.21633	-5.842	-4.15767	-6.60194	-11.5814	-4.04333	-12.0093	-7.18933	-7.23933	-6.603	-4.09133	-8.191	-8.233	-3.68433	-4.07733	-2.64733	-2.461	-2.18355	-1.11567	-4.08733	-5.13333	-7.46967	-7.89667	-0.559333	-3.69537	0.756369
1899-12-31 00:15:00	-2.85133	-4.242	-4.63	-6.20217	-4.01032	-5.79	-5.66733	-7.78833	-8.05455	-7.87233	-7.20933	-9.27767	-6.334	-6.27591	-5.83633	-6.012	-4.65767	-6.86194	-11.7614	-4.42333	-12.4693	-7.59933	-7.66933	-7.013	-4.47133	-8.721	-8.843	-4.01433	-4.26733	-3.35733	-2.621	-2.52355	-1.39567	-4.48733	-5.42333	-7.63967	-8.40667	-0.879333	-4.11287	0.792689
1899-12-31 00:16:00	-3.21133	-4.682	-4.82	-6.17217	-4.24032	-6.17	-6.27733	-8.15833	-8.37455	-8.25233	-7.85933	-9.91767	-7.094	-6.88591	-6.47633	-6.282	-5.12767	-7.25194	-12.0514	-4.86333	-12.8793	-8.09933	-8.11933	-7.423	-4.93133	-9.261	-9.343	-4.44433	-4.53733	-4.00733	-2.921	-2.98355	-1.77567	-5.03733	-6.09333	-8.00967	-8.62667	-1.23933	-4.52787	0.806472
1899-12-31 00:17:00	-3.39133	-5.142	-5.19	-5.91217	-4.44032	-6.6	-6.83733	-8.45833	-8.63455	-8.59233	-8.46933	-10.5977	-7.814	-7.69591	-7.00633	-6.602	-5.83767	-7.52194	-12.3214	-5.46333	-13.2393	-8.59933	-8.49933	-7.833	-5.38133	-9.841	-9.843	-5.18433	-4.75733	-4.16733	-3.231	-3.33355	-2.01567	-5.62733	-6.48333	-8.41967	-8.81667	-1.75933	-4.98037	0.813311
1899-12-31 00:18:00	-3.68133	-5.532	-5.36	-5.95217	-4.67032	-6.94	-7.33733	-8.68833	-8.88455	-8.93233	-9.17933	-11.2577	-8.404	-8.62591	-7.61633	-6.892	-6.33767	-8.09194	-12.6314	-6.05333	-13.5993	-9.13933	-8.87933	-8.243	-5.81133	-10.241	-10.413	-5.76433	-5.02733	-4.50733	-3.461	-3.68355	-2.35567	-5.99733	-6.97333	-8.76967	-9.10667	-2.25933	-5.43287	0.821299
1899-12-31 00:19:00	-3.94133	-5.882	-5.61	-6.18217	-4.81032	-7.25	-7.69733	-8.95833	-9.10455	-9.15233	-9.79933	-11.7777	-9.014	-9.40591	-8.21633	-7.222	-7.01767	-8.57194	-12.8414	-6.50333	-13.9793	-9.56933	-9.28933	-8.673	-6.13133	-10.621	-10.873	-6.03433	-5.19733	-4.97733	-3.751	-3.99355	-2.50567	-6.33733	-7.32333	-8.98967	-9.18667	-2.49933	-5.73162	0.849635
1899-12-31 00:20:00	-4.15133	-6.192	-5.83	-6.00217	-4.94032	-7.48	-8.09733	-9.11833	-9.21455	-9.40233	-10.5493	-12.3577	-9.594	-9.95591	-8.71633	-7.442	-7.59767	-9.18194	-13.1914	-6.87333	-14.3393	-9.93933	-9.64933	-9.063	-6.48133	-10.901	-11.293	-6.54433	-5.33733	-5.33733	-4.261	-4.26355	-2.73567	-6.60733	-7.62333	-9.38967	-9.41667	-2.90933	-6.07537	0.861172
1899-12-31 00:21:00	-4.01133	-6.492	-6.15	-6.10217	-5.10032	-7.71	-8.44733	-9.25833	-9.32455	-9.57233	-11.2793	-12.9277	-10.214	-10.4859	-9.25633	-7.652	-8.13767	-9.64194	-13.3514	-7.31333	-14.6393	-10.4093	-9.99933	-9.423	-6.84133	-11.131	-11.733	-6.95433	-5.46733	-5.69733	-4.531	-4.57355	-3.02567	-6.92733	-8.09333	-9.65967	-9.79667	-3.07933	-6.39287	0.882977
1899-12-31 00:22:00	-4.52133	-6.752	-6.27	-6.27217	-5.23032	-7.92	-8.79733	-9.35833	-9.44455	-9.77233	-11.8793	-13.4977	-10.794	-10.9759	-9.79633	-7.892	-8.47767	-9.95194	-13.5314	-7.60333	-14.9593	-10.9493	-10.3393	-9.793	-7.15133	-11.421	-12.023	-7.32433	-5.59733	-6.01733	-4.951	-4.80355	-3.18567	-7.31733	-8.51333	-10.0697	-10.2467	-3.15933	-6.65287	0.920647
1899-12-31 00:23:00	-5.20133	-7.142	-6.55	-6.54217	-5.42032	-8.05	-9.03733	-9.44833	-9.55455	-9.93233	-12.5593	-14.0577	-11.374	-11.5259	-10.2763	-8.132	-8.76767	-10.2519	-13.7514	-7.86333	-15.3393	-11.6193	-10.6593	-10.093	-7.53133	-11.701	-12.403	-7.66433	-5.60733	-6.37733	-5.451	-5.09355	-3.39567	-7.64733	-8.98333	-10.3597	-10.4367	-3.73933	-6.97787	0.915312
1899-12-31 00:24:00	-5.52133	-7.712	-6.71	-6.82217	-5.61032	-8.27	-9.25733	-9.50833	-9.53455	-9.96233	-13.3193	-14.6377	-11.924	-12.0159	-10.7663	-8.272	-9.04195	-10.5419	-14.0114	-8.17333	-15.6293	-11.9693	-10.9893	-10.453	-7.87133	-12.041	-12.733	-8.00433	-5.81733	-6.74733	-5.831	-5.48355	-3.53567	-8.05733	-9.40333	-10.6097	-10.5667	-3.91933	-7.23037	0.936407
1899-12-31 00:25:00	-5.78133	-8.232	-6.89	-6.93217	-5.82032	-8.38	-9.45733	-9.56833	-9.54455	-10.0423	-14.0693	-15.0577	-12.354	-12.4859	-11.2563	-8.492	-9.31624	-10.8419	-14.2114	-8.53333	-15.7993	-12.3293	-11.2493	-10.733	-8.17133	-12.281	-13.153	-8.37433	-5.90733	-7.08733	-6.041	-5.69355	-3.91567	-8.48733	-9.73333	-10.9397	-10.7067	-4.33933	-7.55662	0.930527
1899-12-31 00:26:00	-6.09133	-8.442	-6.99	-7.13217	-5.94032	-8.46	-9.59733	-9.59833	-9.59455	-10.1023	-14.6793	-15.5041	-12.774	-12.8859	-11.6463	-8.712	-9.59052	-11.1419	-14.4214	-8.73333	-15.9793	-12.9393	-11.4993	-10.943	-8.54133	-12.411	-13.563	-8.79433	-6.01733	-7.45733	-6.331	-5.99355	-4.23567	-8.79733	-10.2433	-11.2497	-10.9067	-4.64933	-7.83037	0.93146
1899-12-31 00:27:00	-6.34133	-8.782	-7.19	-7.28217	-6.23032	-8.49	-9.69733	-9.61833	-9.69455	-10.2123	-15.1993	-15.9505	-13.244	-13.3059	-12.2063	-8.892	-9.86481	-11.3819	-14.6414	-9.08333	-16.1793	-13.3093	-11.7293	-11.193	-8.85133	-12.551	-13.783	-9.10433	-6.02733	-7.78733	-6.621	-6.32355	-4.31567	-9.05733	-10.6933	-11.4397	-11.1667	-4.85933	-8.10787	0.965312
1899-12-31 00:28:00	-6.66133	-9.022	-7.3	-7.45217	-6.49032	-8.5	-9.69019	-9.62833	-9.73455	-10.2523	-15.6193	-16.397	-13.794	-13.6959	-12.9963	-9.102	-10.1391	-11.5219	-14.7414	-9.35333	-16.3093	-13.6293	-11.9793	-11.383	-9.16133	-12.831	-13.893	-9.50433	-6.08733	-8.15733	-6.861	-6.61355	-4.38567	-9.28733	-11.0333	-11.6197	-11.3467	-5.28933	-8.42912	1.0062
1899-12-31 00:29:00	-6.93133	-9.372	-7.41	-7.64217	-6.65032	-8.46	-9.68305	-9.66833	-9.80455	-10.2123	-16.1893	-16.8434	-14.144	-13.9959	-13.4963	-9.312	-10.4134	-11.7819	-14.8414	-9.53333	-16.4593	-13.9193	-12.2193	-11.583	-9.42133	-13.031	-14.023	-9.90433	-6.28733	-8.48733	-7.151	-6.75355	-4.55567	-9.68733	-11.2833	-11.8197	-11.4067	-5.60933	-8.67287	1.02539
1899-12-31 00:30:00	-7.12133	-9.56892	-7.5	-7.92217	-6.87032	-8.36	-9.6759	-9.68833	-9.83455	-10.3323	-16.5893	-17.2898	-14.444	-14.2659	-13.8563	-9.492	-10.6877	-12.0419	-14.9414	-9.93333	-16.6293	-14.1593	-12.4093	-11.763	-9.66133	-13.141	-14.173	-10.2343	-6.48733	-8.81733	-7.561	-6.89355	-4.70567	-10.0373	-11.6761	-12.0897	-11.4567	-5.81933	-8.92662	1.04575
1899-12-31 00:31:00	-7.20133	-9.76585	-7.53	-8.01217	-7.00032	-8.19	-9.66876	-9.71833	-9.83455	-10.2723	-16.8893	-17.7362	-14.704	-14.5459	-14.2263	-9.722	-10.962	-12.2219	-15.0614	-10.2133	-16.6393	-14.4993	-12.6293	-12.033	-9.99133	-13.281	-14.223	-10.4843	-6.85733	-9.09733	-7.831	-7.14355	-4.93567	-10.2473	-12.0688	-12.2097	-11.7167	-6.01933	-9.14287	1.05923
1899-12-31 00:32:00	-7.41133	-9.96277	-7.61	-8.21217	-7.16032	-8.09	-9.66162	-9.75833	-9.85455	-10.3423	-17.2193	-18.1827	-14.954	-14.9159	-14.6763	-9.932	-11.2362	-12.3619	-15.1314	-10.3833	-16.7293	-15.0193	-12.8593	-12.253	-10.2713	-13.381	-14.403	-10.6843	-7.02733	-9.31733	-8.151	-7.38355	-5.14567	-10.3973	-12.4615	-12.4097	-11.9167	-6.40933	-9.38412	1.07039
1899-12-31 00:33:00	-7.64133	-10.1597	-7.73	-8.39217	-7.34032	-8.03	-9.65448	-9.66833	-9.88455	-10.4223	-17.5293	-18.6291	-15.234	-15.3459	-15.0763	-10.132	-11.5105	-12.5219	-15.1914	-10.6933	-16.9593	-15.2493	-13.0393	-12.493	-10.4913	-13.461	-14.543	-11.0243	-7.23733	-9.62097	-8.341	-7.62355	-5.28567	-10.4973	-12.8542	-12.5597	-12.0567	-6.67933	-9.62662	1.09324
1899-12-31 00:34:00	-7.83133	-10.3566	-7.94	-8.63217	-7.20032	-8.01	-9.64733	-9.58833	-9.86455	-10.4823	-17.8393	-19.0755	-15.514	-15.6159	-15.3863	-10.282	-11.7848	-12.6819	-15.1714	-10.8433	-17.1093	-15.4193	-13.1593	-12.633	-10.7713	-13.581	-14.643	-11.4243	-7.35733	-9.92461	-8.511	-7.89355	-5.43567	-10.5573	-13.247	-12.8197	-12.2967	-6.88933	-9.80412	1.12298
1899-12-31 00:35:00	-8.08133	-10.5535	-8.2	-8.92217	-7.47032	-8.01	-9.64019	-9.50833	-9.89455	-10.5123	-17.9893	-19.522	-15.904	-15.8459	-15.6563	-10.512	-12.0591	-12.8119	-15.1814	-11.0433	-17.1893	-15.5093	-13.3293	-12.723	-11.0413	-13.671	-14.723	-11.8043	-7.67733	-10.2282	-8.761	-8.20355	-5.62567	-10.6773	-13.6397	-12.9397	-12.4067	-7.01933	-10.0216	1.13468
1899-12-31 00:36:00	-8.37133	-10.7505	-8.23	-9.11217	-7.61032	-8.08	-9.63305	-9.41833	-9.89455	-10.5223	-18.1593	-19.9684	-16.244	-16.0259	-15.8163	-10.652	-12.3334	-12.8819	-15.2714	-11.2633	-17.2693	-15.7775	-13.4593	-12.903	-11.2113	-13.741	-14.833	-12.0843	-7.80733	-10.5319	-9.001	-8.51355	-5.77567	-10.8673	-14.0324	-13.0997	-12.5567	-7.30933	-10.1991	1.1338
1899-12-31 00:37:00	-8.40133	-10.9474	-8.35	-9.28217	-7.83032	-7.99	-9.6259	-9.29833	-9.91455	-10.5423	-18.2993	-20.4148	-16.534	-16.3059	-16.0663	-10.762	-12.6077	-12.9819	-15.3314	-11.4633	-17.2393	-16.0457	-13.5793	-13.073	-11.2913	-13.811	-14.893	-12.3043	-7.87733	-10.8355	-9.201	-8.80355	-5.93567	-11.0873	-14.4252	-13.2397	-12.5967	-7.39933	-10.3541	1.1433
1899-12-31 00:38:00	-8.46133	-11.1443	-8.48	-9.50217	-7.97032	-7.97	-9.61876	-9.24833	-9.91455	-10.5323	-18.3693	-20.8612	-16.714	-16.5459	-16.3263	-10.842	-12.8277	-13.1619	-15.4114	-11.6633	-17.3493	-16.3139	-13.7493	-13.183	-11.4613	-13.831	-14.993	-12.5043	-7.91733	-11.1392	-9.441	-8.98355	-6.08567	-11.1373	-14.8179	-13.4297	-12.7667	-7.59933	-10.5179	1.15371
1899-12-31 00:39:00	-8.68133	-11.3412	-8.48	-9.64217	-8.10032	-7.9	-9.61162	-9.26833	-9.92455	-10.3923	-18.4893	-21.3077	-16.864	-16.7859	-16.4763	-10.932	-13.1677	-13.2219	-15.4314	-11.8733	-17.4093	-16.5821	-13.9193	-13.293	-11.6713	-13.921	-15.103	-12.6443	-7.92733	-11.4428	-9.541	-9.18355	-6.15567	-11.1773	-15.2106	-13.6897	-12.8667	-7.85933	-10.6466	1.15741
1899-12-31 00:40:00	-8.87133	-11.5382	-8.51	-9.70217	-8.20032	-7.86	-9.60448	-9.27833	-9.93455	-10.4223	-18.5693	-21.5277	-17.094	-17.0259	-16.5963	-11.082	-13.4577	-13.2519	-15.3614	-12.0833	-17.4493	-16.8502	-14.0093	-13.393	-11.9213	-14.071	-15.223	-12.8543	-8.12733	-11.7464	-9.721	-9.42355	-6.25567	-11.3373	-15.6033	-13.8397	-12.8967	-8.01933	-10.7941	1.16501
1899-12-31 00:41:00	-9.29133	-11.7351	-8.61	-10.0722	-8.25032	-7.83	-9.59733	-9.18833	-9.99455	-10.2923	-18.6493	-21.7077	-17.274	-17.2559	-16.7363	-11.202	-13.5677	-13.3619	-15.3314	-12.2733	-17.4893	-17.1184	-14.0193	-13.493	-12.1413	-14.151	-15.333	-13.0443	-8.22733	-12.0501	-9.801	-9.54355	-6.37567	-11.4473	-15.8233	-13.9697	-12.8967	-8.14933	-10.9079	1.17651
1899-12-31 00:42:00	-9.68133	-11.932	-8.76	-10.3522	-8.31032	-7.84	-9.54733	-9.05833	-10.0345	-10.2823	-18.7293	-21.9377	-17.444	-17.4259	-16.8163	-11.342	-13.6077	-13.4419	-15.3014	-12.4133	-17.5693	-17.3866	-14.0893	-13.553	-12.4013	-14.211	-15.413	-13.2543	-8.28733	-12.3537	-10.001	-9.74355	-6.48567	-11.4573	-16.1433	-14.0997	-12.9067	-8.30933	-11.0341	1.18195
1899-12-31 00:43:00	-9.93133	-12.082	-8.85	-10.6922	-8.41032	-7.85	-9.49733	-8.99833	-10.0345	-10.4623	-18.8193	-22.0477	-17.574	-17.5659	-16.7763	-11.462	-13.7677	-13.5719	-15.2914	-12.5433	-17.6193	-17.6548	-14.0893	-13.623	-12.5413	-14.271	-15.493	-13.4443	-8.31733	-12.6573	-10.251	-9.89355	-6.65567	-11.5673	-16.4533	-14.2497	-12.9667	-8.60933	-11.1804	1.16053
1899-12-31 00:44:00	-10.0713	-12.232	-8.95	-10.9322	-8.44032	-7.84	-9.42733	-8.98833	-9.99455	-10.4523	-18.8893	-22.2177	-17.684	-17.7259	-16.8863	-11.602	-13.9277	-13.5519	-15.2714	-12.7933	-17.7793	-17.923	-14.0693	-13.713	-12.5613	-14.321	-15.613	-13.6343	-8.47733	-12.7773	-10.431	-10.0735	-6.76567	-11.6273	-16.7133	-14.3497	-12.9967	-8.82933	-11.2954	1.16525
1899-12-31 00:45:00	-10.1513	-12.702	-9	-11.1022	-8.57032	-7.82	-9.31733	-9.00833	-9.97455	-10.4023	-18.9993	-22.3977	-17.824	-17.8359	-16.9463	-11.712	-14.0677	-13.6719	-15.1814	-12.9733	-17.8793	-18.1912	-14.0793	-13.733	-12.6213	-14.381	-15.723	-13.8143	-8.56733	-12.9773	-10.561	-10.2135	-6.88567	-11.7173	-16.9133	-14.3897	-12.9167	-8.95933	-11.3966	1.16417
1899-12-31 00:46:00	-10.2513	-13.082	-9.02	-11.2122	-8.45032	-7.8	-9.32733	-9.05833	-9.94455	-10.3923	-19.0793	-22.5277	-18.054	-17.9959	-17.0263	-11.822	-14.2477	-13.8119	-15.1414	-13.0833	-17.9593	-18.4593	-14.0793	-13.823	-12.8213	-14.451	-15.793	-13.9443	-8.37733	-13.2373	-10.711	-10.3235	-6.98567	-11.8773	-17.0933	-14.4297	-13.0267	-9.22933	-11.4916	1.17131
1899-12-31 00:47:00	-10.4913	-13.302	-9.03	-11.3622	-8.35032	-7.77	-9.34733	-9.19833	-9.90455	-10.2323	-19.1993	-22.6877	-18.214	-18.1459	-16.9563	-11.942	-14.2777	-13.9519	-15.1814	-13.2333	-18.1193	-18.5793	-14.1493	-13.863	-12.9513	-14.511	-15.833	-14.1643	-8.47733	-13.4473	-10.891	-10.4835	-7.11567	-11.8473	-17.1733	-14.6497	-13.0467	-9.18933	-11.5241	1.18069
1899-12-31 00:48:00	-10.7513	-13.482	-9.08	-11.4722	-8.50032	-7.74	-9.27733	-9.12833	-9.77455	-10.3423	-19.3793	-22.7277	-18.404	-18.3459	-16.9863	-12.052	-14.2277	-14.0819	-14.9414	-13.4133	-18.1793	-18.7993	-14.2293	-13.893	-13.1013	-14.541	-15.883	-14.3043	-8.85733	-13.6173	-11.021	-10.6235	-7.24567	-11.7573	-17.3133	-14.7297	-13.1667	-9.40933	-11.6629	1.17097
1899-12-31 00:49:00	-10.6913	-13.602	-9.13	-11.8122	-8.51032	-7.71	-9.22733	-9.05833	-9.76455	-10.3423	-19.4893	-22.7777	-18.554	-18.6259	-17.0963	-12.102	-14.2377	-14.1519	-14.8814	-13.4833	-18.1293	-19.0193	-14.2693	-13.953	-13.2613	-14.601	-15.963	-14.4143	-8.95733	-13.8173	-11.051	-10.7035	-7.30567	-11.6773	-17.3133	-14.8497	-13.1767	-9.50933	-11.7404	1.18185
1899-12-31 00:50:00	-10.7813	-13.762	-9.31	-12.0622	-8.63032	-7.67	-9.15733	-8.97833	-9.75455	-10.2823	-19.5793	-22.8677	-18.634	-18.8059	-17.0863	-12.192	-14.4377	-14.2019	-14.7814	-13.5633	-18.0993	-19.1693	-14.3193	-14.073	-13.4113	-14.621	-16.073	-14.5643	-8.98733	-13.9373	-11.051	-10.8535	-7.43567	-11.6373	-17.4233	-14.8997	-13.1767	-9.69933	-11.8341	1.17332
1899-12-31 00:51:00	-11.1213	-13.862	-9.61	-12.1822	-8.56032	-7.64	-9.12733	-8.89833	-9.76455	-10.2723	-19.6193	-23.0577	-18.684	-18.8659	-17.1063	-12.282	-14.6877	-14.2619	-14.7314	-13.7033	-18.0693	-19.2693	-14.3093	-14.143	-13.5613	-14.631	-16.123	-14.6343	-9.02733	-14.0473	-11.031	-11.0135	-7.50567	-11.6473	-17.4233	-14.9097	-13.0967	-9.63933	-11.8729	1.18632
1899-12-31 00:52:00	-11.4013	-13.902	-9.63	-12.2522	-8.65032	-7.62	-9.16733	-8.81833	-9.75455	-10.2423	-19.6793	-22.9477	-18.774	-18.8659	-17.1463	-12.382	-14.7177	-14.3519	-14.7414	-13.7933	-18.1093	-19.4893	-14.4093	-14.223	-13.6713	-14.631	-16.183	-14.7943	-9.01733	-14.2473	-11.031	-11.1235	-7.59567	-11.7473	-17.3633	-14.9297	-13.1767	-9.75933	-11.9566	1.18785
1899-12-31 00:53:00	-11.5113	-14.072	-9.57	-12.2922	-8.74032	-7.66	-9.18733	-8.73833	-9.73455	-10.2023	-19.7593	-22.9377	-18.844	-18.8659	-17.1763	-12.452	-14.7977	-14.4119	-14.7414	-13.9433	-18.1093	-19.7093	-14.4493	-14.273	-13.7613	-14.651	-16.233	-14.8843	-8.90733	-14.3873	-11.041	-11.2235	-7.65567	-11.8573	-17.3633	-15.0597	-13.1867	-10.0193	-12.0479	1.18493
1899-12-31 00:54:00	-11.5713	-14.112	-9.59	-12.3722	-8.81032	-7.78	-9.21733	-8.66833	-9.72455	-10.2023	-19.8993	-22.8577	-18.874	-18.9459	-17.1163	-12.462	-14.9077	-14.4719	-14.8114	-14.1033	-18.1093	-19.8693	-14.5493	-14.313	-13.8213	-14.681	-16.283	-15.0443	-8.79733	-14.4173	-11.071	-11.2935	-7.76567	-11.7773	-17.3833	-15.2297	-13.1667	-10.1993	-12.1329	1.17733
1899-12-31 00:55:00	-11.7013	-13.852	-9.75	-12.3922	-8.90032	-7.77	-9.29733	-8.61833	-9.72455	-10.1823	-20.0993	-22.8577	-18.934	-19.0259	-17.0963	-12.472	-15.0777	-14.5119	-14.8614	-14.2133	-18.0993	-20.0493	-14.5193	-14.363	-13.9613	-14.721	-16.273	-15.3143	-9.03733	-14.5773	-11.151	-11.3935	-7.87567	-11.7273	-17.4033	-15.3697	-13.2267	-10.2093	-12.2191	1.18357
1899-12-31 00:56:00	-11.8813	-13.822	-9.9	-12.6422	-9.05032	-7.76	-9.28733	-8.53833	-9.69455	-10.1623	-20.1293	-22.7777	-18.964	-19.0959	-17.1863	-12.552	-15.2377	-14.5419	-14.8614	-14.3133	-18.0893	-20.1693	-14.4893	-14.383	-14.1213	-14.751	-16.303	-15.4043	-9.07733	-14.6273	-11.181	-11.4635	-7.98567	-11.7573	-17.4433	-15.4597	-13.2467	-10.1993	-12.3029	1.18804
1899-12-31 00:57:00	-12.0413	-13.972	-9.98	-12.6922	-9.10032	-7.67	-9.26733	-8.48833	-9.66455	-10.1623	-20.1593	-22.7177	-18.974	-19.1259	-17.2863	-12.682	-15.3277	-14.5719	-15.0314	-14.4333	-18.1093	-20.0793	-14.5693	-14.343	-14.2313	-14.771	-16.343	-15.4743	-9.08733	-14.6073	-11.221	-11.4935	-8.03567	-11.8473	-17.5633	-15.4997	-13.2167	-10.0993	-12.3529	1.20293
1899-12-31 00:58:00	-12.1813	-13.792	-10.11	-12.7322	-9.14032	-7.61	-9.19733	-8.53833	-9.63455	-10.1623	-20.1993	-22.6977	-19.024	-19.1459	-17.3163	-12.812	-15.4077	-14.6719	-15.1114	-14.5333	-18.0593	-20.0893	-14.6193	-14.303	-14.3613	-14.761	-16.363	-15.5243	-9.01733	-14.6373	-11.261	-11.5735	-8.07567	-11.8573	-17.6733	-15.5597	-13.2267	-10.1593	-12.4091	1.20773
1899-12-31 00:59:00	-12.2413	-13.822	-10.23	-12.8322	-9.51032	-7.56	-9.23733	-8.53833	-9.63455	-10.1723	-20.2193	-22.6577	-19.014	-19.2059	-17.4563	-12.882	-15.4777	-14.7319	-15.1214	-14.6733	-17.9793	-20.1093	-14.5893	-14.293	-14.4813	-14.751	-16.353	-15.5643	-9.05733	-14.7573	-11.351	-11.6635	-8.10567	-11.7573	-17.8233	-15.4697	-13.2267	-10.3093	-12.5341	1.20312
1899-12-31 01:00:00	-12.2413	-13.762	-10.32	-12.9122	-9.94032	-7.57	-9.22733	-8.51833	-9.62455	-10.1923	-20.2893	-22.6677	-19.054	-19.2559	-17.4663	-12.922	-15.5277	-14.7419	-15.0914	-14.7033	-17.9693	-20.0193	-14.7093	-14.283	-14.5813	-14.721	-16.373	-15.6143	-9.18733	-14.7673	-11.391	-11.7335	-8.10567	-11.7373	-17.9933	-15.5397	-13.2867	-10.4593	-12.6329	1.18593
1899-12-31 01:01:00	-12.4113	-13.722	-10.4	-13.0722	-10.1003	-7.57	-9.25733	-8.48833	-9.61455	-10.2123	-20.3093	-22.6077	-19.174	-19.3559	-17.4163	-12.932	-15.4877	-14.7119	-15.0714	-14.9333	-17.9793	-20.0493	-14.7593	-14.223	-14.6213	-14.721	-16.373	-15.7243	-9.30733	-14.9073	-11.461	-11.8235	-8.12567	-11.6673	-18.0433	-15.6197	-13.4267	-10.5593	-12.7116	1.18414
1899-12-31 01:02:00	-12.5713	-13.992	-10.42	-13.1822	-10.2503	-7.54	-9.23733	-8.43833	-9.61455	-10.1723	-20.3193	-22.4777	-19.174	-19.3959	-17.4363	-12.982	-15.4277	-14.6319	-15.0614	-14.9933	-17.9493	-20.1293	-14.8893	-14.173	-14.6613	-14.681	-16.363	-15.7943	-9.43733	-14.9973	-11.471	-11.9235	-8.22567	-11.6873	-18.1033	-15.8097	-13.4967	-10.5893	-12.7654	1.17977
1899-12-31 01:03:00	-12.7013	-14.152	-10.47	-13.3622	-10.3503	-7.52	-9.23733	-8.40833	-9.63455	-10.1323	-20.3593	-22.3877	-19.114	-19.4059	-17.5863	-13.022	-15.3677	-14.6619	-15.1014	-15.1733	-17.8993	-20.0693	-14.9593	-14.173	-14.6513	-14.681	-16.333	-15.8443	-9.50733	-15.1673	-11.571	-11.9635	-8.32567	-11.7173	-18.1933	-15.7097	-13.5767	-10.7193	-12.8479	1.18536
1899-12-31 01:04:00	-12.8213	-14.222	-10.62	-13.4622	-10.4903	-7.51	-9.22733	-8.38833	-9.63455	-10.1323	-20.3893	-22.3277	-19.034	-19.4259	-17.7163	-13.052	-15.3377	-14.7519	-15.0814	-15.4733	-17.8093	-19.9693	-15.0493	-14.103	-14.7013	-14.761	-16.353	-15.9943	-9.54733	-15.1473	-11.691	-12.0135	-8.37567	-11.7173	-18.2033	-15.6397	-13.7367	-10.7793	-12.9579	1.20301
1899-12-31 01:05:00	-12.7513	-14.382	-10.74	-13.6222	-10.5803	-7.49	-9.20733	-8.36833	-9.64455	-10.2023	-20.4393	-22.2377	-18.994	-19.4659	-17.7563	-13.072	-15.3177	-14.8119	-15.1514	-15.4233	-17.7793	-19.9793	-15.1793	-14.023	-14.6313	-14.801	-16.383	-16.0343	-9.76733	-15.1773	-11.791	-12.0635	-8.47567	-11.7473	-18.2133	-15.5997	-13.7767	-10.7793	-12.9854	1.19107
1899-12-31 01:06:00	-12.8213	-14.282	-10.82	-13.6822	-10.6903	-7.48	-9.15733	-8.33833	-9.65455	-10.2123	-20.4593	-22.1377	-18.944	-19.5359	-17.8163	-13.072	-15.3077	-14.8319	-15.1814	-15.4233	-17.7593	-19.9693	-15.2693	-13.983	-14.7013	-14.801	-16.433	-16.1443	-9.88733	-15.2173	-11.881	-12.1735	-8.57567	-11.6973	-18.2133	-15.5297	-13.7667	-10.8093	-13.0466	1.19009
1899-12-31 01:07:00	-12.8313	-14.252	-10.85	-13.7722	-10.8303	-7.48	-9.22733	-8.30833	-9.63455	-10.1723	-20.3993	-22.1077	-18.914	-19.4959	-17.8263	-13.102	-15.3277	-14.8519	-15.2214	-15.5733	-17.7093	-19.9293	-15.3793	-13.953	-14.7913	-14.831	-16.463	-16.2943	-9.96733	-15.2873	-11.971	-12.2235	-8.66567	-11.5773	-18.2733	-15.3997	-13.7767	-10.8493	-13.1254	1.19498
1899-12-31 01:08:00	-12.8113	-14.612	-10.94	-13.7722	-10.9403	-7.48	-9.15733	-8.29833	-9.67455	-10.1523	-20.3593	-22.1377	-18.934	-19.5559	-17.8763	-13.142	-15.3577	-14.8519	-15.2214	-15.7033	-17.6593	-19.9393	-15.4593	-13.963	-14.8213	-14.891	-16.453	-16.3743	-9.96733	-15.3273	-12.021	-12.2735	-8.73567	-11.5173	-18.3633	-15.2797	-13.7567	-10.8993	-13.1879	1.19863
1899-12-31 01:09:00	-12.8013	-14.872	-10.99	-13.9322	-11.0303	-7.5	-9.15733	-8.32833	-9.69455	-10.1223	-20.3393	-22.0477	-18.914	-19.6259	-17.9263	-13.182	-15.3477	-14.8519	-15.1314	-15.7933	-17.5793	-19.9793	-15.4893	-14.003	-14.8713	-14.971	-16.453	-16.4243	-10.1073	-15.3973	-12.001	-12.3235	-8.77567	-11.5673	-18.3633	-15.3397	-13.7467	-11.0793	-13.2529	1.19883
1899-12-31 01:10:00	-12.7113	-14.942	-11.23	-14.1622	-11.1103	-7.52	-9.10733	-8.33833	-9.70455	-10.1523	-20.4493	-22.0777	-18.884	-19.5859	-17.9563	-13.252	-15.3377	-14.8219	-15.0914	-15.9333	-17.5393	-20.0593	-15.4593	-14.053	-14.9013	-14.981	-16.483	-16.4443	-10.1373	-15.3973	-12.031	-12.3835	-8.81567	-11.7573	-18.3433	-15.3197	-13.7667	-11.1993	-13.3141	1.19739
1899-12-31 01:11:00	-12.6913	-14.982	-11.34	-14.3722	-11.1903	-7.5	-9.06733	-8.30833	-9.60455	-10.1723	-20.4893	-22.0677	-18.924	-19.5659	-18.0663	-13.292	-15.3577	-14.8219	-15.1214	-16.1533	-17.4793	-20.1193	-15.4893	-14.123	-14.9913	-14.951	-16.503	-16.4443	-10.4073	-15.4573	-12.091	-12.3935	-8.90567	-11.8773	-18.3433	-15.3297	-13.7367	-11.1593	-13.3854	1.20767
1899-12-31 01:12:00	-12.7613	-15.012	-11.33	-14.5822	-11.2703	-7.51	-9.04733	-8.27833	-9.60455	-10.2023	-20.5493	-22.0577	-19.044	-19.5359	-18.0963	-13.332	-15.3577	-14.8719	-15.0614	-16.2633	-17.4293	-20.1493	-15.4793	-14.173	-15.0213	-14.931	-16.573	-16.5143	-10.6173	-15.5573	-12.121	-12.4135	-9.03567	-11.9873	-18.2833	-15.2497	-13.6967	-11.0493	-13.4316	1.2094
1899-12-31 01:13:00	-13.0113	-15.112	-11.38	-14.7422	-11.3403	-7.63	-9.01733	-8.24833	-9.63455	-10.2223	-20.6893	-22.1077	-19.044	-19.5059	-18.1663	-13.362	-15.3377	-14.8919	-15.1214	-16.3433	-17.3793	-20.1193	-15.4893	-14.193	-15.0613	-14.931	-16.603	-16.5743	-10.6873	-15.6373	-12.171	-12.4635	-9.10567	-12.0073	-18.3233	-15.1397	-13.8467	-11.1493	-13.4954	1.21001
1899-12-31 01:14:00	-13.1313	-15.182	-11.37	-14.8022	-11.4503	-7.64	-8.99733	-8.22833	-9.64455	-10.2223	-20.6793	-22.1577	-19.064	-19.4959	-18.2163	-13.382	-15.3277	-14.9319	-15.1514	-16.4133	-17.3693	-20.2093	-15.5193	-14.183	-15.0413	-14.881	-16.583	-16.6143	-10.7273	-15.7873	-12.261	-12.4935	-9.19567	-12.0373	-18.3133	-14.9997	-13.8867	-11.2893	-13.5554	1.20372
1899-12-31 01:15:00	-13.4113	-14.892	-11.46	-14.9722	-11.6003	-7.65	-8.99733	-8.19833	-9.70455	-10.2223	-20.6193	-22.1477	-18.954	-19.4459	-18.1963	-13.432	-15.2777	-14.8619	-15.1514	-16.4633	-17.3893	-20.2393	-15.5693	-14.153	-15.0713	-14.901	-16.573	-16.6143	-10.8473	-15.7173	-12.301	-12.5135	-9.30567	-12.1373	-18.2633	-14.9297	-13.8767	-11.3793	-13.6066	1.19041
1899-12-31 01:16:00	-13.4513	-15.262	-11.58	-15.2022	-11.6903	-7.66	-9.01733	-8.15833	-9.66455	-10.2623	-20.5893	-22.1777	-18.974	-19.3459	-18.2663	-13.472	-15.3377	-14.8319	-15.1814	-16.4633	-17.3793	-20.2393	-15.5793	-14.123	-15.0913	-14.961	-16.503	-16.6643	-11.1273	-15.7473	-12.331	-12.5235	-9.38567	-12.1973	-18.1833	-14.8897	-13.8267	-11.3593	-13.6479	1.18877
1899-12-31 01:17:00	-13.6013	-15.552	-11.77	-15.3522	-11.8903	-7.6	-9.02733	-7.95833	-9.72455	-10.3023	-20.5693	-22.1977	-18.914	-19.4559	-18.3363	-13.532	-15.4277	-14.8119	-15.1514	-16.4933	-17.3493	-20.2293	-15.6393	-14.133	-15.1213	-14.991	-16.603	-16.6843	-11.3473	-15.7573	-12.401	-12.6535	-9.43567	-12.2073	-18.0633	-14.9097	-13.8667	-11.4093	-13.7091	1.18378
1899-12-31 01:18:00	-13.7113	-15.882	-11.93	-15.4022	-12.0203	-7.64	-9.02733	-7.98833	-9.65455	-10.3323	-20.5893	-22.2577	-18.904	-19.4959	-18.3863	-13.682	-15.4877	-14.8119	-15.2414	-16.4833	-17.3393	-20.2593	-15.6393	-14.153	-15.1313	-15.001	-16.603	-16.7243	-11.3873	-15.7773	-12.431	-12.7535	-9.50567	-12.1973	-17.9633	-14.8697	-13.7567	-11.4593	-13.7554	1.17758
1899-12-31 01:19:00	-13.8213	-15.952	-12.02	-15.3622	-12.0803	-7.69	-9.08733	-7.98833	-9.63455	-10.3523	-20.5993	-22.2877	-18.874	-19.5059	-18.4663	-13.822	-15.4777	-14.7919	-15.2414	-16.4433	-17.3393	-20.2393	-15.6093	-14.093	-15.1613	-14.971	-16.593	-16.7243	-11.5973	-15.8173	-12.501	-12.8035	-9.57567	-12.1873	-17.8733	-14.7697	-13.8867	-11.3993	-13.7754	1.17727
1899-12-31 01:20:00	-13.9013	-16.062	-12.06	-15.3622	-12.1803	-7.72	-9.12733	-8.01833	-9.63455	-10.3323	-20.6293	-22.3177	-18.854	-19.4859	-18.6563	-13.832	-15.4377	-14.8919	-15.1914	-16.4833	-17.2693	-20.2593	-15.6093	-14.023	-15.1613	-14.981	-16.593	-16.7043	-11.6473	-15.8173	-12.661	-12.8035	-9.65567	-12.2473	-17.7733	-14.7597	-13.9367	-11.3593	-13.8166	1.18661
1899-12-31 01:21:00	-13.9313	-16.192	-12.19	-15.3722	-12.2203	-7.71	-9.19733	-8.09833	-9.64455	-10.3323	-20.6493	-22.3277	-18.834	-19.5159	-18.8163	-13.842	-15.4777	-15.0119	-15.1614	-16.5033	-17.2393	-20.2693	-15.6093	-13.973	-15.1713	-15.001	-16.593	-16.6943	-11.6473	-15.8173	-12.781	-12.7835	-9.70567	-12.4173	-17.5533	-14.7197	-13.9567	-11.3693	-13.8516	1.19448
1899-12-31 01:22:00	-14.0513	-16.282	-12.22	-15.5222	-12.3703	-7.7	-9.20733	-7.99833	-9.66455	-10.3123	-20.6393	-22.3477	-18.834	-19.5059	-18.8863	-13.892	-15.5977	-15.0919	-15.0614	-16.4933	-17.3593	-20.2493	-15.6093	-13.933	-15.1713	-15.001	-16.583	-16.6843	-11.6773	-15.8573	-12.871	-12.7935	-9.71567	-12.5373	-17.4633	-14.6297	-13.9667	-11.4493	-13.8854	1.19285
1899-12-31 01:23:00	-14.1113	-16.312	-12.43	-15.5822	-12.4903	-7.69	-9.19733	-8.09833	-9.64455	-10.2923	-20.5993	-22.3677	-18.814	-19.5659	-18.9363	-13.882	-15.6777	-15.0619	-14.9914	-16.5233	-17.4093	-20.2093	-15.6093	-13.893	-15.1813	-15.031	-16.563	-16.7043	-11.7573	-15.9073	-12.931	-12.8135	-9.75567	-12.5273	-17.3733	-14.4097	-13.9367	-11.3593	-13.9054	1.1981
1899-12-31 01:24:00	-14.2913	-16.342	-12.55	-15.6822	-12.6403	-7.68	-9.18733	-8.12833	-9.61455	-10.2823	-20.6293	-22.4177	-18.794	-19.6159	-18.9763	-13.862	-15.7677	-14.9619	-14.9314	-16.5233	-17.3993	-20.2593	-15.5893	-13.923	-15.2013	-15.061	-16.583	-16.7343	-11.7973	-15.9273	-12.961	-12.8435	-9.81567	-12.5173	-17.2833	-14.2297	-13.8967	-11.3093	-13.9354	1.19848
1899-12-31 01:25:00	-14.4113	-16.332	-12.67	-15.7222	-12.7003	-7.7	-9.18733	-8.28833	-9.56455	-10.2323	-20.6193	-22.4777	-18.744	-19.6559	-19.0763	-13.862	-15.7677	-14.8019	-14.9114	-16.5433	-17.3993	-20.2693	-15.5593	-13.933	-15.2113	-15.091	-16.523	-16.7143	-11.8973	-15.9273	-13.021	-12.8535	-9.93567	-12.6173	-17.2133	-14.2297	-13.8167	-11.2993	-13.9641	1.20089
1899-12-31 01:26:00	-14.5113	-16.372	-12.83	-15.7522	-12.8003	-7.74	-9.15733	-8.31833	-9.55455	-10.2123	-20.6093	-22.5277	-18.674	-19.6459	-19.1363	-13.872	-15.7577	-14.8019	-14.8814	-16.5633	-17.3593	-20.2893	-15.5393	-13.923	-15.2413	-15.141	-16.543	-16.7243	-12.0273	-15.9373	-13.041	-12.8735	-9.98567	-12.6773	-17.2033	-14.2797	-13.7367	-11.2893	-13.9941	1.20389
1899-12-31 01:27:00	-14.6213	-16.422	-12.94	-15.9022	-12.8803	-7.84	-9.09733	-8.39833	-9.55455	-10.2023	-20.5993	-22.4777	-18.614	-19.6159	-19.2163	-13.872	-15.7477	-14.8519	-14.8714	-16.6133	-17.3393	-20.2493	-15.5193	-13.913	-15.2213	-15.191	-16.563	-16.7643	-12.1273	-15.9073	-13.081	-12.8735	-10.0657	-12.7473	-17.2133	-14.1397	-13.7767	-11.3393	-14.0379	1.20561
1899-12-31 01:28:00	-14.6713	-16.472	-13.08	-16.2422	-13.0603	-7.85	-9.06733	-8.52833	-9.56455	-10.2423	-20.5993	-22.5377	-18.574	-19.6659	-19.3363	-13.822	-15.9177	-14.9119	-14.8014	-16.7233	-17.3193	-20.1793	-15.5493	-13.933	-15.2013	-15.241	-16.573	-16.7243	-12.1873	-15.9173	-13.121	-12.8935	-10.1457	-12.7773	-17.1933	-14.0397	-13.7867	-11.4293	-14.1079	1.20366
1899-12-31 01:29:00	-14.7113	-16.532	-13.22	-16.3922	-13.2103	-7.83	-9.09733	-8.58833	-9.61455	-10.2523	-20.5793	-22.7077	-18.554	-19.7459	-19.4963	-13.782	-15.8877	-14.9519	-14.8614	-16.7633	-17.3493	-20.1593	-15.6093	-13.943	-15.2413	-15.271	-16.563	-16.6943	-12.2773	-15.9373	-13.141	-12.9135	-10.2057	-12.8273	-17.1833	-14.1497	-13.6867	-11.3493	-14.1516	1.21416
1899-12-31 01:30:00	-14.7113	-16.522	-13.16	-16.5322	-13.3403	-7.93	-9.09733	-8.62833	-9.61455	-10.2323	-20.5393	-22.8777	-18.534	-19.8359	-19.5863	-13.862	-15.8277	-15.0019	-14.9614	-16.7633	-17.3493	-20.1393	-15.6593	-13.963	-15.2213	-15.291	-16.533	-16.6943	-12.3973	-15.9573	-13.171	-12.9035	-10.2057	-12.8273	-17.2833	-14.2097	-13.6067	-11.3993	-14.1804	1.21835
1899-12-31 01:31:00	-14.8013	-16.612	-13.45	-16.6622	-13.4003	-8	-9.04733	-8.65833	-9.65455	-10.2423	-20.5593	-23.0177	-18.534	-19.8759	-19.7663	-13.912	-15.8577	-14.9819	-15.0214	-16.8133	-17.3093	-20.0693	-15.6693	-13.993	-15.2313	-15.291	-16.483	-16.6743	-12.5573	-16.0673	-13.161	-12.8735	-10.3057	-12.9173	-17.3433	-14.1997	-13.5067	-11.3693	-14.2254	1.22821
1899-12-31 01:32:00	-14.8313	-16.632	-13.62	-16.7922	-13.4003	-8.03	-9.06733	-8.66833	-9.65455	-10.2423	-20.6393	-23.1077	-18.484	-19.9159	-19.8163	-13.972	-15.8977	-14.9419	-15.0414	-16.8333	-17.2693	-20.1593	-15.6693	-13.993	-15.2513	-15.281	-16.473	-16.6443	-12.7373	-16.0573	-13.221	-12.9235	-10.4257	-12.9073	-17.3533	-14.1397	-13.4267	-11.3793	-14.2491	1.22506
1899-12-31 01:33:00	-14.8513	-16.572	-13.75	-16.9122	-13.5303	-8.07	-9.16733	-8.66833	-9.64455	-10.2223	-20.7293	-23.0877	-18.434	-19.9359	-19.8563	-13.942	-15.9877	-14.8919	-15.0814	-16.8533	-17.4293	-20.2693	-15.6593	-13.973	-15.2813	-15.271	-16.463	-16.6843	-12.8373	-16.0373	-13.281	-12.9735	-10.4957	-12.9373	-17.3933	-14.1097	-13.3467	-11.5293	-14.3066	1.22043
1899-12-31 01:34:00	-14.8513	-16.722	-13.82	-17.0622	-13.5903	-8.07	-9.24733	-8.67833	-9.63455	-10.2123	-20.8193	-23.1477	-18.474	-19.9359	-19.8763	-13.882	-16.1677	-14.8619	-15.0814	-16.8933	-17.4893	-20.3393	-15.6593	-13.923	-15.3113	-15.271	-16.443	-16.6543	-12.8973	-16.0573	-13.331	-12.9535	-10.5457	-12.9973	-17.3833	-14.1197	-13.2867	-11.5093	-14.3241	1.22093
1899-12-31 01:35:00	-14.9413	-16.942	-13.81	-17.1522	-13.8903	-8.02	-9.31733	-8.69833	-9.60455	-10.2623	-20.8093	-23.1577	-18.404	-19.9559	-19.9463	-13.912	-16.3277	-14.9219	-15.0414	-16.9133	-17.5493	-20.3793	-15.6293	-13.943	-15.3113	-15.281	-16.433	-16.6943	-12.9573	-16.0573	-13.321	-13.0235	-10.6157	-13.0273	-17.4333	-14.0797	-13.3267	-11.5093	-14.3929	1.21912
1899-12-31 01:36:00	-14.9913	-17.062	-13.95	-17.2322	-14.0203	-8.01	-9.33733	-8.72833	-9.59455	-10.3323	-20.8293	-23.1177	-18.414	-19.9659	-20.0063	-13.932	-16.4077	-14.9219	-15.0614	-16.9633	-17.5893	-20.3693	-15.6193	-13.953	-15.3813	-15.241	-16.383	-16.7643	-13.1573	-16.1073	-13.301	-13.0135	-10.6657	-12.9973	-17.4733	-14.0997	-13.4267	-11.4593	-14.4491	1.22342
1899-12-31 01:37:00	-15.1413	-17.082	-14.03	-17.3922	-14.1503	-8.04	-9.29733	-8.74833	-9.60455	-10.3323	-20.8393	-23.2277	-18.524	-19.9559	-20.1263	-13.962	-16.4277	-14.9219	-15.0714	-16.9933	-17.6493	-20.3593	-15.6093	-14.003	-15.4213	-15.171	-16.333	-16.8043	-13.2673	-16.0873	-13.271	-13.1135	-10.7157	-12.9773	-17.5033	-14.0997	-13.5067	-11.3793	-14.4904	1.23622
1899-12-31 01:38:00	-15.1913	-17.072	-14.09	-17.5422	-14.3003	-8.06	-9.25733	-8.77833	-9.56455	-10.3123	-20.8693	-23.3177	-18.734	-19.9359	-20.2863	-13.922	-16.4177	-14.8819	-15.0414	-17.0333	-17.7193	-20.3593	-15.6193	-14.073	-15.4113	-15.121	-16.313	-16.7943	-13.3373	-16.0573	-13.261	-13.1535	-10.7957	-12.9473	-17.5733	-14.0697	-13.4267	-11.3393	-14.5341	1.24838
1899-12-31 01:39:00	-15.2713	-17.142	-14.12	-17.6122	-14.3003	-8.05	-9.16733	-8.79833	-9.54455	-10.3123	-20.8793	-23.3877	-18.704	-19.8659	-20.4763	-13.952	-16.4077	-14.9119	-15.1214	-16.9733	-17.7493	-20.3393	-15.6293	-14.123	-15.4113	-15.131	-16.423	-16.8643	-13.4073	-16.0673	-13.251	-13.1635	-10.8457	-12.9873	-17.6733	-14.0097	-13.3867	-11.3593	-14.5679	1.26075
1899-12-31 01:40:00	-15.2913	-17.182	-14.26	-17.6722	-14.3703	-8.07	-9.16733	-8.82833	-9.53455	-10.3223	-20.9293	-23.3677	-18.734	-19.8659	-20.6763	-13.992	-16.3877	-14.9619	-15.1414	-16.9833	-17.7593	-20.3093	-15.6193	-14.123	-15.3913	-15.131	-16.393	-16.8643	-13.4973	-16.0773	-13.291	-13.2635	-10.8657	-13.0473	-17.6833	-13.9897	-13.3567	-11.2693	-14.5929	1.27996
1899-12-31 01:41:00	-15.3413	-17.182	-14.31	-17.8122	-14.3503	-8.06	-9.16733	-8.84833	-9.50455	-10.2923	-20.8993	-23.3977	-18.744	-19.8259	-20.7263	-14.072	-16.4377	-14.9919	-14.9414	-16.9633	-17.8493	-20.3593	-15.6293	-14.173	-15.3713	-15.081	-16.323	-16.8543	-13.5473	-16.1273	-13.321	-13.2935	-10.8957	-13.2273	-17.6933	-14.0297	-13.3967	-11.2993	-14.5941	1.28194
1899-12-31 01:42:00	-15.4613	-17.232	-14.36	-17.9922	-14.4103	-8.04	-9.12733	-8.84833	-9.48455	-10.2623	-20.8493	-23.3877	-18.694	-19.7859	-20.7263	-14.132	-16.4977	-15.0619	-14.9014	-16.9533	-17.8993	-20.3393	-15.6193	-14.143	-15.3213	-15.071	-16.303	-16.8643	-13.6473	-16.0973	-13.281	-13.3335	-10.9457	-13.3573	-17.7433	-13.9797	-13.2267	-11.2993	-14.5979	1.28047
1899-12-31 01:43:00	-15.5613	-17.262	-14.44	-18.2922	-14.5203	-8	-9.13733	-8.82833	-9.46455	-10.2723	-20.9293	-23.3377	-18.714	-19.7459	-20.7363	-14.092	-16.4877	-15.0819	-14.9514	-16.9433	-17.9693	-20.3793	-15.6193	-14.143	-15.3013	-15.071	-16.313	-16.8643	-13.6873	-16.1473	-13.261	-13.3035	-10.9857	-13.3573	-17.7733	-14.0997	-13.3167	-11.3493	-14.6216	1.27564
1899-12-31 01:44:00	-15.6113	-17.282	-14.58	-18.4122	-14.5903	-7.98	-9.13733	-8.84833	-9.41455	-10.2723	-20.9693	-23.2677	-18.664	-19.6959	-20.7963	-14.102	-16.4777	-15.1119	-14.9914	-16.9633	-18.0093	-20.3793	-15.6693	-14.123	-15.3613	-15.091	-16.303	-16.8743	-13.7373	-16.0973	-13.241	-13.3235	-11.0057	-13.2973	-17.7633	-14.0997	-13.3467	-11.3693	-14.6541	1.2803
1899-12-31 01:45:00	-15.6113	-17.302	-14.66	-18.6222	-14.7103	-7.96	-9.08733	-8.84833	-9.40455	-10.2723	-20.9493	-23.2777	-18.684	-19.6159	-20.8463	-14.122	-16.4377	-15.0919	-14.9414	-17.0633	-18.0293	-20.3093	-15.7693	-14.063	-15.3913	-15.071	-16.283	-16.8543	-13.8373	-16.0673	-13.271	-13.3135	-11.0557	-13.2473	-17.7333	-14.0597	-13.3667	-11.5293	-14.7154	1.27768
1899-12-31 01:46:00	-15.6413	-17.312	-14.78	-18.6222	-14.7703	-7.95	-9.07733	-8.89833	-9.40455	-10.3023	-20.9293	-23.2977	-18.714	-19.5959	-20.8363	-14.132	-16.4177	-15.0819	-14.8214	-17.1333	-18.0493	-20.2593	-15.8193	-14.043	-15.4213	-15.101	-16.303	-16.8343	-13.8873	-16.0173	-13.291	-13.3135	-11.1057	-13.3373	-17.7133	-13.9897	-13.3367	-11.8493	-14.7816	1.26058
1899-12-31 01:47:00	-15.7313	-17.292	-14.9	-18.7922	-14.8603	-7.96	-9.07733	-8.89833	-9.39455	-10.3023	-20.9293	-23.2877	-18.684	-19.6059	-20.9363	-14.172	-16.4477	-15.0719	-14.7614	-17.1533	-18.0693	-20.2093	-15.8093	-13.993	-15.4613	-15.131	-16.353	-16.8443	-13.8373	-16.0573	-13.321	-13.3235	-11.1457	-13.4273	-17.7833	-13.9297	-13.2867	-11.9293	-14.8291	1.26512
1899-12-31 01:48:00	-15.8113	-17.322	-14.95	-18.7222	-15.0603	-7.96	-9.16733	-8.88833	-9.40455	-10.3023	-20.9593	-23.2877	-18.664	-19.6259	-20.9363	-14.192	-16.5277	-15.0619	-14.7114	-17.2133	-18.1093	-20.1593	-15.8293	-13.973	-15.4713	-15.151	-16.383	-16.8243	-13.9473	-15.9873	-13.321	-13.2435	-11.2457	-13.4573	-17.8233	-13.9797	-13.2867	-11.7993	-14.8566	1.26728
1899-12-31 01:49:00	-15.9013	-17.222	-15.05	-18.8622	-15.2103	-7.96	-9.22733	-8.87833	-9.40455	-10.2923	-20.9993	-23.2777	-18.654	-19.5959	-20.9563	-14.182	-16.5577	-15.0519	-14.6414	-17.2333	-18.1293	-20.1593	-15.8293	-13.953	-15.4713	-15.151	-16.353	-16.8743	-14.0373	-15.9273	-13.331	-13.2035	-11.3757	-13.4573	-17.8133	-14.1897	-13.3567	-11.7493	-14.8954	1.26789
1899-12-31 01:50:00	-16.0613	-17.302	-15.1	-18.9122	-15.2003	-7.97	-9.24733	-8.84833	-9.39455	-10.3423	-20.9893	-23.2477	-18.624	-19.5459	-20.9063	-14.192	-16.5977	-15.0619	-14.6114	-17.3133	-18.1593	-20.1093	-15.8793	-13.943	-15.5013	-15.161	-16.413	-16.8643	-14.1273	-15.9573	-13.331	-13.2435	-11.4357	-13.4473	-17.7833	-14.2497	-13.4367	-11.7793	-14.9179	1.25869
1899-12-31 01:51:00	-16.1913	-17.202	-15.13	-19.0122	-15.3003	-7.98	-9.21733	-8.83833	-9.44455	-10.3523	-21.0193	-23.2477	-18.584	-19.5259	-20.9063	-14.172	-16.6377	-15.1219	-14.5514	-17.3633	-18.1893	-20.1293	-15.9293	-13.943	-15.5313	-15.161	-16.443	-16.8743	-14.1673	-15.9273	-13.351	-13.2435	-11.4557	-13.4373	-17.7833	-14.1797	-13.4867	-11.8393	-14.9529	1.25706
1899-12-31 01:52:00	-16.6613	-17.212	-15.2	-19.1122	-15.3803	-7.99	-9.20733	-8.83833	-9.47455	-10.3723	-20.9693	-23.2477	-18.564	-19.5659	-20.9563	-14.132	-16.6277	-15.1819	-14.4814	-17.4333	-18.2293	-20.1393	-15.8993	-13.953	-15.5613	-15.161	-16.483	-16.8943	-14.2173	-15.8773	-13.341	-13.2535	-11.4957	-13.4573	-17.7433	-14.2297	-13.5267	-11.7893	-14.9854	1.26385
1899-12-31 01:53:00	-16.8213	-17.182	-15.42	-19.1822	-15.4603	-8.02	-9.16733	-8.82833	-9.50455	-10.4423	-20.9593	-23.2577	-18.534	-19.6959	-21.0063	-14.102	-16.6077	-15.2219	-14.4714	-17.4833	-18.2593	-20.1493	-15.8593	-13.983	-15.5713	-15.171	-16.563	-16.9443	-14.2573	-15.9073	-13.311	-13.1935	-11.5457	-13.5473	-17.6933	-14.2697	-13.4967	-11.7993	-15.0316	1.26422
1899-12-31 01:54:00	-16.8413	-17.182	-15.51	-19.2422	-15.5703	-8.07	-9.06733	-8.77833	-9.67455	-10.4623	-20.9293	-23.2677	-18.474	-19.6959	-21.0863	-14.122	-16.6277	-15.2819	-14.4514	-17.4933	-18.2393	-20.1493	-15.8293	-13.983	-15.5813	-15.191	-16.583	-17.0043	-14.2573	-15.9573	-13.291	-13.1135	-11.6157	-13.5973	-17.6433	-14.2797	-13.5567	-11.8493	-15.0829	1.26672
1899-12-31 01:55:00	-16.7313	-17.172	-15.56	-19.3822	-15.6903	-8.1	-8.98733	-8.76833	-9.76455	-10.4423	-20.9493	-23.2677	-18.514	-19.7559	-21.1363	-14.102	-16.6577	-15.3019	-14.3014	-17.4733	-18.1893	-20.0893	-15.7793	-14.013	-15.6113	-15.221	-16.573	-17.0543	-14.2873	-15.9073	-13.301	-13.1035	-11.6757	-13.5773	-17.6133	-14.2297	-13.5367	-11.9193	-15.1254	1.26795
1899-12-31 01:56:00	-16.6813	-17.242	-15.59	-19.5522	-15.7503	-8.12	-8.88733	-8.75833	-9.75455	-10.3723	-20.9493	-23.2377	-18.594	-19.7559	-21.2263	-14.122	-16.7077	-15.3319	-14.2014	-17.4433	-18.1693	-20.0393	-15.7493	-14.013	-15.6013	-15.281	-16.543	-17.0743	-14.3373	-15.8773	-13.311	-13.0535	-11.7757	-13.5573	-17.5733	-14.2697	-13.5067	-12.0193	-15.1579	1.27098
1899-12-31 01:57:00	-16.6813	-17.142	-15.66	-19.5522	-15.8403	-8.14	-8.82733	-8.74833	-9.70455	-10.3723	-20.9493	-23.2277	-18.624	-19.7759	-21.3263	-14.042	-16.7177	-15.3519	-14.2814	-17.4233	-18.1793	-20.0293	-15.6893	-14.013	-15.6113	-15.281	-16.533	-17.0243	-14.4173	-15.8873	-13.311	-13.0435	-11.8357	-13.5773	-17.6233	-14.2497	-13.4767	-12.1393	-15.1966	1.27037
1899-12-31 01:58:00	-16.7513	-17.162	-15.74	-19.6422	-15.9203	-8.16	-8.78733	-8.73833	-9.65455	-10.3623	-20.9493	-23.1877	-18.654	-19.7459	-21.3763	-14.122	-16.7277	-15.4219	-14.3114	-17.4433	-18.1793	-19.9793	-15.6193	-14.033	-15.6413	-15.291	-16.513	-17.0243	-14.5373	-15.8873	-13.311	-13.0035	-11.9157	-13.5973	-17.6633	-14.2197	-13.4067	-12.1493	-15.2291	1.27273
1899-12-31 01:59:00	-16.8713	-17.362	-15.89	-19.7522	-16.0203	-8.18	-8.77733	-8.68833	-9.61455	-10.3623	-20.9293	-23.1577	-18.604	-19.7159	-21.4063	-14.182	-16.6977	-15.4519	-14.2614	-17.5233	-18.2193	-19.9793	-15.5393	-14.053	-15.6713	-15.301	-16.513	-17.0643	-14.5973	-15.8773	-13.311	-13.0135	-11.9557	-13.6473	-17.6333	-14.1897	-13.3467	-12.1393	-15.2679	1.27858
1899-12-31 02:00:00	-17.1813	-17.482	-15.99	-19.8522	-16.0703	-8.19	-8.74733	-8.70833	-9.59455	-10.3123	-20.9493	-23.1077	-18.504	-19.6959	-21.4363	-14.182	-16.6677	-15.5019	-14.2514	-17.6933	-18.2893	-19.9793	-15.4393	-14.103	-15.6713	-15.291	-16.513	-17.0943	-14.6673	-15.8673	-13.311	-12.9835	-12.0257	-13.7173	-17.5533	-14.1397	-13.2567	-12.1793	-15.3104	1.28639
1899-12-31 02:01:00	-17.3013	-17.542	-16.06	-19.9022	-16.1403	-8.21	-8.73733	-8.71833	-9.58455	-10.2523	-20.9793	-23.1477	-18.504	-19.7059	-21.4763	-14.142	-16.6977	-15.5619	-14.1414	-17.8433	-18.3093	-20.0093	-15.2493	-14.133	-15.6713	-15.331	-16.543	-17.1743	-14.6873	-15.8673	-13.331	-12.9335	-12.1757	-13.7173	-17.5333	-14.1197	-13.2467	-12.2493	-15.3729	1.29199
1899-12-31 02:02:00	-17.3013	-17.582	-16.14	-19.9622	-16.2403	-8.22	-8.74733	-8.70833	-9.56455	-10.2423	-21.0693	-23.2477	-18.514	-19.7259	-21.6063	-14.142	-16.7377	-15.5719	-14.0614	-17.9433	-18.2693	-19.9893	-15.1193	-14.123	-15.6713	-15.361	-16.563	-17.1843	-14.7273	-15.9273	-13.341	-12.8835	-12.1657	-13.7073	-17.4733	-14.1197	-13.2867	-12.3293	-15.4229	1.30547
1899-12-31 02:03:00	-17.4113	-17.552	-16.09	-20.0522	-16.3503	-8.21	-8.71733	-8.70833	-9.56455	-10.2523	-21.0193	-23.3677	-18.514	-19.6759	-21.6863	-14.172	-16.7477	-15.6519	-14.0714	-18.0033	-18.2493	-19.9593	-15.0693	-14.133	-15.6513	-15.391	-16.573	-17.1443	-14.7473	-15.9473	-13.451	-12.8735	-12.2357	-13.7273	-17.4633	-14.0597	-13.3067	-12.3093	-15.4541	1.31165
1899-12-31 02:04:00	-17.4913	-17.512	-16.17	-20.1022	-16.5203	-8.23	-8.72733	-8.68833	-9.58455	-10.2623	-21.0693	-23.5577	-18.574	-19.6459	-21.8263	-14.232	-16.7177	-15.7119	-14.1414	-18.0533	-18.2393	-19.9893	-15.0093	-14.133	-15.6913	-15.411	-16.573	-17.0943	-14.7973	-15.8773	-13.431	-12.8335	-12.2757	-13.7873	-17.4733	-14.0597	-13.2567	-12.2993	-15.5029	1.32446
1899-12-31 02:05:00	-17.5113	-17.432	-16.26	-20.1622	-16.5803	-8.21	-8.74733	-8.65833	-9.61455	-10.2823	-21.1393	-23.5477	-18.604	-19.5959	-21.9163	-14.232	-16.6777	-15.7919	-14.2114	-18.1133	-18.2693	-20.0393	-14.8793	-14.123	-15.7013	-15.421	-16.553	-17.0843	-14.8273	-15.8673	-13.421	-12.7735	-12.2957	-13.7773	-17.4233	-14.0897	-13.2267	-12.3493	-15.5404	1.33043
1899-12-31 02:06:00	-17.6013	-17.362	-16.36	-20.2422	-16.7703	-8.15	-8.77733	-8.63833	-9.61455	-10.3323	-21.1693	-23.5377	-18.654	-19.6059	-21.9663	-14.282	-16.6477	-15.8119	-14.1814	-18.2033	-18.2493	-20.1793	-14.7393	-14.123	-15.7413	-15.451	-16.573	-17.0743	-14.8873	-15.8373	-13.381	-12.7035	-12.3357	-13.7873	-17.3133	-14.1597	-13.1567	-12.4293	-15.6066	1.33181
1899-12-31 02:07:00	-17.6613	-17.422	-16.47	-20.2222	-16.8303	-8.13	-8.77733	-8.61833	-9.58455	-10.3223	-21.0293	-23.4877	-18.794	-19.5759	-21.9963	-14.372	-16.6477	-15.8519	-14.1414	-18.2433	-18.1993	-20.2893	-14.6193	-14.103	-15.7513	-15.481	-16.603	-17.0243	-14.9373	-15.8473	-13.401	-12.6735	-12.3957	-13.7573	-17.2233	-14.2397	-13.1067	-12.5593	-15.6404	1.3284
1899-12-31 02:08:00	-17.6813	-17.322	-16.48	-20.2722	-16.8803	-8.11	-8.78733	-8.59833	-9.58455	-10.4323	-21.1893	-23.4477	-18.854	-19.5459	-22.0463	-14.432	-16.6777	-15.9119	-14.1614	-18.2533	-18.1093	-20.3093	-14.6293	-14.113	-15.7513	-15.501	-16.593	-17.0043	-14.9373	-15.8573	-13.401	-12.6235	-12.4057	-13.7673	-17.2033	-14.2197	-13.0767	-12.5993	-15.6716	1.32356
1899-12-31 02:09:00	-17.7413	-17.292	-16.52	-20.2622	-17.0203	-8.1	-8.82733	-8.57833	-9.58455	-10.4523	-21.2993	-23.4277	-18.984	-19.4759	-22.0463	-14.402	-16.6977	-15.9719	-14.0814	-18.2333	-18.1593	-20.2993	-14.6293	-14.173	-15.7513	-15.501	-16.573	-17.0043	-14.9473	-15.8773	-13.351	-12.5735	-12.4257	-13.7473	-17.2933	-14.1297	-13.0267	-12.6093	-15.6929	1.32255
1899-12-31 02:10:00	-17.8413	-17.282	-16.39	-20.3422	-17.0403	-8.07	-8.83733	-8.60833	-9.57455	-10.4223	-21.3693	-23.4677	-19.034	-19.4859	-22.0363	-14.352	-16.7677	-16.0219	-13.9814	-18.2233	-18.2393	-20.2593	-14.5093	-14.203	-15.7713	-15.511	-16.623	-17.0043	-14.9773	-15.9473	-13.361	-12.5335	-12.3557	-13.8373	-17.1733	-14.1697	-12.8667	-12.5793	-15.6791	1.32821
1899-12-31 02:11:00	-17.9613	-17.272	-16.46	-20.4322	-17.0903	-8.04	-8.86733	-8.58833	-9.56455	-10.4223	-21.3193	-23.4777	-19.084	-19.4659	-22.0563	-14.322	-16.8277	-16.0819	-13.9514	-18.2633	-18.2193	-20.2193	-14.3993	-14.203	-15.8313	-15.511	-16.663	-17.0043	-15.0373	-15.8473	-13.371	-12.5035	-12.3957	-13.8373	-17.0533	-14.1997	-12.8067	-12.6293	-15.7116	1.32844
1899-12-31 02:12:00	-17.9613	-17.222	-16.49	-20.5022	-17.0503	-8.02	-8.87733	-8.55833	-9.55455	-10.4323	-21.2793	-23.4177	-19.204	-19.4559	-22.1363	-14.302	-16.8177	-16.0819	-13.8514	-18.3033	-18.2293	-20.1993	-14.2993	-14.203	-15.8713	-15.481	-16.713	-17.0643	-15.1173	-15.8073	-13.381	-12.4535	-12.3257	-13.9173	-16.9933	-14.1597	-12.6567	-12.6593	-15.7304	1.33825
1899-12-31 02:13:00	-17.9813	-17.092	-16.48	-20.5522	-17.1103	-8.04	-8.89733	-8.57833	-9.53455	-10.4223	-21.2593	-23.3977	-19.204	-19.4659	-22.1863	-14.312	-16.7977	-16.0219	-13.8614	-18.2833	-18.2193	-20.1993	-14.2093	-14.203	-15.8713	-15.481	-16.743	-17.0843	-15.1373	-15.7873	-13.351	-12.4835	-12.3357	-13.9273	-16.9233	-14.0897	-12.6267	-12.5893	-15.7354	1.34642
1899-12-31 02:14:00	-17.9513	-16.932	-16.47	-20.5522	-17.1203	-8.05	-8.92733	-8.57833	-9.55455	-10.4423	-21.2393	-23.3977	-19.154	-19.5359	-22.1763	-14.312	-16.7477	-15.9719	-13.8914	-18.3133	-18.1493	-20.2093	-14.1493	-14.183	-15.8713	-15.441	-16.773	-17.1043	-15.1573	-15.7673	-13.331	-12.4735	-12.2957	-13.8573	-16.8533	-14.1397	-12.6767	-12.5693	-15.7366	1.34837
1899-12-31 02:15:00	-18.0513	-16.852	-16.47	-20.5122	-17.1803	-8.05	-8.95733	-8.55833	-9.55455	-10.4623	-21.2393	-23.4177	-19.134	-19.5559	-22.1463	-14.272	-16.7277	-15.9819	-13.8314	-18.2533	-18.1293	-20.2193	-14.1393	-14.143	-15.8313	-15.451	-16.813	-17.1743	-15.1773	-15.7473	-13.321	-12.4135	-12.2757	-13.8373	-16.7833	-14.1497	-12.6267	-12.5793	-15.7379	1.34525
1899-12-31 02:16:00	-18.1213	-16.892	-16.35	-20.5122	-17.1803	-8.04	-8.99733	-8.55833	-9.55455	-10.4723	-21.2293	-23.4677	-19.124	-19.5159	-22.1463	-14.272	-16.7677	-15.9619	-13.7414	-18.2133	-18.1093	-20.2093	-14.0793	-14.143	-15.8113	-15.451	-16.853	-17.1743	-15.2373	-15.7273	-13.261	-12.3435	-12.2157	-13.8273	-16.7733	-14.0697	-12.6067	-12.6493	-15.7329	1.34308
1899-12-31 02:17:00	-18.2013	-16.782	-16.35	-20.5022	-17.2703	-7.87	-9.05733	-8.54833	-9.53455	-10.4723	-21.2593	-23.5677	-19.124	-19.5459	-22.1563	-14.282	-16.7777	-15.9919	-13.5814	-18.2033	-18.0793	-20.2293	-13.9793	-14.123	-15.7813	-15.431	-16.843	-17.2143	-15.2273	-15.7173	-13.161	-12.2535	-12.2057	-13.8473	-16.7433	-14.0297	-12.4867	-12.7893	-15.7616	1.34096
1899-12-31 02:18:00	-18.2313	-16.632	-16.36	-20.5422	-17.3403	-7.84	-9.07733	-8.50833	-9.53455	-10.4623	-21.2193	-23.6077	-19.124	-19.4859	-22.1563	-14.302	-16.8177	-15.9019	-13.4914	-18.3033	-18.0893	-20.2193	-13.9093	-14.153	-15.7813	-15.411	-16.863	-17.2143	-15.1873	-15.7273	-13.111	-12.1635	-12.1757	-13.8373	-16.6633	-14.0297	-12.3067	-12.8593	-15.7866	1.34507
1899-12-31 02:19:00	-18.2113	-16.472	-16.39	-20.5022	-17.4103	-7.72	-9.06733	-8.47833	-9.50455	-10.4623	-21.1693	-23.5677	-19.054	-19.5159	-22.1863	-14.302	-16.8777	-15.8919	-13.4114	-18.3633	-18.0793	-20.1993	-13.8793	-14.153	-15.8113	-15.431	-16.853	-17.2243	-15.2273	-15.7073	-13.071	-12.1435	-12.1557	-13.8273	-16.6333	-13.9997	-12.0567	-12.8793	-15.8116	1.35145
1899-12-31 02:20:00	-18.2313	-16.392	-16.47	-20.5022	-17.3703	-7.65	-9.02733	-8.37833	-9.45455	-10.4323	-21.1293	-23.5077	-19.144	-19.5259	-22.1463	-14.252	-16.8277	-15.9219	-13.2914	-18.4633	-18.0893	-20.2093	-13.7593	-14.173	-15.8013	-15.441	-16.813	-17.2143	-15.2873	-15.6873	-13.061	-12.0935	-12.1657	-13.8373	-16.5633	-13.9597	-11.8367	-12.9293	-15.8154	1.35023
1899-12-31 02:21:00	-18.3413	-16.292	-16.49	-20.5322	-17.3103	-7.56	-8.95733	-8.37833	-9.34455	-10.4123	-21.0893	-23.4677	-19.174	-19.5059	-22.1263	-14.242	-16.7177	-15.9219	-13.2114	-18.4833	-18.0693	-20.1993	-13.6993	-14.183	-15.8213	-15.471	-16.743	-17.2443	-15.3073	-15.6773	-13.051	-12.0735	-12.1757	-13.8273	-16.5133	-13.9197	-11.6567	-12.9093	-15.8104	1.35032
1899-12-31 02:22:00	-18.4613	-16.172	-16.5	-20.4922	-17.3203	-7.48	-8.97733	-8.36833	-9.30455	-10.4023	-21.0593	-23.4577	-19.104	-19.5059	-22.0763	-14.242	-16.7577	-15.9219	-13.1814	-18.4133	-18.0893	-20.1793	-13.6293	-14.213	-15.8213	-15.431	-16.733	-17.2443	-15.3173	-15.6673	-13.051	-12.0635	-12.1557	-13.8373	-16.4733	-13.8897	-11.6567	-12.8893	-15.7904	1.34634
1899-12-31 02:23:00	-18.5113	-16.182	-16.44	-20.5322	-17.3603	-7.41	-9.02733	-8.34833	-9.24455	-10.3723	-21.0593	-23.4177	-19.044	-19.5159	-22.1163	-14.222	-16.7677	-15.9619	-13.0814	-18.2533	-18.0793	-20.1993	-13.5893	-14.203	-15.7613	-15.421	-16.703	-17.2543	-15.4073	-15.7073	-13.021	-12.0035	-12.1157	-13.8673	-16.3433	-13.7797	-11.5967	-12.9493	-15.7729	1.34709
1899-12-31 02:24:00	-18.4713	-16.122	-16.43	-20.5022	-17.4003	-7.36	-9.03733	-8.33833	-9.31455	-10.3723	-21.0593	-23.2977	-19.224	-19.5859	-22.1563	-14.222	-16.8677	-16.0219	-13.0414	-18.1233	-18.0693	-20.2793	-13.5193	-14.203	-15.7113	-15.391	-16.713	-17.2643	-15.3973	-15.7273	-13.011	-11.9835	-12.1057	-13.8873	-16.2533	-13.7297	-11.4067	-12.9193	-15.7566	1.34897
1899-12-31 02:25:00	-18.5013	-15.942	-16.36	-20.4622	-17.3603	-7.32	-9.00733	-8.30833	-9.22455	-10.3623	-21.0593	-23.2677	-19.294	-19.6259	-22.1263	-14.202	-16.9477	-16.0719	-12.9514	-18.0333	-18.0493	-20.3293	-13.4393	-14.233	-15.7613	-15.331	-16.733	-17.2943	-15.4573	-15.6973	-13.041	-11.9535	-12.1757	-13.8773	-16.3133	-13.7797	-11.2267	-12.8593	-15.7466	1.34303
1899-12-31 02:26:00	-18.5113	-15.842	-16.43	-20.4522	-17.4203	-7.29	-8.94733	-8.24833	-9.13455	-10.3423	-21.0593	-23.3577	-19.214	-19.6859	-21.8763	-14.212	-16.9477	-16.0819	-12.9014	-18.0233	-18.0393	-20.3493	-13.3493	-14.213	-15.8013	-15.271	-16.833	-17.2843	-15.4773	-15.6873	-13.041	-11.9435	-12.1357	-13.8873	-16.3333	-13.7597	-11.0467	-12.8593	-15.7179	1.32625
1899-12-31 02:27:00	-18.5813	-15.712	-16.4	-20.4822	-17.5003	-7.29	-8.86733	-8.22833	-9.14455	-10.3523	-21.0293	-23.3377	-19.194	-19.6459	-21.6563	-14.192	-16.9277	-16.0619	-12.8314	-18.0333	-18.0993	-20.3293	-13.2693	-14.163	-15.8113	-15.211	-16.983	-17.2443	-15.4973	-15.6673	-13.011	-11.9135	-12.2457	-13.8973	-16.4133	-13.7397	-10.8367	-12.7593	-15.7004	1.30752
1899-12-31 02:28:00	-18.6913	-15.522	-16.31	-20.4922	-17.5203	-7.28	-8.84733	-8.25833	-9.07455	-10.3323	-20.9993	-23.3077	-19.174	-19.6959	-21.4463	-14.172	-16.9177	-15.9919	-12.7414	-18.0433	-18.1093	-20.3793	-13.1593	-14.093	-15.7913	-15.221	-17.133	-17.2343	-15.5173	-15.6473	-12.971	-11.9035	-12.2057	-13.8973	-16.2733	-13.6697	-10.6467	-12.7493	-15.6654	1.29495
1899-12-31 02:29:00	-18.7413	-15.462	-16.3	-20.4922	-17.6103	-7.19	-8.90733	-8.21833	-8.98455	-10.3423	-21.0093	-23.3077	-19.224	-19.7759	-21.2063	-14.162	-16.9177	-16.0119	-12.6114	-18.0033	-18.1393	-20.3993	-13.0493	-14.073	-15.8013	-15.221	-17.213	-17.2343	-15.5373	-15.6473	-13.001	-11.9235	-12.1257	-13.8773	-16.1533	-13.6997	-10.4367	-12.7393	-15.6329	1.28069
1899-12-31 02:30:00	-18.7413	-15.342	-16.28	-20.4522	-17.6703	-7.31	-8.90733	-8.15833	-8.96455	-10.3223	-20.9893	-23.2977	-19.334	-19.9159	-20.9563	-14.162	-16.9177	-16.0319	-12.4514	-17.9733	-18.1593	-20.4393	-12.9393	-14.093	-15.8313	-15.231	-17.263	-17.2943	-15.5073	-15.6373	-12.991	-11.9035	-12.1057	-13.8573	-16.0133	-13.7497	-10.3467	-12.7293	-15.6104	1.26659
1899-12-31 02:31:00	-18.7913	-15.332	-16.26	-20.3922	-17.7203	-7.29	-8.93733	-8.07833	-9.00455	-10.3623	-20.9193	-23.2877	-19.444	-19.8859	-20.7663	-14.182	-16.8977	-16.1019	-12.3114	-17.9233	-18.1493	-20.4493	-12.8193	-14.103	-15.8313	-15.211	-17.293	-17.3443	-15.5073	-15.5973	-12.941	-11.8535	-12.0957	-13.8473	-16.0133	-13.7597	-10.1567	-12.7293	-15.5966	1.25096
1899-12-31 02:32:00	-18.7913	-15.272	-16.25	-20.3622	-17.8403	-7.35	-8.96733	-7.96833	-8.94455	-10.3623	-20.9193	-23.2777	-19.584	-19.8559	-20.6463	-14.202	-16.8777	-16.1519	-12.1514	-17.9033	-18.1493	-20.4593	-12.6093	-14.123	-15.8313	-15.231	-17.253	-17.3143	-15.5173	-15.6773	-12.941	-11.8135	-12.0657	-13.8673	-15.9433	-13.6297	-10.0167	-12.7193	-15.5854	1.24645
1899-12-31 02:33:00	-18.7413	-15.242	-16.25	-20.3622	-17.8503	-7.27	-8.86733	-7.84833	-8.86455	-10.3223	-20.8993	-23.2977	-19.634	-19.7959	-20.5563	-14.222	-16.8477	-16.1819	-12.0614	-17.8933	-18.1093	-20.4893	-12.5393	-14.113	-15.8413	-15.231	-17.223	-17.3143	-15.4773	-15.7473	-12.951	-11.7735	-12.0357	-13.8573	-15.8433	-13.5697	-9.86667	-12.6393	-15.5566	1.24782
1899-12-31 02:34:00	-18.8013	-15.182	-16.33	-20.3122	-17.8403	-7.24	-8.89733	-7.82833	-8.95455	-10.2923	-20.8993	-23.2477	-19.694	-19.7759	-20.4863	-14.182	-16.7877	-16.2719	-11.9814	-17.9733	-18.0593	-20.4793	-12.4693	-14.103	-15.8613	-15.181	-17.173	-17.2543	-15.4273	-15.7873	-13.041	-11.7635	-12.0057	-13.8273	-15.8833	-13.4697	-9.62667	-12.5693	-15.5354	1.25054
1899-12-31 02:35:00	-18.8213	-15.142	-16.32	-20.2822	-17.8003	-7.29	-8.96733	-7.69833	-8.91455	-10.2823	-20.8393	-23.2577	-19.824	-19.7059	-20.4163	-14.142	-16.8477	-16.2619	-11.9114	-17.9833	-18.0293	-20.4293	-12.3393	-14.163	-15.8713	-15.151	-17.123	-17.1543	-15.3573	-15.7873	-13.011	-11.6935	-12.0157	-13.8273	-15.9033	-13.3897	-9.44667	-12.4593	-15.4979	1.24724
1899-12-31 02:36:00	-18.7813	-15.102	-16.37	-20.2422	-18.2403	-7.16	-8.88733	-7.72833	-8.78455	-10.2823	-20.8693	-23.2477	-19.924	-19.7859	-20.2963	-14.132	-16.8777	-16.1919	-11.7614	-17.9533	-17.9893	-20.4293	-12.1993	-14.233	-15.8813	-15.131	-17.073	-17.0943	-15.4473	-15.8173	-13.001	-11.6935	-12.0157	-13.8073	-15.7733	-13.2597	-9.30667	-12.3593	-15.5154	1.25675
1899-12-31 02:37:00	-18.8513	-14.962	-16.38	-20.2022	-18.7703	-7.13	-8.73733	-7.68833	-8.68455	-10.2823	-20.8893	-23.1977	-20.004	-19.8759	-20.1663	-14.072	-16.7777	-16.1019	-11.6814	-17.8633	-17.9393	-20.4293	-12.0993	-14.253	-15.8513	-15.111	-17.053	-16.9743	-15.4673	-15.7973	-12.971	-11.6735	-12.0357	-13.7573	-15.7033	-13.2997	-9.10667	-12.3393	-15.5354	1.26461
1899-12-31 02:38:00	-18.9413	-14.742	-16.41	-20.1422	-18.8103	-7.02	-8.61733	-7.63833	-8.54455	-10.2823	-20.8993	-23.2077	-20.124	-19.8759	-20.0563	-13.932	-16.6977	-16.0419	-11.5814	-17.7133	-17.8693	-20.4093	-11.9593	-14.273	-15.8413	-15.101	-17.033	-16.7943	-15.3973	-15.8073	-12.971	-11.6335	-11.9957	-13.7173	-15.6133	-13.2097	-8.89667	-12.2793	-15.4716	1.25556
1899-12-31 02:39:00	-18.9213	-14.542	-16.32	-20.1022	-18.7503	-6.95	-8.54733	-7.62833	-8.36455	-10.2723	-20.8193	-23.1677	-20.224	-19.8759	-19.8963	-13.842	-16.7177	-16.0619	-11.4614	-17.7833	-17.7593	-20.3993	-11.8093	-14.183	-15.8613	-15.031	-16.963	-16.6443	-15.3673	-15.7973	-12.931	-11.6235	-11.9957	-13.6573	-15.5533	-13.0697	-8.72667	-12.1593	-15.4204	1.24831
1899-12-31 02:40:00	-18.8213	-14.422	-16.37	-20.0722	-18.6903	-6.93	-8.57733	-7.59833	-8.30455	-10.2623	-20.7393	-22.9677	-20.364	-19.8759	-19.7163	-13.752	-16.6677	-15.9719	-11.2714	-17.7433	-17.6993	-20.3493	-11.6393	-14.153	-15.8713	-15.031	-16.923	-16.4843	-15.3073	-15.8073	-12.871	-11.6235	-12.0057	-13.6073	-15.5133	-13.0597	-8.57667	-11.9993	-15.3466	1.23783
1899-12-31 02:41:00	-18.7113	-14.372	-16.3	-20.0422	-18.6603	-6.83	-8.53733	-7.55833	-8.27455	-10.2423	-20.6593	-22.9277	-20.464	-19.9259	-19.5963	-13.662	-16.6677	-15.9019	-11.1114	-17.7433	-17.6493	-20.3293	-11.4693	-14.183	-15.8413	-15.021	-16.903	-16.3643	-15.2473	-15.7973	-12.801	-11.6035	-11.9357	-13.5973	-15.4633	-12.8897	-8.39667	-11.8793	-15.2829	1.23739
1899-12-31 02:42:00	-18.6013	-14.342	-16.26	-19.9522	-18.6103	-6.76	-8.54733	-7.53833	-8.11455	-10.2223	-20.8193	-22.9777	-20.444	-19.9759	-19.5463	-13.592	-16.6777	-15.7819	-11.0614	-17.8033	-17.5593	-20.3093	-11.4593	-14.203	-15.9213	-14.981	-16.903	-16.2743	-15.2273	-15.8073	-12.741	-11.6035	-11.9057	-13.5873	-15.4033	-12.6097	-8.30667	-11.9293	-15.2766	1.23384
1899-12-31 02:43:00	-18.5013	-14.142	-16.12	-19.9922	-18.5903	-6.73	-8.47733	-7.49833	-8.14455	-10.2123	-20.9193	-22.8477	-20.434	-19.9259	-19.4263	-13.502	-16.7177	-15.7019	-11.0514	-17.8433	-17.5093	-20.3293	-11.4193	-14.193	-15.9513	-14.931	-16.883	-16.1843	-15.1673	-15.7973	-12.691	-11.6035	-11.8457	-13.5773	-15.4733	-12.2297	-8.07667	-11.7893	-15.2304	1.23657
1899-12-31 02:44:00	-18.4113	-14.022	-16.06	-19.9322	-18.5903	-6.64	-8.46733	-7.45833	-8.03455	-10.1223	-20.9593	-22.9377	-20.364	-19.8759	-19.2763	-13.402	-16.7277	-15.6719	-10.9514	-17.8933	-17.4993	-20.3593	-11.3193	-14.153	-15.9813	-14.871	-16.933	-16.1343	-15.1673	-15.7873	-12.651	-11.6435	-11.7857	-13.5573	-15.4333	-11.9697	-8.00667	-11.5693	-15.1691	1.24973
1899-12-31 02:45:00	-18.3113	-13.892	-16.02	-19.9122	-18.5903	-6.64	-8.36733	-7.41833	-7.81455	-10.0823	-20.9293	-22.8977	-20.114	-19.7759	-19.0963	-13.332	-16.7377	-15.6719	-10.7714	-17.9133	-17.5193	-20.3493	-11.1093	-14.103	-15.9713	-14.811	-17.013	-16.1443	-15.1273	-15.8273	-12.531	-11.6435	-11.7457	-13.5173	-15.3233	-11.7397	-8.14667	-11.3293	-15.1091	1.25757
1899-12-31 02:46:00	-18.2713	-13.712	-15.92	-19.9022	-18.5503	-6.59	-8.39733	-7.37833	-7.75455	-10.0323	-20.8793	-22.8877	-19.954	-19.7559	-19.0263	-13.292	-16.7477	-15.6519	-10.6314	-17.9633	-17.5493	-20.3193	-10.9893	-14.113	-15.9413	-14.841	-16.963	-16.0643	-15.0573	-15.8273	-12.451	-11.6335	-11.7057	-13.4873	-15.2333	-11.5297	-7.96667	-11.1593	-15.0554	1.26684
1899-12-31 02:47:00	-18.2213	-13.592	-16.01	-19.8822	-18.5403	-6.5	-8.34733	-7.33833	-7.75455	-10.0023	-20.8493	-22.8677	-19.814	-19.7559	-19.0463	-13.222	-16.7777	-15.7719	-10.4914	-18.0233	-17.5593	-20.3293	-10.8793	-14.073	-15.9213	-14.801	-16.903	-16.0043	-14.9873	-15.8273	-12.401	-11.5835	-11.6557	-13.4773	-15.1933	-11.3997	-7.76667	-10.9593	-15.0191	1.28445
1899-12-31 02:48:00	-18.1513	-13.442	-16.06	-19.8522	-18.5003	-6.39	-8.29733	-7.30833	-7.68455	-9.96233	-20.8193	-22.8077	-19.724	-19.8059	-18.7763	-13.172	-16.7877	-15.7619	-10.4314	-18.0833	-17.5593	-20.3093	-10.7393	-14.053	-15.8813	-14.811	-16.893	-15.9743	-14.8773	-15.7973	-12.371	-11.5435	-11.6257	-13.4473	-15.1433	-11.1697	-7.63667	-10.7293	-14.9416	1.28676
1899-12-31 02:49:00	-18.1013	-13.442	-16.02	-19.8122	-18.6403	-6.38	-8.21733	-7.26833	-7.63455	-9.94233	-20.7893	-22.7777	-19.904	-19.8159	-18.5363	-13.112	-16.9277	-15.7319	-10.3214	-18.0933	-17.5393	-20.2693	-10.6093	-14.013	-15.8513	-14.771	-16.883	-16.0243	-14.8373	-15.7873	-12.341	-11.5135	-11.5757	-13.4273	-15.1033	-10.8597	-7.62667	-10.4393	-14.8879	1.30319
1899-12-31 02:50:00	-18.0613	-13.272	-15.97	-19.7322	-18.6803	-6.25	-8.15733	-7.21833	-7.59455	-9.90233	-20.7893	-22.7677	-20.244	-19.8659	-18.3963	-13.012	-16.9677	-15.6319	-10.1914	-18.0533	-17.4993	-20.2593	-10.4793	-13.943	-15.8013	-14.711	-16.893	-16.0843	-14.8273	-15.7773	-12.281	-11.4835	-11.5457	-13.4273	-15.0133	-10.5197	-7.48667	-10.1793	-14.8304	1.31711
1899-12-31 02:51:00	-18.0013	-13.112	-15.93	-19.7022	-18.6003	-6.14	-8.13733	-7.18833	-7.52455	-9.90233	-20.8093	-22.7277	-20.234	-19.9159	-18.2063	-12.962	-16.9277	-15.5719	-10.0314	-18.0533	-17.3993	-20.2493	-10.3393	-13.903	-15.7813	-14.631	-16.833	-16.1743	-14.8173	-15.8073	-12.271	-11.4235	-11.5457	-13.3973	-14.9933	-10.2097	-7.27667	-10.1893	-14.8066	1.30464
1899-12-31 02:52:00	-17.9313	-12.922	-15.84	-19.6122	-18.5303	-6.01	-8.13733	-7.14833	-7.51455	-9.89233	-20.8293	-22.6377	-20.094	-19.9259	-18.0163	-12.942	-16.8877	-15.5919	-9.89136	-18.1033	-17.3793	-20.1693	-10.2393	-13.873	-15.8313	-14.561	-16.653	-16.2243	-14.7173	-15.8273	-12.221	-11.3535	-11.4757	-13.3673	-14.9833	-9.96967	-7.06667	-10.0793	-14.7691	1.30711
1899-12-31 02:53:00	-17.8913	-12.782	-15.73	-19.5622	-18.5003	-5.88	-8.16733	-7.15833	-7.48455	-9.86233	-20.8293	-22.5477	-19.934	-19.9359	-17.7563	-12.852	-16.8477	-15.5319	-9.80136	-18.1533	-17.3493	-20.1393	-10.1393	-13.843	-15.8713	-14.521	-16.493	-16.2443	-14.5673	-15.8673	-12.131	-11.2835	-11.4657	-13.3273	-14.9533	-9.64967	-6.90667	-9.84933	-14.7129	1.31514
1899-12-31 02:54:00	-17.8213	-12.642	-15.63	-19.4522	-18.4303	-5.81	-8.15733	-7.14833	-7.44455	-9.83233	-20.8393	-22.5077	-19.854	-19.9459	-17.4863	-12.762	-16.7777	-15.4719	-9.66136	-18.1733	-17.2893	-20.0893	-10.0293	-13.843	-15.8813	-14.471	-16.353	-16.2143	-14.5273	-15.8873	-12.031	-11.2535	-11.4457	-13.3273	-14.7933	-9.29967	-6.71667	-9.60933	-14.6341	1.32015
1899-12-31 02:55:00	-17.7013	-12.562	-15.52	-19.4022	-18.4103	-5.82	-8.15733	-7.09833	-7.39455	-9.79233	-20.8093	-22.4477	-19.974	-19.9959	-17.3363	-12.662	-16.7277	-15.3719	-9.55136	-18.1733	-17.2893	-20.0393	-9.91933	-13.833	-15.8713	-14.391	-16.283	-16.1543	-14.4973	-15.8873	-12.001	-11.1935	-11.3857	-13.3073	-14.7633	-8.99967	-6.48667	-9.49933	-14.5779	1.32467
1899-12-31 02:56:00	-17.6313	-12.412	-15.41	-19.3022	-18.4103	-5.79	-8.18733	-7.05833	-7.32455	-9.74233	-20.8093	-22.4077	-20.124	-20.0759	-17.1163	-12.542	-16.6677	-15.3019	-9.48136	-18.1833	-17.2693	-19.9993	-9.81933	-13.773	-15.8513	-14.381	-16.253	-16.0943	-14.4373	-15.8173	-11.971	-11.1735	-11.3657	-13.2373	-14.6633	-8.59967	-6.18667	-9.28933	-14.5066	1.33417
1899-12-31 02:57:00	-17.5313	-12.362	-15.3	-19.1922	-18.4103	-5.77	-8.08733	-7.03833	-7.28455	-9.71233	-20.8193	-22.3377	-20.214	-20.1359	-17.0263	-12.432	-16.6277	-15.2119	-9.41136	-18.1733	-17.2293	-19.9093	-9.70933	-13.673	-15.8213	-14.401	-16.213	-16.0843	-14.3773	-15.7573	-11.911	-11.0735	-11.3157	-13.1573	-14.6133	-8.44967	-6.04667	-9.10933	-14.4566	1.34648
1899-12-31 02:58:00	-17.4013	-12.322	-15.13	-19.1522	-18.3803	-5.85	-7.90733	-7.02833	-7.21455	-9.66233	-20.7693	-22.2577	-20.284	-20.1659	-16.7363	-12.372	-16.5577	-15.2119	-9.24136	-18.1833	-17.1493	-19.8693	-9.60933	-13.593	-15.7913	-14.411	-16.163	-16.1343	-14.3173	-15.6973	-11.851	-11.0035	-11.2657	-13.0873	-14.4533	-7.98967	-5.90667	-8.91933	-14.3841	1.35531
1899-12-31 02:59:00	-17.2513	-12.132	-14.96	-19.0622	-18.3803	-5.85	-7.77733	-7.03833	-7.14455	-9.61233	-20.7393	-22.1777	-20.294	-20.1159	-16.5763	-12.302	-16.5377	-15.1619	-9.20136	-18.1833	-17.0593	-19.8693	-9.55933	-13.503	-15.8113	-14.431	-16.103	-16.0943	-14.2973	-15.6773	-11.791	-10.9935	-11.2557	-13.0373	-14.2233	-7.61967	-5.79667	-8.62933	-14.3179	1.37458
1899-12-31 03:00:00	-17.1913	-12.052	-14.74	-18.8822	-18.5003	-5.92	-7.71733	-7.03833	-7.10455	-9.56233	-20.6793	-22.1277	-20.294	-20.1059	-16.4263	-12.202	-16.4877	-15.0719	-9.20136	-18.1733	-16.9793	-19.8793	-9.54933	-13.383	-15.7713	-14.441	-16.053	-16.0843	-14.1873	-15.6673	-11.721	-10.9335	-11.2157	-12.9973	-14.1933	-7.41967	-5.52667	-8.58933	-14.2904	1.38283
1899-12-31 03:01:00	-17.1313	-11.942	-14.72	-18.7322	-18.5203	-5.9	-7.70733	-7.01833	-7.06455	-9.51233	-20.6693	-22.0977	-20.314	-20.0859	-16.0763	-12.102	-16.4877	-15.0419	-9.11136	-18.1533	-16.8793	-19.9093	-9.48933	-13.283	-15.7813	-14.431	-16.073	-16.1343	-14.1373	-15.6573	-11.611	-10.8235	-11.2057	-12.9573	-14.1933	-7.12967	-5.33667	-8.36933	-14.2191	1.39509
1899-12-31 03:02:00	-16.9513	-11.762	-14.55	-18.7822	-18.5803	-5.86	-7.68733	-6.95833	-6.97455	-9.47233	-20.6193	-22.1077	-20.324	-20.0359	-15.8263	-12.042	-16.3677	-15.1019	-9.02136	-18.1333	-16.7593	-19.9493	-9.44933	-13.173	-15.8213	-14.371	-16.083	-16.1643	-14.0873	-15.6373	-11.471	-10.7235	-11.2057	-12.8773	-14.1333	-6.71967	-5.21667	-8.04933	-14.1566	1.42003
1899-12-31 03:03:00	-16.8413	-11.532	-14.38	-18.8922	-18.5303	-5.72	-7.63733	-6.87833	-6.91455	-9.44233	-20.5893	-22.1077	-20.244	-19.9259	-15.5563	-11.952	-16.2977	-15.1019	-8.84136	-18.1833	-16.6293	-19.9993	-9.39933	-13.093	-15.8113	-14.321	-16.033	-16.2243	-14.0073	-15.6473	-11.331	-10.5935	-11.1457	-12.7973	-14.0833	-6.39967	-5.09667	-7.93933	-14.1041	1.42828
1899-12-31 03:04:00	-16.6113	-11.282	-14.21	-18.8422	-18.6003	-5.66	-7.57733	-6.80833	-6.82455	-9.39233	-20.5493	-22.1177	-20.224	-19.8359	-15.4363	-11.872	-16.2277	-15.0519	-8.67136	-18.1733	-16.4793	-19.9993	-9.26933	-13.023	-15.7913	-14.281	-15.983	-16.2943	-13.9173	-15.7173	-11.151	-10.5135	-11.0357	-12.6873	-13.9333	-6.11967	-4.81667	-7.78933	-14.0641	1.44959
1899-12-31 03:05:00	-16.5313	-11.172	-14.02	-18.7822	-18.5303	-5.52	-7.54733	-6.72833	-6.78455	-9.37233	-20.5493	-22.1177	-20.124	-19.7259	-15.2863	-11.822	-16.0977	-15.0319	-8.49136	-18.2533	-16.3293	-19.9893	-9.14933	-12.993	-15.7713	-14.221	-15.923	-16.4243	-13.8273	-15.7673	-11.011	-10.3835	-11.0157	-12.5773	-13.8033	-6.02967	-4.46667	-7.60933	-14.0329	1.46652
1899-12-31 03:06:00	-16.3113	-11.232	-13.92	-18.6622	-18.5703	-5.44	-7.50733	-6.65833	-6.77455	-9.34233	-20.4993	-22.0977	-20.024	-19.6659	-14.8863	-11.842	-16.1977	-15.0119	-8.40136	-18.2733	-16.2193	-19.9993	-9.00933	-12.953	-15.7713	-14.161	-15.893	-16.4743	-13.6373	-15.7773	-10.901	-10.3035	-10.9357	-12.4873	-13.6833	-6.05967	-4.25667	-7.52933	-13.9729	1.47686
1899-12-31 03:07:00	-16.2013	-11.452	-13.83	-18.5822	-18.6403	-5.36	-7.47733	-6.58833	-6.73455	-9.28233	-20.4493	-22.0477	-19.994	-19.5759	-14.6763	-11.872	-16.3177	-15.0019	-8.39136	-18.2533	-16.1293	-20.0193	-8.90933	-12.913	-15.7713	-14.101	-15.873	-16.4743	-13.3973	-15.7573	-10.961	-10.2135	-10.8357	-12.4073	-13.5933	-5.61967	-4.06667	-7.35933	-13.9116	1.49789
1899-12-31 03:08:00	-16.1713	-11.492	-13.71	-18.5122	-18.5703	-5.32	-7.43733	-6.41833	-6.68455	-9.24233	-20.3593	-22.0277	-19.864	-19.5459	-14.5363	-11.862	-16.3177	-14.9819	-8.25136	-18.2533	-15.9493	-20.0493	-8.84933	-12.813	-15.7413	-14.041	-15.843	-16.4543	-13.2473	-15.7173	-10.891	-10.1335	-10.7157	-12.2973	-13.5033	-5.31967	-3.96667	-7.27933	-13.8491	1.50434
1899-12-31 03:09:00	-16.0813	-11.462	-13.49	-18.4722	-18.5103	-5.27	-7.38733	-6.27833	-6.60455	-9.21233	-20.2493	-21.9677	-19.664	-19.5059	-14.4563	-11.872	-16.3177	-14.9319	-8.15136	-18.3233	-15.8593	-20.0393	-8.84933	-12.713	-15.6913	-13.981	-15.793	-16.3943	-13.0073	-15.7073	-10.671	-10.0435	-10.6557	-12.2173	-13.4733	-4.85967	-3.87667	-7.26933	-13.8141	1.50575
1899-12-31 03:10:00	-16.0113	-11.412	-13.26	-18.3522	-18.4503	-5.26	-7.33733	-6.16833	-6.52455	-9.19233	-20.2193	-21.9177	-19.524	-19.4759	-14.2863	-11.862	-16.3277	-14.8419	-7.95136	-18.3533	-15.8093	-20.0293	-8.78933	-12.603	-15.7013	-13.951	-15.773	-16.4443	-12.6373	-15.6873	-10.611	-9.94355	-10.5757	-12.1273	-13.3733	-4.62967	-3.88667	-7.19933	-13.7754	1.51418
1899-12-31 03:11:00	-15.9513	-11.362	-13.05	-18.2322	-18.4203	-5.17	-7.28733	-6.03833	-6.43455	-9.13233	-20.2093	-21.8777	-19.384	-19.4259	-14.1763	-11.892	-16.3177	-14.7719	-7.88136	-18.3633	-15.6693	-19.9993	-8.68933	-12.513	-15.7313	-13.871	-15.703	-16.4043	-12.3173	-15.6873	-10.561	-9.84355	-10.5357	-12.0373	-13.2533	-4.29967	-3.67667	-6.98933	-13.7191	1.53298
1899-12-31 03:12:00	-15.7713	-11.352	-12.9	-18.1622	-18.4503	-5.07	-7.20733	-5.89833	-6.37455	-9.08233	-20.1393	-21.8277	-19.194	-19.4559	-13.9563	-11.872	-16.2777	-14.7019	-7.79136	-18.3633	-15.5193	-19.9793	-8.56933	-12.423	-15.7113	-13.751	-15.613	-16.3443	-12.0673	-15.6973	-10.391	-9.69355	-10.5257	-11.9273	-13.1433	-4.02967	-3.64667	-6.75933	-13.6491	1.55246
1899-12-31 03:13:00	-15.6313	-11.362	-12.76	-17.9622	-18.4203	-4.95	-7.13733	-5.94833	-6.31455	-9.13233	-20.0593	-21.7377	-19.344	-19.4359	-13.7463	-11.832	-16.2077	-14.6119	-7.39136	-18.3833	-15.4393	-19.9593	-8.40933	-12.403	-15.7213	-13.651	-15.483	-16.3343	-11.7873	-15.6973	-10.291	-9.59355	-10.5057	-11.8273	-13.0933	-3.91967	-3.50667	-6.53933	-13.5979	1.56697
1899-12-31 03:14:00	-15.5713	-11.342	-12.65	-17.8122	-18.4003	-4.81	-7.04733	-5.81833	-6.22455	-8.90233	-19.9393	-21.6277	-19.524	-19.4459	-13.5663	-11.792	-16.1477	-14.5419	-7.21136	-18.3733	-15.2793	-19.9393	-8.28933	-12.363	-15.7113	-13.491	-15.403	-16.3243	-11.5373	-15.6873	-10.231	-9.50355	-10.4657	-11.7473	-13.1233	-3.65967	-3.33667	-6.31933	-13.5079	1.59542
1899-12-31 03:15:00	-15.3813	-11.142	-12.51	-17.6322	-18.3503	-4.75	-6.92733	-5.80833	-6.17455	-8.80233	-19.8993	-21.5577	-19.614	-19.4659	-13.4063	-11.762	-16.0477	-14.4519	-7.06136	-18.3633	-15.0993	-19.9293	-8.10933	-12.283	-15.7213	-13.361	-15.343	-16.3143	-11.2373	-15.6373	-10.091	-9.33355	-10.4157	-11.7073	-13.1933	-3.56967	-3.21667	-6.28933	-13.4579	1.60135
1899-12-31 03:16:00	-15.3213	-11.002	-12.41	-17.3822	-18.3003	-4.8	-6.83733	-5.77833	-6.08455	-8.72233	-19.8393	-21.6277	-19.694	-19.4659	-13.3763	-11.702	-16.0077	-14.4019	-7.15136	-18.3733	-14.9193	-19.8893	-7.90933	-12.193	-15.7013	-13.191	-15.303	-16.2843	-10.9273	-15.6073	-10.031	-9.17355	-10.3557	-11.6373	-13.2133	-3.19967	-3.16667	-6.17933	-13.4116	1.61272
1899-12-31 03:17:00	-15.2013	-10.902	-12.29	-17.2222	-18.2603	-4.76	-6.76733	-5.73833	-5.99455	-8.65233	-19.7793	-21.6077	-19.724	-19.4259	-13.2563	-11.722	-15.9777	-14.3519	-7.03136	-18.4033	-14.7593	-19.8693	-7.78933	-12.113	-15.6313	-13.041	-15.313	-16.2743	-10.6673	-15.5673	-9.881	-8.92355	-10.3357	-11.5473	-13.1233	-2.92967	-2.98667	-5.97933	-13.3491	1.63059
1899-12-31 03:18:00	-15.0513	-11.012	-12.15	-17.0222	-18.1803	-4.69	-6.71733	-5.73833	-5.90455	-8.60233	-19.7193	-21.4777	-19.754	-19.4059	-13.1663	-11.622	-15.9577	-14.3119	-6.94136	-18.3933	-14.5593	-19.8693	-7.64933	-12.023	-15.5613	-12.811	-15.313	-16.2743	-10.3673	-15.5573	-9.691	-8.72355	-10.2957	-11.4173	-13.0133	-2.69967	-2.76667	-5.93933	-13.3016	1.63123
1899-12-31 03:19:00	-14.8413	-10.952	-12.02	-16.8922	-18.1303	-4.6	-6.59733	-5.68833	-5.84455	-8.55233	-19.6193	-21.3577	-19.754	-19.3959	-12.8963	-11.502	-15.9377	-14.2019	-6.80136	-18.3933	-14.3893	-19.8093	-7.46933	-11.943	-15.4713	-12.551	-15.293	-16.2543	-10.1773	-15.5273	-9.601	-8.62355	-10.2957	-11.2773	-12.8933	-2.62967	-2.65667	-5.65933	-13.2066	1.6516
1899-12-31 03:20:00	-14.6613	-11.032	-11.84	-16.6122	-18.0203	-4.55	-6.55733	-5.66833	-5.73455	-8.52233	-19.5393	-21.3077	-19.784	-19.3759	-12.7163	-11.402	-15.8677	-14.1719	-6.65136	-18.3533	-14.2293	-19.8093	-7.33933	-11.853	-15.4013	-12.291	-15.253	-16.2343	-9.97733	-15.5273	-9.521	-8.59355	-10.2257	-11.1373	-12.7533	-2.24967	-2.51667	-5.38933	-13.1079	1.66768
1899-12-31 03:21:00	-14.4513	-10.952	-11.66	-16.5122	-18.0403	-4.49	-6.41733	-5.66833	-5.66455	-8.47233	-19.4393	-21.2477	-19.764	-19.3659	-12.6263	-11.382	-15.7977	-14.1619	-6.55136	-18.3633	-14.0393	-19.7393	-7.20933	-11.833	-15.3513	-12.031	-15.233	-16.2743	-9.94733	-15.5173	-9.201	-8.43355	-10.1857	-11.0573	-12.6433	-2.07967	-2.38667	-5.11933	-13.0541	1.69591
1899-12-31 03:22:00	-14.2513	-10.922	-11.6	-16.3422	-18.0803	-4.43	-6.34733	-5.63833	-5.61455	-8.42233	-19.3493	-21.1677	-19.774	-19.3259	-12.2263	-11.312	-15.7177	-14.0719	-6.46136	-18.3633	-13.8393	-19.7493	-7.05933	-11.743	-15.2713	-11.791	-15.183	-16.2843	-9.68733	-15.4973	-9.101	-8.38355	-10.1657	-10.9573	-12.5133	-1.83967	-2.19667	-5.12933	-12.9929	1.70113
1899-12-31 03:23:00	-14.3113	-10.822	-11.5	-16.0122	-18.0003	-4.39	-6.29733	-5.61833	-5.53455	-8.35233	-19.2993	-21.1777	-19.784	-19.3559	-12.1063	-11.242	-15.6277	-13.9819	-6.31136	-18.3733	-13.6693	-19.7493	-6.88933	-11.713	-15.2113	-11.541	-15.173	-16.2643	-9.40733	-15.4773	-8.821	-8.19355	-10.1257	-10.8773	-12.3433	-1.55967	-2.16667	-5.04933	-12.9354	1.70746
1899-12-31 03:24:00	-14.1613	-10.712	-11.14	-15.9522	-17.9303	-4.34	-6.18733	-5.57833	-5.38455	-8.31233	-19.2093	-21.1777	-19.754	-19.3559	-11.9663	-11.232	-15.5777	-13.8819	-6.21136	-18.3333	-13.5193	-19.7293	-6.81933	-11.683	-15.1813	-11.341	-15.153	-16.2743	-9.09733	-15.3973	-8.641	-7.99355	-10.1057	-10.7673	-12.1533	-1.30967	-1.97667	-4.96933	-12.8841	1.71149
1899-12-31 03:25:00	-14.1213	-10.732	-10.87	-15.7122	-17.9203	-4.29	-6.17733	-5.55833	-5.32455	-8.28233	-19.0993	-21.1077	-19.744	-19.2759	-11.5663	-11.192	-15.4977	-13.7919	-6.03136	-18.3233	-13.3193	-19.6993	-6.71933	-11.683	-15.1513	-11.101	-15.123	-16.2743	-8.75733	-15.3273	-8.511	-7.75355	-10.0857	-10.7073	-11.9333	-1.07967	-1.89667	-4.85933	-12.8079	1.72522
1899-12-31 03:26:00	-13.9413	-10.632	-10.6	-15.5322	-17.8803	-4.25	-6.23733	-5.52833	-5.27455	-8.22233	-18.9493	-21.0177	-19.724	-19.2659	-11.1963	-11.132	-15.3277	-13.6819	-5.93136	-18.3133	-13.1893	-19.7393	-6.61933	-11.633	-15.1113	-10.951	-15.063	-16.3043	-8.35733	-15.2973	-8.261	-7.66355	-10.0557	-10.6173	-11.7133	-0.859667	-1.71667	-4.78933	-12.7341	1.73732
1899-12-31 03:27:00	-13.8013	-10.572	-10.34	-15.3322	-17.8903	-4.17	-6.14733	-5.48833	-5.21455	-8.20233	-18.8793	-20.9177	-19.674	-19.2559	-10.9563	-11.072	-15.2977	-13.5819	-5.83136	-18.3133	-13.0193	-19.7093	-6.46933	-11.583	-15.0313	-10.751	-14.923	-16.3243	-7.98733	-15.2673	-8.141	-7.52355	-10.0457	-10.5473	-11.5433	-1.03967	-1.64667	-4.66933	-12.6791	1.75165
1899-12-31 03:28:00	-13.8613	-10.522	-10.16	-15.2122	-17.7703	-4.14	-6.07733	-5.46833	-5.12455	-8.15233	-18.7893	-20.8477	-19.644	-19.3359	-10.8363	-10.992	-15.2377	-13.5219	-5.72136	-18.2233	-12.8493	-19.6893	-6.28933	-11.533	-15.0413	-10.531	-14.823	-16.3643	-7.59733	-15.2573	-8.011	-7.36355	-10.0257	-10.4873	-11.4133	-0.849667	-1.60667	-4.52933	-12.6179	1.75833
1899-12-31 03:29:00	-13.7213	-10.432	-9.93	-15.1822	-17.7203	-4.11	-6.06733	-5.37833	-5.05455	-8.13233	-18.6593	-20.7577	-19.614	-19.3659	-10.5163	-10.912	-15.1577	-13.3919	-5.66136	-18.2133	-12.7893	-19.6293	-6.19933	-11.463	-15.0013	-10.311	-14.793	-16.4043	-7.25733	-15.2373	-7.891	-7.19355	-9.98567	-10.4173	-11.4233	-0.489667	-1.47667	-4.48933	-12.5579	1.76712
1899-12-31 03:30:00	-13.6413	-10.352	-9.58	-15.1822	-17.7103	-4.06	-5.98733	-5.32833	-4.93455	-8.10233	-18.5393	-20.6677	-19.634	-19.4159	-10.2563	-10.832	-15.0777	-13.3719	-5.61136	-18.3033	-12.6693	-19.5493	-6.07933	-11.393	-14.9513	-10.071	-14.773	-16.4043	-6.91733	-15.2073	-7.631	-7.04355	-9.92567	-10.3473	-11.3133	-0.459667	-1.46667	-4.34933	-12.5004	1.79042
1899-12-31 03:31:00	-13.4813	-10.242	-9.46	-15.1822	-17.7503	-4.04	-5.88733	-5.30833	-5.02455	-8.09233	-18.3993	-20.5977	-19.644	-19.3859	-9.92633	-10.862	-15.0177	-13.2919	-5.50136	-18.3633	-12.3593	-19.4593	-5.94933	-11.353	-14.9413	-9.881	-14.753	-16.4343	-6.56733	-15.2073	-7.441	-6.93355	-9.92567	-10.2873	-10.9933	-0.429667	-1.36667	-4.16933	-12.4504	1.81975
1899-12-31 03:32:00	-13.2913	-9.992	-9.21	-15.1222	-17.6903	-3.99	-5.86733	-5.17833	-4.92455	-8.10233	-18.3693	-20.4777	-19.534	-19.3859	-9.55633	-10.872	-14.9277	-13.1319	-5.40136	-18.4133	-12.1793	-19.3393	-5.85933	-11.283	-14.9013	-9.671	-14.733	-16.5143	-6.20733	-15.2473	-7.291	-6.93355	-9.90567	-10.2273	-10.7333	-0.289667	-1.36667	-3.99933	-12.3854	1.84526
1899-12-31 03:33:00	-13.1713	-10.052	-9.08	-15.1222	-17.6303	-3.93	-5.78733	-5.06833	-4.81455	-8.12233	-18.2693	-20.3377	-19.324	-19.3459	-9.41633	-10.822	-14.8277	-13.0019	-5.33136	-18.4333	-12.0993	-19.2293	-5.86933	-11.233	-14.8913	-9.411	-14.723	-16.6443	-5.82733	-15.2773	-7.131	-6.94355	-9.87567	-10.1673	-10.5433	-0.159667	-1.26667	-3.93933	-12.3691	1.85707
1899-12-31 03:34:00	-12.9813	-10.152	-8.56	-14.9122	-17.5403	-3.89	-5.75733	-5.13833	-4.74455	-8.01233	-18.1893	-20.2577	-19.044	-19.3059	-9.29633	-10.752	-14.7277	-12.8819	-5.24136	-18.4933	-11.9693	-19.1493	-5.86933	-11.173	-14.8813	-9.191	-14.733	-16.7043	-5.54733	-15.2873	-7.031	-6.87355	-9.91567	-10.0773	-10.3733	0.260333	-1.26667	-3.90933	-12.3441	1.86777
1899-12-31 03:35:00	-12.7913	-10.052	-8.27	-14.7122	-17.4803	-3.84	-5.82733	-5.14833	-4.66455	-7.97233	-18.0993	-20.2077	-18.824	-19.2959	-8.99633	-10.632	-14.5977	-12.8119	-5.11136	-18.5233	-11.8693	-19.0093	-5.78933	-11.143	-14.8313	-8.921	-14.733	-16.7143	-5.18733	-15.2973	-6.981	-6.67355	-9.96567	-9.98733	-10.0633	0.390333	-1.12667	-3.81933	-12.2879	1.88259
1899-12-31 03:36:00	-12.6813	-10.122	-8.02	-14.5322	-17.3703	-3.79	-5.94733	-5.13833	-4.59455	-7.96233	-18.0093	-20.0877	-18.634	-19.3059	-8.66633	-10.592	-14.4177	-12.6619	-5.05136	-18.5733	-11.7293	-18.8393	-5.71933	-11.343	-14.8013	-8.631	-14.733	-16.7243	-4.84733	-15.3273	-6.911	-6.43355	-9.83567	-9.89733	-9.84333	0.0403333	-1.24667	-3.70933	-12.2054	1.9026
1899-12-31 03:37:00	-12.6413	-10.102	-7.82	-14.3422	-17.2903	-3.7	-6.01733	-5.07833	-4.52455	-7.94233	-17.9193	-19.9477	-18.784	-19.2659	-8.37633	-10.582	-14.3277	-12.5819	-4.98136	-18.5433	-11.5893	-18.6893	-5.59933	-11.323	-14.7613	-8.351	-14.683	-16.5843	-4.44733	-15.2973	-6.731	-6.29355	-9.86567	-9.81733	-9.57333	-0.0196667	-1.08667	-3.53933	-12.1129	1.91365
1899-12-31 03:38:00	-12.4213	-10.092	-7.65	-14.1022	-17.1503	-3.64	-5.98733	-5.09833	-4.46455	-7.92233	-17.8093	-19.8477	-18.744	-19.2759	-8.13633	-10.552	-14.2477	-12.4319	-4.75136	-18.5433	-11.4993	-18.6593	-5.54933	-11.293	-14.7513	-8.161	-14.653	-16.4943	-4.15733	-15.2873	-6.531	-6.09355	-9.72567	-9.62733	-9.33333	0.270333	-0.986667	-3.50933	-12.0291	1.9176
1899-12-31 03:39:00	-12.2713	-10.082	-7.26	-13.9322	-17.0303	-3.62	-5.96733	-5.07833	-4.40455	-7.86233	-17.8093	-19.7177	-18.794	-19.2459	-7.87633	-10.492	-14.1777	-12.3819	-4.73136	-18.5533	-11.3693	-18.5693	-5.46933	-11.223	-14.7113	-7.911	-14.593	-16.4143	-3.85733	-15.2373	-6.361	-5.98355	-9.72567	-9.38733	-9.03333	0.510333	-0.936667	-3.39933	-11.9466	1.9288
1899-12-31 03:40:00	-12.0113	-9.952	-6.92	-13.8422	-16.9603	-3.57	-5.95733	-5.07833	-4.35455	-7.81233	-17.6993	-19.5977	-18.824	-19.2359	-7.56633	-10.362	-14.0877	-12.3319	-4.62136	-18.5233	-11.2693	-18.4593	-5.38933	-11.143	-14.7013	-7.741	-14.513	-16.3743	-3.53733	-15.1973	-6.131	-5.76355	-9.67567	-9.16733	-8.83333	0.530333	-0.896667	-3.28933	-11.8629	1.94529
1899-12-31 03:41:00	-11.7613	-9.972	-6.56	-13.6122	-16.8103	-3.54	-5.90733	-5.08833	-4.29455	-7.83233	-17.5593	-19.4677	-18.824	-19.1959	-7.33633	-10.272	-13.9677	-12.2719	-4.56136	-18.4633	-11.1593	-18.2893	-5.31933	-11.093	-14.7113	-7.531	-14.443	-16.3743	-3.23733	-15.1073	-5.981	-5.61355	-9.56567	-8.99733	-8.50333	0.430333	-0.726667	-3.23933	-11.7916	1.94957
1899-12-31 03:42:00	-11.7013	-9.822	-6.27	-13.4322	-16.6803	-3.48	-5.87733	-5.10833	-4.23455	-7.81233	-17.4893	-19.3577	-18.824	-19.1459	-7.11633	-10.242	-13.8477	-12.0019	-4.57136	-18.4233	-10.9593	-18.2593	-5.29933	-10.963	-14.6813	-7.311	-14.383	-16.4143	-3.28733	-15.0673	-6.011	-5.49355	-9.59567	-8.76733	-8.17333	0.450333	-0.696667	-3.20933	-11.7416	1.9537
1899-12-31 03:43:00	-11.4013	-9.542	-6.05	-13.2422	-16.6103	-3.4	-5.76733	-5.14833	-4.17455	-7.82233	-17.3893	-19.2277	-18.804	-19.1159	-6.98633	-10.172	-13.7077	-11.8319	-4.51136	-18.3533	-10.7993	-18.1293	-5.20933	-10.863	-14.6213	-7.121	-14.283	-16.4343	-3.26733	-15.0773	-5.891	-5.30355	-9.53567	-8.35733	-7.84333	0.520333	-0.766667	-3.13933	-11.6879	1.95735
1899-12-31 03:44:00	-11.1413	-9.212	-5.81	-13.1822	-16.5603	-3.32	-5.74733	-5.23833	-4.13455	-7.82233	-17.2993	-19.1177	-18.754	-19.0359	-6.81633	-10.082	-13.5777	-11.7419	-4.40136	-18.3833	-10.6793	-17.9793	-5.20933	-10.823	-14.5813	-6.911	-14.223	-16.4443	-3.19733	-15.0073	-5.831	-5.11355	-9.39567	-8.05733	-7.58333	0.670333	-0.786667	-3.25933	-11.6579	1.95726
1899-12-31 03:45:00	-11.0313	-8.952	-5.7	-13.0722	-16.5203	-3.27	-5.59733	-5.24833	-4.08455	-7.82233	-17.2193	-19.0077	-18.734	-19.0159	-6.72633	-10.002	-13.4577	-11.7119	-4.24136	-18.3633	-10.5193	-17.9293	-5.15933	-10.763	-14.5413	-6.751	-14.043	-16.5143	-2.96733	-14.9273	-5.651	-5.01355	-9.26567	-7.87733	-7.46333	0.820333	-0.756667	-3.50933	-11.6579	1.94413
1899-12-31 03:46:00	-10.9613	-8.682	-5.38	-13.0722	-16.4703	-3.21	-5.55733	-5.27833	-4.00455	-7.82233	-17.1793	-18.8677	-18.714	-19.0059	-6.55633	-9.972	-13.3277	-11.5419	-4.26136	-18.3733	-10.2893	-17.8693	-5.19933	-10.723	-14.4813	-6.631	-13.823	-16.4943	-2.82733	-14.8073	-5.481	-4.86355	-9.20567	-7.62733	-7.31333	0.820333	-0.726667	-3.52933	-11.6166	1.94766
1899-12-31 03:47:00	-10.8313	-8.502	-5.18	-13.0022	-16.3903	-3.07	-5.62733	-5.28833	-3.95455	-7.81233	-17.1693	-18.7777	-18.694	-18.9759	-6.46633	-9.882	-13.2377	-11.4919	-4.09136	-18.3733	-10.0893	-17.8593	-5.07933	-10.663	-14.4213	-6.541	-13.703	-16.5643	-2.63733	-14.7273	-5.341	-4.66355	-9.11567	-7.38733	-7.04333	0.890333	-0.736667	-3.44933	-11.5741	1.95818
1899-12-31 03:48:00	-10.6813	-8.322	-4.92	-12.8022	-16.2303	-3.01	-5.54733	-5.29833	-3.90455	-7.79233	-17.0893	-18.6877	-18.664	-18.9459	-6.35633	-9.802	-13.1477	-11.3919	-3.92136	-18.3433	-9.95933	-17.7493	-5.08933	-10.643	-14.4413	-6.481	-13.553	-16.5743	-2.62733	-14.6373	-5.261	-4.72355	-9.03567	-7.05733	-6.86333	1.03033	-0.856667	-3.25933	-11.5041	1.9721
1899-12-31 03:49:00	-10.4913	-8.232	-4.98	-12.5822	-16.1603	-2.87	-5.49733	-5.31833	-3.96455	-7.76233	-16.9693	-18.5577	-18.634	-18.9159	-6.13633	-9.802	-13.1377	-11.3019	-3.81136	-18.3433	-9.96933	-17.5893	-5.05933	-10.613	-14.3713	-6.491	-13.443	-16.5643	-2.58733	-14.5373	-5.041	-4.54355	-8.96567	-6.70733	-6.71333	1.17033	-0.806667	-3.20933	-11.4391	1.98346
1899-12-31 03:50:00	-10.4013	-8.022	-4.82	-12.5722	-16.0703	-2.76	-5.45733	-5.31833	-3.87455	-7.75233	-16.8893	-18.5877	-18.564	-18.7559	-5.92633	-9.752	-13.1077	-11.2119	-3.74136	-18.3533	-9.95933	-17.4593	-5.04933	-10.633	-14.3313	-6.471	-13.323	-16.6443	-2.34733	-14.4773	-4.851	-4.24355	-8.89567	-6.21733	-6.43333	1.21033	-0.736667	-3.16933	-11.3929	1.99794
1899-12-31 03:51:00	-10.2313	-8.022	-4.6	-12.5122	-15.9503	-2.65	-5.40733	-5.33833	-3.76455	-7.72233	-16.6993	-18.3877	-18.324	-18.8059	-5.94633	-9.772	-13.0077	-11.1219	-3.69136	-18.3133	-9.80933	-17.3393	-5.02933	-10.593	-14.2613	-6.361	-13.083	-16.7443	-2.00733	-14.4273	-4.661	-4.09355	-8.83567	-5.63733	-6.13333	1.04033	-0.846667	-3.07933	-11.3566	2.00139
1899-12-31 03:52:00	-10.0113	-7.902	-4.29	-12.4622	-15.8603	-2.62	-5.36733	-5.33833	-3.68455	-7.70233	-16.5693	-18.1577	-18.124	-18.6559	-5.94633	-9.742	-12.9477	-11.0919	-3.65136	-18.3033	-9.72933	-17.2193	-4.94933	-10.593	-14.2013	-6.331	-12.753	-16.7743	-1.75733	-14.3673	-4.521	-3.91355	-8.67567	-5.20733	-6.01333	0.670333	-0.886667	-3.01933	-11.3104	2.00575
1899-12-31 03:53:00	-9.81133	-7.842	-4.1	-12.3922	-15.7503	-2.64	-5.34733	-5.31833	-3.61455	-7.70233	-16.4393	-18.0277	-18.044	-18.6759	-5.81633	-9.712	-12.8677	-11.0219	-3.61136	-18.3033	-9.56933	-17.0493	-4.85933	-10.543	-14.1513	-6.441	-12.473	-16.8343	-1.56733	-14.3473	-4.411	-3.79355	-8.58567	-4.76733	-5.75333	0.450333	-0.906667	-2.80933	-11.2441	2.02687
1899-12-31 03:54:00	-9.69133	-7.842	-3.9	-12.2522	-15.6403	-2.61	-5.32733	-5.33833	-3.56455	-7.72233	-16.2493	-17.8977	-17.894	-18.6459	-5.93633	-9.682	-12.7477	-10.9819	-3.60136	-18.3333	-9.48933	-16.9193	-4.74933	-10.523	-14.1013	-6.471	-12.223	-16.9243	-1.30733	-14.3473	-4.331	-3.76355	-8.61567	-4.52733	-5.57333	0.930333	-0.876667	-2.67933	-11.2441	2.03036
1899-12-31 03:55:00	-9.50133	-7.902	-3.77	-12.1122	-15.5803	-2.53	-5.33733	-5.33833	-3.48455	-7.75233	-16.0893	-17.7577	-17.754	-18.3559	-5.74633	-9.772	-12.7177	-10.9019	-3.59136	-18.3133	-9.35933	-16.8493	-4.63933	-10.553	-14.0213	-6.511	-12.033	-16.9643	-1.27733	-14.3373	-4.331	-3.61355	-8.57567	-4.17733	-5.45333	1.09033	-0.896667	-2.61933	-11.1966	2.0403
1899-12-31 03:56:00	-9.35133	-7.862	-3.63	-12.0122	-15.5503	-2.49	-5.40733	-5.32833	-3.41455	-7.73233	-15.9493	-17.5477	-17.544	-18.2659	-5.49633	-9.802	-12.6477	-10.8819	-3.58136	-18.2733	-9.23933	-16.8193	-4.61933	-10.523	-13.9913	-6.641	-11.913	-17.0143	-1.06733	-14.2573	-4.151	-3.58355	-8.45567	-3.93733	-5.41333	0.990333	-0.786667	-2.68933	-11.1504	2.04876
1899-12-31 03:57:00	-9.20133	-7.962	-3.54	-11.9122	-15.5503	-2.45	-5.49733	-5.30833	-3.35455	-7.75233	-15.7893	-17.2777	-17.424	-18.1159	-5.25633	-9.812	-12.5777	-10.8419	-3.58136	-18.1533	-9.11933	-16.7493	-4.62933	-10.503	-13.9713	-6.651	-11.843	-17.0643	-0.947333	-14.1873	-4.121	-3.51355	-8.32567	-3.69733	-5.31333	0.980333	-0.716667	-2.74933	-11.1029	2.05356
1899-12-31 03:58:00	-9.04133	-7.902	-3.42	-11.7222	-15.4903	-2.41	-5.41733	-5.29833	-3.28455	-7.75233	-15.7193	-17.0177	-17.334	-17.9559	-5.16633	-9.812	-12.5177	-10.8219	-3.56136	-18.0333	-8.91933	-16.6993	-4.50933	-10.483	-13.8713	-6.671	-11.743	-17.0943	-0.827333	-14.1673	-4.101	-3.27355	-8.15567	-3.21733	-5.30333	1.02033	-0.756667	-2.44933	-11.0016	2.07364
1899-12-31 03:59:00	-9.00133	-7.972	-3.54	-11.5522	-15.3403	-2.4	-5.35733	-5.29833	-3.19455	-7.73233	-15.6493	-16.8477	-17.174	-17.8859	-5.12633	-9.822	-12.4977	-10.7519	-3.72136	-17.9433	-8.70933	-16.6393	-4.30933	-10.423	-13.8613	-6.641	-11.753	-17.1143	-0.667333	-14.1373	-4.081	-3.15355	-8.05567	-2.82733	-5.19333	1.13033	-0.666667	-2.40933	-10.9479	2.07125
1899-12-31 04:00:00	-9.06133	-7.822	-3.39	-11.4822	-15.2503	-2.37	-5.44733	-5.29833	-3.15455	-7.70233	-15.6293	-16.4477	-17.054	-17.7559	-5.19633	-9.812	-12.4577	-10.6419	-3.72136	-17.8233	-8.61933	-16.4993	-4.25933	-10.283	-13.8213	-6.581	-11.703	-17.0643	-0.487333	-14.1473	-3.961	-3.15355	-7.89567	-2.56733	-5.04333	0.990333	-0.666667	-2.24933	-10.8754	2.07021
1899-12-31 04:01:00	-9.08133	-7.822	-3.35	-11.3922	-15.1603	-2.34	-5.48733	-5.31833	-3.11455	-7.81233	-15.5693	-16.1877	-17.014	-17.5759	-5.18633	-9.732	-12.4177	-10.5419	-3.61136	-17.7033	-8.58933	-16.3893	-4.25933	-10.283	-13.7613	-6.541	-11.693	-17.0443	-0.227333	-14.1673	-3.861	-3.09355	-7.72567	-2.23733	-4.81333	0.890333	-0.636667	-2.00933	-10.8004	2.07707
1899-12-31 04:02:00	-9.04133	-7.682	-3.23	-11.3022	-15.0103	-2.3	-5.50733	-5.29833	-2.97455	-7.78233	-15.4993	-15.8477	-16.974	-17.3159	-5.06633	-9.682	-12.3677	-10.5019	-3.81136	-17.6033	-8.40933	-16.3093	-4.22933	-10.253	-13.6413	-6.501	-11.643	-17.0343	-0.0773333	-14.1573	-3.871	-2.96355	-7.56567	-2.07733	-4.62333	1.23033	-0.656667	-1.79933	-10.6879	2.08868
1899-12-31 04:03:00	-9.00133	-7.732	-3.1	-11.2622	-14.8303	-2.28	-5.50733	-5.27833	-2.92455	-7.69233	-15.3793	-15.5077	-16.924	-16.9059	-4.91633	-9.632	-12.2677	-10.4219	-3.74136	-17.4833	-8.38933	-16.1793	-4.08933	-10.203	-13.5613	-6.471	-11.703	-17.0543	0.142667	-14.1473	-3.741	-2.78355	-7.43567	-1.90733	-4.49333	1.39033	-0.786667	-1.68933	-10.5829	2.09537
1899-12-31 04:04:00	-9.05133	-7.712	-3.03	-11.1522	-14.7103	-2.27	-5.53733	-5.19833	-2.95455	-7.64233	-15.2593	-15.2277	-16.784	-16.6659	-4.76633	-9.612	-12.1677	-10.3519	-3.68136	-17.4533	-8.29933	-16.0493	-4.15933	-10.093	-13.5013	-6.461	-11.623	-17.0343	0.372667	-14.1173	-3.591	-2.57355	-7.30567	-1.49733	-4.34333	1.59033	-0.706667	-1.64933	-10.5079	2.1017
1899-12-31 04:05:00	-8.89133	-7.782	-2.89	-11.2622	-14.7103	-2.22	-5.51733	-5.23833	-2.91455	-7.73233	-15.1293	-14.9077	-16.644	-16.3159	-4.60633	-9.622	-12.0777	-10.3319	-3.63136	-17.4033	-8.24933	-15.9393	-4.17933	-10.023	-13.4713	-6.461	-11.653	-17.0843	0.632667	-14.0773	-3.441	-2.41355	-7.28567	-1.08733	-4.17333	1.72033	-0.656667	-1.83933	-10.5166	2.09292
1899-12-31 04:06:00	-8.90133	-7.872	-2.82	-11.1422	-14.5603	-2.18	-5.50733	-5.23833	-2.85455	-7.73233	-14.9793	-14.4877	-16.524	-15.9459	-4.49633	-9.612	-11.9377	-10.2619	-3.54136	-17.3433	-8.05933	-15.8693	-4.15933	-10.003	-13.3613	-6.421	-11.593	-17.0943	0.832667	-14.0473	-3.371	-2.16355	-7.13567	-0.727333	-4.12333	1.55033	-0.726667	-1.86933	-10.4491	2.08943
1899-12-31 04:07:00	-8.82133	-7.892	-2.87	-10.9322	-14.3603	-2.14	-5.48733	-5.21833	-2.82455	-7.77233	-14.8093	-14.1277	-16.434	-15.5859	-4.20633	-9.612	-11.7777	-10.1719	-3.75136	-17.2133	-7.87933	-15.7993	-4.18933	-9.993	-13.2113	-6.501	-11.583	-17.1143	0.802667	-13.9973	-3.251	-2.21355	-7.05567	-0.547333	-4.10333	1.14033	-0.556667	-1.54933	-10.3104	2.11209
1899-12-31 04:08:00	-8.72133	-7.952	-2.95	-10.8722	-14.2103	-2.02	-5.48733	-5.18833	-2.77455	-7.72233	-14.6693	-13.7977	-16.334	-15.1559	-3.97633	-9.652	-11.7077	-10.1319	-3.58136	-17.3333	-7.75933	-15.6893	-4.22933	-9.893	-13.0313	-6.511	-11.543	-17.1143	0.772667	-13.9573	-3.131	-2.23355	-6.95567	-0.327333	-4.02333	0.770333	-0.546667	-1.48933	-10.2291	2.12997
1899-12-31 04:09:00	-8.59133	-8.102	-2.94	-10.7422	-14.0503	-1.6	-5.51733	-5.12833	-2.74455	-7.61233	-14.4793	-13.4577	-16.284	-14.7659	-3.78633	-9.682	-11.7077	-10.0819	-3.49136	-17.2133	-7.66933	-15.5993	-4.22933	-9.843	-12.8613	-6.471	-11.573	-17.1243	0.932667	-13.9273	-3.011	-2.22355	-6.78567	-0.447333	-3.87333	1.06033	-0.586667	-1.31933	-10.0941	2.14354
1899-12-31 04:10:00	-8.53133	-8.112	-2.93	-10.5822	-13.9503	-1.67	-5.51733	-5.09833	-2.68455	-7.48233	-14.4093	-13.0577	-16.214	-14.3359	-3.67633	-9.772	-11.6777	-10.0319	-3.40136	-17.1933	-7.51933	-15.4693	-4.24933	-9.763	-12.6813	-6.511	-11.573	-17.1343	1.01267	-13.8473	-2.941	-2.25355	-6.69567	-0.327333	-3.79333	1.41033	-0.556667	-1.39933	-10.0266	2.1408
1899-12-31 04:11:00	-8.57133	-7.892	-2.87	-10.5522	-13.6903	-1.61	-5.50733	-5.05833	-2.65455	-7.34233	-14.2193	-12.6777	-16.144	-13.9659	-3.46633	-9.762	-11.6177	-10.0419	-3.27136	-17.1433	-7.37933	-15.3593	-4.23933	-9.693	-12.5213	-6.521	-11.523	-17.0843	1.19267	-13.8073	-2.871	-2.28355	-6.55567	-0.307333	-3.64333	1.74033	-0.546667	-1.46933	-9.90912	2.13605
1899-12-31 04:12:00	-8.67133	-7.912	-2.95	-10.4022	-13.4303	-1.7	-5.53733	-4.98833	-2.64455	-7.15233	-14.0093	-12.2177	-16.104	-13.5259	-3.18633	-9.772	-11.5977	-9.98194	-3.08136	-17.0633	-7.23933	-15.2893	-4.23933	-9.613	-12.2613	-6.521	-11.463	-17.0243	1.11267	-13.7673	-2.671	-2.33355	-6.44567	0.0526667	-3.54333	1.76033	-0.536667	-1.47933	-9.75537	2.1356
1899-12-31 04:13:00	-8.65133	-8.022	-3.01	-10.4922	-13.2003	-1.76	-5.58733	-4.94833	-2.63455	-6.78233	-13.8693	-11.8577	-16.124	-13.1459	-2.97633	-9.742	-11.5277	-10.0319	-2.96136	-17.0233	-7.17933	-15.2193	-4.28933	-9.603	-11.9913	-6.511	-11.433	-17.0043	1.11267	-13.7073	-2.521	-2.35355	-6.40567	0.202667	-3.50333	1.64033	-0.486667	-1.41933	-9.60037	2.14455
1899-12-31 04:14:00	-8.54133	-8.042	-2.95	-10.3922	-12.9703	-1.7	-5.63733	-4.86833	-2.62455	-6.58233	-13.7293	-11.5377	-16.074	-12.7859	-2.84633	-9.622	-11.4877	-9.97194	-2.95136	-17.0233	-7.05933	-15.1393	-4.26933	-9.483	-11.6313	-6.491	-11.403	-16.9943	1.24267	-13.6773	-2.411	-2.31355	-6.30567	0.542667	-3.51333	1.64033	-0.376667	-1.28933	-9.45537	2.15364
1899-12-31 04:15:00	-8.46133	-7.972	-2.86	-10.2322	-12.6503	-1.69	-5.66733	-4.78833	-2.54455	-6.37233	-13.6293	-11.1477	-15.924	-12.3159	-2.67633	-9.572	-11.3977	-9.93194	-2.92136	-17.0333	-6.98933	-15.0393	-4.18933	-9.403	-11.4313	-6.481	-11.483	-17.0843	1.32267	-13.6273	-2.351	-2.22355	-6.23567	0.702667	-3.45333	1.70033	-0.326667	-1.15933	-9.33037	2.17233
1899-12-31 04:16:00	-8.32133	-7.952	-2.79	-10.1822	-12.3303	-1.64	-5.63733	-4.73833	-2.52455	-6.19233	-13.4993	-11.0277	-15.784	-11.9259	-2.63633	-9.562	-11.2777	-9.90194	-2.81136	-16.9533	-6.90933	-14.9593	-4.03933	-9.293	-11.1713	-6.491	-11.453	-17.1443	1.21267	-13.5573	-2.311	-2.19355	-6.07567	0.882667	-3.44333	1.64033	-0.186667	-1.15933	-9.20787	2.16899
1899-12-31 04:17:00	-8.11133	-7.772	-2.71	-9.99217	-12.0303	-1.59	-5.61733	-4.68833	-2.51455	-6.03233	-13.4193	-10.9377	-15.594	-11.4659	-2.83633	-9.522	-11.1477	-9.86194	-2.68136	-16.8333	-6.94933	-14.8493	-4.17933	-9.203	-10.7813	-6.171	-11.453	-17.1543	1.33267	-13.4973	-2.231	-2.19355	-5.93567	1.00267	-3.30333	1.76033	0.0833333	-1.06933	-9.08412	2.15157
1899-12-31 04:18:00	-7.95133	-7.862	-2.72	-9.82217	-11.7803	-1.56	-5.60733	-4.60833	-2.46455	-5.90233	-13.3093	-10.6977	-15.374	-10.9459	-2.80633	-9.552	-11.0377	-9.85194	-2.66136	-16.7733	-6.84933	-14.7393	-4.15933	-9.103	-10.3513	-6.041	-11.453	-17.1443	1.21267	-13.4373	-2.131	-2.10355	-5.72567	1.11267	-3.28333	1.77033	0.173333	-0.999333	-8.93537	2.15044
1899-12-31 04:19:00	-7.94133	-7.752	-2.61	-9.61217	-11.4703	-1.52	-5.61733	-4.55833	-2.45455	-5.73233	-13.2693	-10.2577	-15.114	-10.4959	-2.54633	-9.422	-10.9177	-9.82194	-2.66136	-16.7033	-6.86933	-14.6393	-4.20933	-9.053	-10.0213	-5.991	-11.483	-17.1143	1.17267	-13.3973	-2.071	-1.90355	-5.71567	1.13267	-3.42333	1.88033	0.363333	-1.01933	-8.79037	2.14968
1899-12-31 04:20:00	-7.99133	-7.712	-2.54	-9.40217	-11.1303	-1.51	-5.60733	-4.50833	-2.46455	-5.49233	-13.1693	-9.84767	-14.864	-10.1559	-2.39633	-9.312	-10.8277	-9.78194	-2.67136	-16.6033	-6.89933	-14.5093	-4.22933	-8.953	-9.75133	-5.951	-11.503	-17.0043	1.26267	-13.3173	-2.001	-1.90355	-5.66567	1.16267	-3.49333	1.91033	0.433333	-0.889333	-8.61662	2.149
1899-12-31 04:21:00	-7.97133	-7.722	-2.47	-9.30217	-10.7003	-1.5	-5.58733	-4.40833	-2.46455	-5.43233	-13.0093	-9.60767	-14.554	-9.80591	-2.29633	-9.292	-10.7577	-9.76194	-2.76136	-16.4633	-6.95933	-14.3993	-4.22933	-8.793	-9.48133	-5.971	-11.523	-16.9143	1.26267	-13.2873	-1.941	-1.91355	-5.68567	1.21267	-3.46333	2.01033	0.143333	-0.819333	-8.47412	2.13317
1899-12-31 04:22:00	-7.96133	-7.682	-2.43	-9.40217	-10.3403	-1.48	-5.54733	-4.22833	-2.45455	-5.25233	-12.9393	-9.53767	-14.284	-9.43591	-2.23633	-9.212	-10.6477	-9.78194	-2.71136	-16.4333	-6.85933	-14.2693	-4.18933	-8.833	-9.25133	-5.891	-11.533	-16.7843	1.22267	-13.2573	-1.851	-1.87355	-5.57567	1.16267	-3.32333	1.99033	0.223333	-0.769333	-8.33037	2.12714
1899-12-31 04:23:00	-7.91133	-7.482	-2.34	-9.46217	-10.1003	-1.4	-5.50733	-4.25833	-2.40455	-5.11233	-12.7993	-9.41767	-13.954	-9.02591	-2.11633	-9.162	-10.6077	-9.73194	-2.71136	-16.4033	-6.77933	-14.1293	-4.17933	-8.703	-8.99133	-5.871	-11.533	-16.6043	1.16267	-13.2073	-1.721	-1.86355	-5.45567	1.25267	-3.18333	2.09033	0.493333	-0.639333	-8.17787	2.12721
1899-12-31 04:24:00	-7.82133	-7.452	-2.35	-9.27217	-9.74032	-1.59	-5.47733	-4.14833	-2.41455	-4.96233	-12.7393	-9.17767	-13.674	-8.61591	-2.06633	-9.122	-10.6277	-9.71194	-2.66136	-16.2133	-6.69933	-14.0093	-4.13933	-8.623	-8.70133	-5.881	-11.473	-16.4343	1.16267	-13.1573	-1.631	-1.88355	-5.29567	1.24267	-3.08333	2.12033	0.553333	-0.619333	-8.00412	2.10586
1899-12-31 04:25:00	-7.72133	-7.332	-2.58	-9.04217	-9.52032	-1.74	-5.49733	-4.08833	-2.46455	-4.84233	-12.6093	-8.86767	-13.324	-8.24591	-2.04633	-8.982	-10.6077	-9.68194	-2.66136	-16.2333	-6.62933	-13.8593	-4.11933	-8.633	-8.47133	-5.891	-11.483	-16.3543	1.20267	-13.0973	-1.601	-1.90355	-5.09567	1.21267	-3.09333	2.08033	0.533333	-0.549333	-7.88912	2.11027
1899-12-31 04:26:00	-7.57133	-7.272	-2.66	-8.85217	-9.28032	-1.54	-5.44733	-3.91833	-2.47455	-4.78233	-12.5293	-8.65767	-12.914	-7.91591	-1.94633	-8.972	-10.5577	-9.63194	-2.59136	-16.2033	-6.57933	-13.8693	-4.13933	-8.473	-8.23133	-5.881	-11.523	-16.1743	1.19267	-13.0673	-1.541	-1.86355	-4.93567	1.24267	-3.17333	1.90033	0.713333	-0.529333	-7.76037	2.1025
1899-12-31 04:27:00	-7.49133	-7.382	-2.64	-8.50217	-9.03032	-1.49	-5.37733	-3.80833	-2.49455	-4.87233	-12.4693	-8.55767	-12.754	-7.68591	-1.86633	-8.952	-10.5277	-9.60194	-2.50136	-16.1933	-6.58933	-13.8393	-4.16933	-8.323	-7.99133	-5.811	-11.593	-16.0343	1.15267	-13.0173	-1.511	-1.84355	-4.82567	1.26267	-3.07333	1.73033	1.01333	-0.439333	-7.65662	2.0978
1899-12-31 04:28:00	-7.42133	-7.342	-2.59	-8.25217	-8.73032	-1.45	-5.30733	-3.77833	-2.48455	-4.93233	-12.1693	-8.39767	-12.674	-7.46591	-1.84633	-8.932	-10.5077	-9.54194	-2.49136	-16.1833	-6.54933	-13.7893	-4.13933	-8.223	-7.79133	-5.681	-11.613	-15.9643	1.33267	-13.0173	-1.441	-1.80355	-4.73567	1.21267	-2.87333	1.65033	1.40333	-0.359333	-7.56787	2.09504
1899-12-31 04:29:00	-7.28133	-7.222	-2.55	-7.93217	-8.41032	-1.42	-5.23733	-3.74833	-2.47455	-4.90233	-11.9193	-8.33767	-12.474	-7.01591	-1.76633	-8.722	-10.4477	-9.52194	-2.37136	-16.1233	-6.48933	-13.7293	-4.03933	-8.183	-7.55133	-5.611	-11.613	-15.8743	1.39267	-13.1173	-1.461	-1.75355	-4.55567	1.27267	-2.71333	1.57033	1.78333	-0.329333	-7.43912	2.09166
1899-12-31 04:30:00	-7.10133	-7.182	-2.54	-7.85217	-8.04032	-1.42	-5.20733	-3.71833	-2.51455	-4.92233	-11.6493	-8.20767	-12.204	-6.72591	-1.72633	-8.642	-10.3677	-9.48194	-2.39136	-15.9833	-6.40933	-13.5793	-4.03933	-8.083	-7.40133	-5.531	-11.653	-15.7143	1.36267	-13.2073	-1.451	-1.72355	-4.39567	1.22267	-2.66333	1.58033	1.83333	-0.119333	-7.28787	2.08513
1899-12-31 04:31:00	-7.03133	-7.052	-2.5	-7.88217	-7.82032	-1.47	-5.09733	-3.70833	-2.53455	-4.86233	-11.6093	-8.08767	-11.874	-6.48591	-1.77633	-8.652	-10.3277	-9.48194	-2.36136	-15.8133	-6.40933	-13.4793	-4.09933	-8.113	-7.20133	-5.571	-11.733	-15.4543	1.39267	-13.1273	-1.451	-1.71355	-4.22567	1.16267	-2.64333	1.80033	2.14333	0.170667	-7.12287	2.07328
1899-12-31 04:32:00	-7.05133	-7.152	-2.49	-7.79217	-7.62032	-1.47	-5.02733	-3.71833	-2.55455	-4.83233	-11.5193	-8.07767	-11.554	-6.19591	-1.51633	-8.592	-10.2077	-9.47194	-2.30136	-15.7433	-6.34933	-13.3993	-4.07933	-8.073	-7.02133	-5.571	-11.743	-15.2843	1.58267	-13.1173	-1.311	-1.66355	-4.11567	1.19267	-2.69333	1.81033	2.11333	0.280667	-6.98162	2.07689
1899-12-31 04:33:00	-6.92133	-7.252	-2.51	-7.54217	-7.27032	-1.65	-5.04733	-3.78833	-2.58455	-4.81233	-11.3493	-7.97767	-11.134	-6.05591	-1.49633	-8.432	-10.1177	-9.44194	-2.31136	-15.6033	-6.33933	-13.2893	-4.12933	-8.003	-6.87133	-5.501	-11.783	-15.1543	1.64267	-12.9673	-1.231	-1.55355	-3.98567	1.22267	-2.76333	1.82033	2.42333	0.410667	-6.84787	2.06802
1899-12-31 04:34:00	-6.72133	-7.102	-2.35	-7.41217	-6.93032	-1.78	-5.00733	-3.83833	-2.60455	-4.77233	-11.2593	-7.85767	-10.704	-5.77591	-1.50633	-8.312	-10.0877	-9.42194	-2.16136	-15.5633	-6.36933	-13.1393	-4.05933	-8.023	-6.74133	-5.461	-11.743	-14.9943	1.63267	-12.8373	-1.181	-1.41355	-3.80567	1.29267	-2.89333	1.57033	2.49333	0.310667	-6.75037	2.05116
1899-12-31 04:35:00	-6.76133	-7.102	-2.35	-7.00217	-6.62032	-1.55	-4.90733	-3.89833	-2.59455	-4.69233	-11.1293	-7.69767	-10.194	-5.60591	-1.47633	-8.292	-10.1177	-9.37194	-2.20136	-15.4033	-6.41933	-13.0093	-4.12933	-8.103	-6.63133	-5.381	-11.713	-14.8243	1.82267	-12.8073	-1.151	-1.35355	-3.71567	1.36267	-2.93333	1.59033	2.65333	0.240667	-6.64037	2.02719
1899-12-31 04:36:00	-6.63133	-7.152	-2.18	-6.82217	-6.46032	-1.42	-4.86733	-3.84833	-2.60455	-4.64233	-10.9793	-7.63767	-9.824	-5.57591	-1.62633	-8.242	-10.1077	-9.37194	-2.15136	-15.2533	-6.41933	-12.8793	-3.99933	-8.063	-6.52133	-5.241	-11.713	-14.5843	2.20267	-12.6973	-1.171	-1.29355	-3.52567	1.38267	-2.84333	1.54033	2.57333	0.320667	-6.53662	2.00241
1899-12-31 04:37:00	-6.73133	-7.072	-2.25	-6.64217	-6.18032	-1.37	-4.75733	-3.79833	-2.63455	-4.59233	-10.8693	-7.81767	-9.514	-5.53591	-1.64633	-8.182	-10.0077	-9.36194	-2.18136	-15.1133	-6.48933	-12.6993	-3.98933	-7.993	-6.39133	-5.241	-11.703	-14.2343	2.00267	-12.6873	-1.201	-1.31355	-3.35567	1.32267	-2.86333	1.49033	2.58333	0.470667	-6.38037	1.98063
1899-12-31 04:38:00	-6.64133	-6.882	-2.35	-6.45217	-5.77032	-1.36	-4.65733	-3.81833	-2.68455	-4.54233	-10.8193	-7.94767	-9.184	-5.46591	-1.63633	-8.132	-9.86767	-9.34194	-2.26136	-14.7933	-6.49933	-12.5393	-3.94933	-7.943	-6.28133	-5.161	-11.643	-13.8443	1.97267	-12.7673	-1.151	-1.32355	-3.32567	1.40267	-2.76333	1.55033	2.71333	0.650667	-6.19287	1.9422
1899-12-31 04:39:00	-6.25133	-7.112	-2.24	-6.38217	-5.76032	-1.18	-4.65733	-3.77833	-2.66455	-4.54233	-10.5593	-7.90767	-8.764	-5.45591	-1.65633	-8.112	-9.82767	-9.38194	-2.28136	-14.5633	-6.50933	-12.3693	-3.94933	-7.813	-6.19133	-5.111	-11.523	-13.3743	1.91267	-12.6973	-1.051	-1.28355	-3.38567	1.42267	-2.71333	1.43033	2.76333	0.640667	-6.10412	1.88814
1899-12-31 04:40:00	-5.99133	-7.002	-2.18	-6.30217	-5.48032	-1.09	-4.65733	-3.72833	-2.55455	-4.48233	-10.2893	-7.90767	-8.384	-5.60591	-1.68633	-8.012	-9.75767	-9.41194	-2.09136	-14.2833	-6.46933	-12.2493	-3.96933	-7.783	-6.10133	-5.051	-11.313	-12.9543	1.94267	-12.5573	-0.961	-1.30355	-3.40567	1.28267	-2.64333	1.44033	2.83333	0.590667	-5.97537	1.83386
1899-12-31 04:41:00	-5.67133	-6.792	-2.16	-6.09217	-5.21032	-1.1	-4.59733	-3.72833	-2.58455	-4.44233	-10.1293	-7.84767	-8.044	-5.67591	-1.68633	-7.962	-9.69767	-9.38194	-2.02136	-13.9533	-6.49933	-12.0893	-3.97933	-7.733	-6.01133	-5.001	-11.293	-12.5043	2.16267	-12.5573	-0.961	-1.34355	-3.33567	1.28267	-2.57333	1.52033	2.87333	0.580667	-5.82037	1.77967
1899-12-31 04:42:00	-5.38133	-6.542	-2.17	-5.84217	-4.98032	-1.18	-4.34733	-3.73833	-2.47455	-4.36233	-9.92933	-7.80767	-7.794	-5.67591	-1.71633	-7.962	-9.61767	-9.30194	-1.88136	-13.4633	-6.52933	-11.9993	-4.02933	-7.663	-5.98133	-5.041	-11.123	-12.1343	2.28267	-12.7073	-0.911	-1.37355	-3.23567	1.26267	-2.61333	1.50033	2.76333	0.820667	-5.63162	1.73453
1899-12-31 04:43:00	-5.01133	-6.382	-2.12	-5.71217	-4.60032	-1.25	-4.24733	-3.74833	-2.39455	-4.33233	-9.59933	-7.70767	-7.544	-5.66591	-1.70633	-7.912	-9.54767	-9.36194	-1.85136	-12.9333	-6.43933	-11.8793	-4.07933	-7.603	-5.88133	-5.001	-11.063	-11.7843	2.56267	-12.7173	-0.851	-1.31355	-3.15567	1.27267	-2.56333	1.68033	3.06333	1.09067	-5.41287	1.69205
1899-12-31 04:44:00	-4.57133	-6.252	-2.15	-5.51217	-4.29032	-1.32	-4.25733	-3.75833	-2.36455	-4.37233	-9.26933	-7.59767	-7.324	-5.66591	-1.80633	-7.902	-9.49767	-9.32194	-1.80136	-12.4033	-6.35933	-11.7793	-4.02933	-7.593	-5.77133	-4.871	-10.913	-11.2743	2.65267	-12.5873	-0.801	-1.25355	-3.04567	1.29267	-2.64333	1.68033	3.23333	1.03067	-5.24162	1.6124
1899-12-31 04:45:00	-4.28133	-5.932	-2.1	-5.31217	-4.06032	-1.55	-4.23733	-3.69833	-2.34455	-4.37233	-8.93933	-7.54767	-7.094	-5.62591	-1.74633	-7.892	-9.45767	-9.34194	-1.84136	-11.8533	-6.17933	-11.6793	-3.96933	-7.553	-5.65133	-4.791	-10.763	-10.9043	2.73267	-12.5173	-0.691	-1.22355	-2.99567	1.35267	-2.61333	1.57033	2.98333	0.950667	-5.07912	1.54397
1899-12-31 04:46:00	-4.11133	-5.942	-2.03	-5.31217	-3.92032	-1.47	-4.18733	-3.69833	-2.37455	-4.38233	-8.58933	-7.63767	-6.924	-5.49591	-1.69633	-7.852	-9.45767	-9.32194	-1.66136	-11.3333	-6.28933	-11.5793	-4.05933	-7.363	-5.55133	-4.621	-10.513	-10.6243	2.79267	-12.3173	-0.551	-1.18355	-2.91567	1.35267	-2.67333	1.46033	3.01333	1.14067	-4.91037	1.50296
1899-12-31 04:47:00	-3.92133	-6.032	-1.95	-5.11217	-3.80032	-1.41	-4.22733	-3.69833	-2.37455	-4.35233	-8.25933	-7.73767	-6.854	-5.48591	-1.63633	-7.792	-9.46767	-9.27194	-1.71136	-10.8633	-6.39933	-11.4593	-4.07933	-7.323	-5.47133	-4.381	-10.273	-10.3643	2.81267	-12.0673	-0.481	-1.22355	-2.87567	1.39267	-2.65333	1.31033	3.14333	1.04067	-4.79037	1.44668
1899-12-31 04:48:00	-3.60133	-6.002	-1.91	-4.96217	-3.66032	-1.45	-4.27733	-3.69833	-2.42455	-4.36233	-8.00933	-7.79767	-6.674	-5.44591	-1.54633	-7.762	-9.28767	-9.25194	-1.54136	-10.3633	-6.40933	-11.4093	-4.17933	-7.323	-5.37133	-4.251	-9.963	-10.2143	2.96267	-11.9273	-0.421	-1.19355	-2.80567	1.50267	-2.64333	1.26033	3.17333	1.09067	-4.65412	1.409
1899-12-31 04:49:00	-3.56133	-5.802	-1.87	-4.62217	-3.40032	-1.38	-4.31733	-3.66833	-2.42455	-4.36233	-8.06933	-7.78767	-6.534	-5.49591	-1.59633	-7.732	-9.15767	-9.20194	-1.35136	-9.92333	-6.43933	-11.3393	-4.24933	-7.283	-5.16133	-4.011	-9.613	-10.0543	3.02267	-11.8273	-0.371	-1.23355	-2.68567	1.64267	-2.62333	1.20033	3.32333	1.09067	-4.51162	1.3687
1899-12-31 04:50:00	-3.64133	-5.732	-1.97	-4.45217	-3.12032	-1.41	-4.29733	-3.56833	-2.38455	-4.36233	-7.61933	-7.74767	-6.464	-5.55591	-1.57633	-7.692	-9.01767	-9.19194	-1.28136	-9.51333	-6.37933	-11.1593	-4.32933	-7.283	-5.05133	-3.751	-9.253	-9.54433	3.00267	-11.6973	-0.311	-1.25355	-2.60567	1.69267	-2.61333	1.11033	3.29333	1.00067	-4.34662	1.30254
1899-12-31 04:51:00	-3.75133	-5.642	-2.05	-4.42217	-2.82032	-1.44	-4.26733	-3.52833	-2.34455	-4.38233	-7.30933	-7.72767	-6.364	-5.47591	-1.61633	-7.622	-8.88767	-9.13194	-1.19136	-9.11333	-6.44933	-11.1393	-4.33933	-7.283	-4.97133	-3.411	-8.963	-8.88433	2.97267	-11.6073	-0.251	-1.28355	-2.55567	1.77267	-2.64333	1.14033	3.39333	1.07067	-4.15912	1.23752
1899-12-31 04:52:00	-3.63133	-5.352	-2.05	-4.27217	-2.47032	-1.44	-4.23733	-3.49833	-2.31455	-4.40233	-6.82933	-7.58767	-6.494	-5.57591	-1.56633	-7.582	-8.62767	-9.10194	-0.881364	-8.76333	-6.39933	-11.1293	-4.32933	-7.273	-4.95133	-3.181	-8.613	-8.27433	2.80267	-11.5573	-0.221	-1.24355	-2.51567	1.84267	-2.67333	1.15033	3.47333	1.24067	-3.96287	1.19482
1899-12-31 04:53:00	-3.37133	-5.212	-2.02	-4.14217	-2.34032	-1.44	-4.09733	-3.47833	-2.32455	-4.46233	-6.44933	-7.51767	-6.324	-5.61591	-1.53633	-7.562	-8.61767	-8.97194	-0.551364	-8.48333	-6.42933	-11.0693	-4.31933	-7.293	-4.87133	-3.121	-8.163	-7.92433	2.65267	-11.5573	-0.141	-1.24355	-2.43567	1.92267	-2.52333	1.21033	3.48333	1.36067	-3.83662	1.16702
1899-12-31 04:54:00	-3.22133	-5.212	-1.9	-4.17217	-2.06032	-1.4	-3.97733	-3.31833	-2.35455	-4.43233	-6.01933	-7.42767	-6.144	-5.80591	-1.71633	-7.462	-8.38767	-8.93194	-0.491364	-8.17333	-6.44933	-10.9593	-4.35933	-7.333	-4.79133	-3.061	-7.763	-7.44433	2.48267	-11.5473	-0.171	-1.20355	-2.36567	2.00267	-2.41333	1.26033	3.38333	1.38067	-3.70037	1.11784
1899-12-31 04:55:00	-3.01133	-4.902	-1.87	-4.16217	-1.99032	-1.38	-3.87733	-3.17833	-2.37455	-4.50233	-5.74933	-7.36767	-6.014	-5.97591	-1.85633	-7.452	-8.23767	-8.89194	-0.491364	-7.91333	-6.08933	-10.8993	-4.34933	-7.323	-4.71133	-2.911	-7.363	-6.96433	2.52267	-11.4473	-0.281	-1.20355	-2.20567	2.04267	-2.27333	1.29033	3.25333	1.32067	-3.60287	1.06705
1899-12-31 04:56:00	-2.70133	-4.672	-1.89	-4.09217	-1.83032	-1.24	-3.82733	-2.97833	-2.42455	-4.53233	-5.52933	-7.36767	-5.834	-6.04591	-1.81633	-7.442	-8.21767	-8.85194	-0.401364	-7.69333	-5.90933	-10.7593	-4.35933	-7.203	-4.66133	-2.691	-7.033	-6.56433	2.49267	-11.3173	-0.271	-1.15355	-2.03567	1.98267	-2.45333	1.33033	3.40333	1.22067	-3.48912	1.03025
1899-12-31 04:57:00	-2.79133	-4.532	-1.76	-4.12217	-1.66032	-1.3	-3.80733	-2.82833	-2.38455	-4.60233	-5.22933	-7.25767	-5.674	-6.06591	-1.71633	-7.422	-8.12767	-8.67194	-0.361364	-7.55333	-5.67933	-10.6393	-4.36933	-7.113	-4.54133	-2.481	-6.713	-6.26433	2.47267	-11.1573	-0.241	-1.14355	-1.89567	2.17267	-2.42333	1.24033	3.36333	1.12067	-3.38912	1.00679
1899-12-31 04:58:00	-2.64133	-4.272	-1.68	-4.01217	-1.51032	-1.26	-3.77733	-2.84833	-2.39455	-4.64233	-4.80933	-7.21767	-5.614	-5.95591	-1.42633	-7.482	-7.95767	-8.49194	-0.341364	-7.38333	-5.41933	-10.5993	-4.42933	-7.053	-4.45133	-2.251	-6.373	-5.97433	2.56267	-11.0673	-0.201	-1.10355	-1.81567	2.22267	-2.47333	1.22033	3.27333	1.19067	-3.25162	1.00015
1899-12-31 04:59:00	-2.49133	-4.112	-1.53	-3.89217	-1.36032	-1.35	-3.87733	-2.89833	-2.45455	-4.70233	-4.60933	-7.10767	-5.524	-5.85591	-1.30633	-7.492	-7.82767	-8.39194	-0.151364	-7.16333	-5.15933	-10.5893	-4.43933	-6.973	-4.33133	-2.011	-6.103	-5.64433	2.49267	-10.9773	-0.151	-0.993548	-1.82567	2.25267	-2.29333	1.21033	3.33333	1.21067	-3.14037	0.977464
1899-12-31 05:00:00	-2.19133	-3.882	-1.44	-3.86217	-1.16032	-1.34	-3.94733	-2.87833	-2.45455	-4.77233	-4.74933	-6.88767	-5.364	-5.79591	-1.22633	-7.462	-7.76767	-8.28194	-0.131364	-6.99333	-5.03933	-10.5393	-4.45933	-6.933	-4.28133	-2.021	-5.853	-5.36433	2.31267	-10.8273	-0.051	-0.943548	-1.76567	2.17267	-2.21333	1.29033	3.14333	1.41067	-3.01912	0.980385
1899-12-31 05:01:00	-2.00133	-3.622	-1.59	-3.88217	-1.18032	-1.34	-3.80733	-2.90833	-2.46455	-4.82233	-4.69933	-6.73767	-5.284	-5.68591	-1.20633	-7.422	-7.69767	-8.27194	-0.0713636	-6.77333	-4.76933	-10.4393	-4.49933	-6.853	-4.16133	-1.791	-5.573	-5.17433	2.27267	-10.7073	-0.031	-0.893548	-1.71567	2.07267	-2.10333	1.28033	2.96333	1.32067	-2.96412	0.949353
1899-12-31 05:02:00	-1.70133	-3.322	-1.62	-3.64217	-1.22032	-1.2	-3.68733	-2.91833	-2.45455	-4.83233	-4.49933	-6.71767	-5.254	-5.59591	-1.24633	-7.382	-7.56767	-8.24194	0.0286364	-6.56333	-4.55933	-10.3793	-4.42933	-6.863	-4.10133	-1.651	-5.363	-4.98433	2.10267	-10.6273	0.029	-0.873548	-1.62567	2.11267	-2.02333	1.43033	2.99333	1.34067	-2.90412	0.926828
1899-12-31 05:03:00	-1.31133	-3.192	-1.74	-3.63217	-1.16032	-1.18	-3.69733	-2.86833	-2.46455	-4.79233	-4.37933	-6.85767	-5.174	-5.52591	-1.47633	-7.352	-7.48767	-8.22194	0.00863636	-6.38333	-4.21933	-10.2893	-4.41933	-6.833	-4.08133	-1.561	-5.123	-4.92433	2.16267	-10.4673	0.029	-0.873548	-1.62567	2.01267	-1.96333	1.48033	3.01333	1.40067	-2.88037	0.910042
1899-12-31 05:04:00	-0.991333	-3.122	-1.78	-3.64217	-1.11032	-1.19	-3.64733	-2.81833	-2.43455	-4.75233	-4.38933	-6.93767	-5.014	-5.45591	-1.75633	-7.402	-7.45767	-8.17194	-0.0213636	-6.34333	-3.63933	-10.1893	-4.42933	-6.803	-4.14133	-1.471	-4.983	-4.71433	2.22267	-10.3173	0.039	-0.983548	-1.61567	1.99267	-1.92333	1.34033	3.14333	1.43067	-2.87537	0.896727
1899-12-31 05:05:00	-0.801333	-2.962	-1.73	-3.67217	-1.10032	-1.17	-3.62733	-2.82833	-2.40455	-4.82233	-4.30933	-6.66767	-4.964	-5.42591	-1.72633	-7.352	-7.36767	-8.11194	0.0586364	-6.29333	-3.12933	-9.96933	-4.27933	-6.753	-4.11133	-1.471	-4.843	-4.36433	2.23267	-10.2673	0.079	-0.993548	-1.52567	1.98267	-1.93333	1.49033	3.26333	1.47067	-2.80912	0.890059
1899-12-31 05:06:00	-0.481333	-2.872	-1.65	-3.62217	-1.01032	-1.21	-3.61733	-2.80833	-2.39455	-4.89233	-4.30933	-6.62767	-5.064	-5.34591	-1.67633	-7.312	-7.29767	-8.01194	0.00863636	-6.17333	-2.94933	-9.80933	-4.23933	-6.753	-3.98133	-1.471	-4.583	-4.22433	2.32267	-10.2373	0.149	-0.913548	-1.41567	2.07267	-1.88333	1.53033	3.28333	1.45067	-2.74037	0.882399
1899-12-31 05:07:00	-0.391333	-2.652	-1.56	-3.75217	-1.04032	-1.18	-3.62733	-2.85833	-2.38455	-4.93233	-4.22933	-6.63767	-5.214	-5.27591	-1.51633	-7.372	-7.27767	-7.98194	0.00863636	-6.09333	-2.60933	-9.49933	-4.17933	-6.793	-3.84133	-1.451	-4.423	-4.18433	2.45267	-10.2673	0.179	-0.853548	-1.40567	2.07267	-1.82333	1.56033	3.32333	1.54067	-2.68412	0.88455
1899-12-31 05:08:00	-0.101333	-3.042	-1.48	-3.91217	-1.14032	-1.24	-3.69733	-2.88833	-2.36455	-4.95233	-4.19933	-6.44767	-5.234	-5.13591	-1.36633	-7.372	-7.31767	-7.99194	0.148636	-6.00333	-2.28933	-9.38933	-4.01933	-6.773	-3.70133	-1.401	-4.313	-3.99433	2.51267	-10.2473	0.319	-0.863548	-1.41567	2.05267	-1.69333	1.58033	3.23333	1.60067	-2.62162	0.875972
1899-12-31 05:09:00	-0.441333	-3.062	-1.39	-4.02217	-1.13032	-1.34	-3.67733	-2.86833	-2.37455	-4.96233	-4.17933	-6.39767	-5.104	-4.99591	-1.29633	-7.342	-7.28767	-7.98194	0.168636	-5.88333	-2.42933	-9.39933	-3.89933	-6.783	-3.67133	-1.411	-4.123	-3.85433	2.50267	-10.1873	0.379	-0.933548	-1.44567	2.07267	-1.68333	1.57033	3.39333	1.73067	-2.56412	0.876462
1899-12-31 05:10:00	-0.391333	-2.772	-1.22	-4.12217	-1.08032	-1.37	-3.72733	-2.84833	-2.34455	-4.98233	-4.14933	-6.33767	-5.004	-4.91591	-1.33633	-7.322	-7.10767	-8.00194	0.218636	-5.84333	-2.19933	-9.36933	-3.78933	-6.923	-3.65133	-1.431	-4.073	-3.76433	2.52267	-10.1573	0.359	-0.843548	-1.61567	2.12267	-1.81333	1.52033	3.39333	1.72067	-2.56912	0.867997
1899-12-31 05:11:00	-0.151333	-2.382	-1.22	-4.36217	-1.04032	-1.41	-3.67733	-2.83833	-2.34455	-4.98233	-4.16933	-6.28767	-4.754	-4.83591	-1.19633	-7.352	-6.94767	-8.00194	0.288636	-5.81333	-1.82933	-9.17933	-3.73933	-6.933	-3.57133	-1.381	-3.993	-3.72433	2.47267	-10.0673	0.469	-0.723548	-1.60567	2.20267	-1.88333	1.60033	3.50333	1.66067	-2.53412	0.863121
1899-12-31 05:12:00	-0.461333	-2.312	-1.11	-4.34217	-0.990323	-1.41	-3.80733	-2.83833	-2.31455	-4.99233	-4.19933	-6.24767	-4.474	-4.78591	-0.966333	-7.342	-6.63767	-8.03194	0.308636	-5.77333	-1.41933	-9.03933	-3.53933	-6.933	-3.48133	-1.291	-3.993	-3.71433	2.46267	-10.0273	0.649	-0.643548	-1.48567	2.25267	-1.94333	1.54033	3.60333	1.65067	-2.46912	0.868543
1899-12-31 05:13:00	-0.451333	-2.292	-1.05	-4.32217	-0.920323	-1.47	-3.87733	-2.82833	-2.21455	-5.01233	-4.26933	-6.21767	-4.184	-4.76591	-0.906333	-7.362	-6.46767	-8.03194	0.308636	-5.62333	-1.14933	-8.84933	-3.21933	-6.953	-3.44133	-1.271	-3.933	-3.68433	2.39267	-9.96733	0.779	-0.603548	-1.34567	2.29267	-1.88333	1.59033	3.65333	1.75067	-2.39787	0.873296
1899-12-31 05:14:00	-0.501333	-1.782	-0.98	-4.25217	-1.00032	-1.41	-3.92733	-2.85833	-2.09455	-4.96233	-4.32933	-6.23767	-3.844	-4.57591	-0.706333	-7.382	-6.14767	-8.07194	0.308636	-5.55333	-0.909333	-8.61933	-2.89933	-6.943	-3.44133	-1.261	-3.913	-3.62433	2.36267	-9.88733	0.899	-0.573548	-1.31567	2.27267	-2.05333	1.53033	3.61333	1.49067	-2.38912	0.847603
1899-12-31 05:15:00	-0.381333	-1.262	-0.89	-4.12217	-1.03032	-1.52	-3.96733	-2.87833	-2.13455	-4.94233	-4.22933	-6.21767	-3.684	-4.46591	-0.566333	-7.402	-5.97767	-8.09194	0.268636	-5.58333	-0.789333	-8.34933	-2.55933	-6.883	-3.32133	-1.291	-3.873	-3.62433	2.38267	-9.84733	0.989	-0.543548	-1.30567	2.31267	-2.03333	1.38033	3.41333	1.55067	-2.35287	0.855349
1899-12-31 05:16:00	-0.351333	-1.412	-0.93	-4.14217	-0.670323	-1.36	-3.99733	-2.87833	-2.12455	-5.03233	-4.06933	-6.24767	-3.724	-4.32591	-0.456333	-7.332	-5.86767	-8.08194	0.228636	-5.61333	-0.719333	-8.03933	-2.17933	-6.783	-3.40133	-1.421	-3.803	-3.59433	2.31267	-9.81733	1.079	-0.493548	-1.46567	2.35267	-2.02333	1.36033	3.36333	1.70067	-2.31662	0.887274
1899-12-31 05:17:00	-0.281333	-1.632	-0.85	-4.16217	-0.580323	-1.47	-4.03733	-2.87833	-2.19455	-5.05233	-4.07933	-6.25767	-3.674	-4.18591	-0.406333	-7.212	-5.59767	-8.10194	0.198636	-5.63333	-0.819333	-7.88933	-1.77933	-6.663	-3.42133	-1.431	-3.833	-3.54433	2.33267	-9.69733	1.049	-0.493548	-1.35567	2.45267	-2.01333	1.32033	3.36333	1.71067	-2.28537	0.896531
1899-12-31 05:18:00	-0.271333	-1.662	-1.09	-4.11217	-0.590323	-1.61	-4.05733	-2.88833	-2.18455	-5.09233	-4.22933	-6.14767	-3.684	-4.03591	-0.356333	-7.252	-5.28767	-8.06194	0.0586364	-5.65333	-0.809333	-7.70933	-1.32933	-6.583	-3.28133	-1.401	-3.933	-3.61433	2.23267	-9.63733	1.099	-0.453548	-1.36567	2.63267	-1.91333	1.27033	3.25333	1.63067	-2.29037	0.893985
1899-12-31 05:19:00	-0.131333	-1.842	-0.99	-4.01217	-0.580323	-1.52	-4.06733	-2.89833	-2.17455	-5.05233	-4.23933	-6.04767	-3.604	-3.87591	-0.296333	-7.272	-5.05767	-8.07194	-0.0613636	-5.66333	-0.759333	-7.61933	-1.04933	-6.533	-3.33133	-1.351	-4.093	-3.42433	2.08267	-9.62733	0.999	-0.493548	-1.21567	2.68267	-1.88333	1.22033	3.30333	1.73067	-2.22912	0.902071
1899-12-31 05:20:00	-0.0213333	-1.802	-1.16	-4.02217	-0.710323	-1.6	-4.09733	-2.91833	-2.14455	-5.06233	-4.32933	-5.97767	-3.504	-3.81591	-0.216333	-7.062	-4.72767	-8.05194	-0.161364	-5.60333	-0.689333	-7.32933	-0.719333	-6.503	-3.20133	-1.411	-4.133	-3.30433	2.04267	-9.67733	1.019	-0.463548	-1.06567	2.67267	-2.04333	1.13033	3.33333	2.00067	-2.14537	0.916713
1899-12-31 05:21:00	0.0686667	-1.902	-1.28	-4.09217	-0.630323	-1.49	-4.10733	-2.88833	-2.16455	-5.10233	-4.31933	-6.03767	-3.374	-3.72591	-0.216333	-6.842	-4.44767	-8.12194	-0.171364	-5.75333	-0.619333	-7.26933	-0.299333	-6.443	-3.09133	-1.351	-3.873	-3.20433	2.03267	-9.67733	1.019	-0.473548	-1.02567	2.65267	-1.94333	1.14033	3.18333	2.08067	-2.11787	0.934468
1899-12-31 05:22:00	0.248667	-1.912	-1.16	-4.17217	-0.680323	-1.32	-4.10733	-2.87833	-2.14455	-5.10233	-4.41933	-6.00767	-3.244	-3.67591	-0.126333	-6.472	-4.16767	-8.22194	-0.121364	-5.75333	-0.509333	-7.22933	-0.0693333	-6.343	-3.04133	-1.181	-3.843	-3.18433	2.16267	-9.66733	0.959	-0.483548	-0.925667	2.61267	-2.01333	1.13033	3.24333	2.36067	-2.05662	0.959865
1899-12-31 05:23:00	0.318667	-1.902	-1.09	-4.26217	-0.630323	-1.32	-4.15733	-2.87833	-2.08455	-5.06233	-4.51933	-6.06767	-3.164	-3.48591	-0.166333	-6.242	-3.88767	-8.10194	-0.341364	-5.58333	-0.419333	-7.11933	0.220667	-6.333	-2.98133	-1.181	-3.723	-3.07433	2.16267	-9.62733	0.959	-0.443548	-0.775667	2.67267	-2.11333	1.05033	3.20333	2.47067	-1.97537	0.954825
1899-12-31 05:24:00	0.208667	-1.672	-0.88	-4.13217	-0.760323	-1.22	-4.21733	-2.86833	-2.08455	-5.02233	-4.59933	-6.11767	-3.214	-3.41591	-0.216333	-5.852	-3.58767	-7.97194	-0.421364	-5.55333	-0.349333	-7.14933	0.500667	-6.283	-2.89133	-1.071	-3.533	-2.92433	2.06267	-9.55733	1.019	-0.413548	-0.525667	2.70267	-2.17333	0.910333	3.28333	2.43067	-1.93287	0.94393
1899-12-31 05:25:00	0.208667	-1.782	-0.42	-4.11217	-0.840323	-1.35	-4.18733	-2.91833	-2.07455	-5.01233	-4.65933	-6.16767	-3.124	-3.30591	-0.256333	-5.402	-3.28767	-7.93194	-0.611364	-5.36333	-0.209333	-7.18933	0.720667	-6.303	-2.88133	-1.071	-3.433	-2.76433	2.02267	-9.51733	1.029	-0.403548	-0.395667	2.74267	-2.21333	0.900333	3.30333	2.44067	-1.88412	0.928885
1899-12-31 05:26:00	0.238667	-1.982	-0.17	-4.06217	-0.900323	-1.43	-4.25733	-2.94833	-2.08455	-5.11233	-4.64933	-6.22767	-3.034	-3.17591	-0.186333	-4.902	-3.00767	-7.92194	-0.771364	-5.23333	-0.249333	-7.23933	0.900667	-6.313	-2.76133	-1.061	-3.363	-2.54433	1.86267	-9.53733	1.049	-0.403548	-0.365667	2.74267	-2.25333	0.900333	3.42333	2.41067	-1.83662	0.920279
1899-12-31 05:27:00	0.248667	-2.032	-0.4	-4.10217	-0.820323	-1.5	-4.30733	-2.94833	-2.06455	-5.11233	-4.56933	-6.25767	-2.994	-3.04591	-0.106333	-4.432	-2.76767	-7.73194	-0.711364	-5.17333	-0.269333	-7.20933	1.05067	-6.343	-2.71133	-1.091	-3.263	-2.49433	1.71267	-9.53733	1.019	-0.393548	-0.505667	2.69267	-2.22333	0.890333	3.33333	2.60067	-1.79037	0.930939
1899-12-31 05:28:00	0.358667	-2.152	-0.58	-4.00217	-0.630323	-1.55	-4.36733	-2.96833	-2.09455	-5.08233	-4.61933	-6.07767	-3.004	-3.18591	-0.246333	-4.022	-2.46767	-7.39194	-0.831364	-5.24333	-0.379333	-7.22933	1.14067	-6.233	-2.60133	-1.101	-3.193	-2.26433	1.66267	-9.50733	0.969	-0.403548	-0.465667	2.70267	-2.07333	0.870333	3.35333	2.70067	-1.72912	0.937953
1899-12-31 05:29:00	0.348667	-2.182	-0.51	-4.06217	-0.490323	-1.55	-4.44733	-2.97833	-2.10455	-5.04233	-4.57933	-6.00767	-3.034	-3.25591	-0.246333	-3.622	-2.32767	-7.05194	-0.931364	-5.15333	-0.439333	-7.20933	1.24067	-6.263	-2.61133	-1.141	-3.133	-2.07433	1.50267	-9.46733	0.949	-0.383548	-0.415667	2.81267	-2.03333	0.830333	3.24333	2.79067	-1.65537	0.939638
1899-12-31 05:30:00	0.638667	-2.252	-0.38	-4.12217	-0.420323	-1.6	-4.54733	-3.01833	-2.08455	-4.89233	-4.54933	-6.22767	-2.914	-3.13591	-0.00633333	-3.192	-2.10767	-6.66194	-1.05136	-5.08333	-0.509333	-7.16933	1.35067	-6.223	-2.61133	-1.151	-3.103	-1.87433	1.68267	-9.42733	0.889	-0.373548	-0.335667	2.83267	-1.97333	0.860333	3.37333	2.83067	-1.54912	0.937428
1899-12-31 05:31:00	0.708667	-2.202	-0.44	-3.88217	-0.610323	-1.66	-4.59733	-3.08833	-2.05455	-4.73233	-4.53933	-6.14767	-2.924	-3.03591	0.153667	-2.832	-1.93767	-6.15194	-1.12136	-5.13333	-0.569333	-6.93933	1.33067	-6.273	-2.59133	-1.151	-3.123	-1.74433	1.58267	-9.39733	0.919	-0.363548	-0.275667	2.90267	-1.89333	0.780333	3.53333	2.89067	-1.50537	0.937347
1899-12-31 05:32:00	0.838667	-2.272	-0.35	-4.01217	-0.490323	-1.7	-4.63733	-3.15833	-2.02455	-4.66233	-4.57933	-5.85767	-2.854	-2.94591	0.323667	-2.502	-1.60767	-5.75194	-1.23136	-5.31333	-0.649333	-6.81933	1.28067	-6.243	-2.58133	-1.231	-3.153	-1.59433	1.56267	-9.36733	1.099	-0.353548	-0.245667	2.94267	-1.90333	0.720333	3.64333	2.99067	-1.44662	0.961601
1899-12-31 05:33:00	0.988667	-2.732	-0.04	-4.05217	-0.190323	-1.79	-4.68733	-3.19833	-2.01455	-4.62233	-4.58933	-6.00767	-2.854	-2.87591	0.383667	-2.162	-1.45767	-5.26194	-1.34136	-5.32333	-0.769333	-6.73933	1.27067	-6.333	-2.57133	-1.071	-3.043	-1.46433	1.65267	-9.32733	1.209	-0.373548	-0.175667	2.89267	-1.87333	0.800333	3.61333	3.07067	-1.36162	0.97533
1899-12-31 05:34:00	0.948667	-2.852	0.19	-4.19217	-0.140323	-1.99	-4.69733	-3.22833	-1.97455	-4.57233	-4.63933	-6.30767	-2.754	-2.81591	0.563667	-1.792	-1.46767	-4.82194	-1.45136	-5.26333	-0.859333	-6.72933	1.21067	-6.363	-2.55133	-0.941	-3.033	-1.44433	1.83267	-9.30733	1.189	-0.373548	-0.135667	2.93267	-1.88333	0.880333	3.67333	3.14067	-1.30037	0.981036
1899-12-31 05:35:00	0.758667	-2.692	0.3	-4.18217	-0.0903226	-2.01	-4.67733	-3.27833	-1.98455	-4.56233	-4.54933	-6.43767	-2.674	-2.61591	0.713667	-1.402	-1.41767	-4.33194	-1.59136	-5.16333	-0.969333	-6.62933	1.17067	-6.393	-2.54133	-1.011	-2.943	-1.39433	1.94267	-9.23733	1.239	-0.333548	-0.105667	2.91267	-1.90333	1.03033	3.46333	3.18067	-1.24537	0.983026
1899-12-31 05:36:00	0.758667	-2.712	0.43	-4.15217	0.00967742	-1.99	-4.65733	-3.36833	-2.03455	-4.51233	-4.55933	-6.38767	-2.534	-2.56591	0.883667	-0.912	-1.43767	-3.76194	-1.66136	-5.06333	-1.00933	-6.55933	1.17067	-6.443	-2.51133	-1.111	-3.003	-1.36433	2.06267	-9.20733	1.159	-0.283548	-0.105667	2.85267	-1.83333	1.05033	3.07333	3.16067	-1.18787	0.978887
1899-12-31 05:37:00	0.818667	-2.792	0.71	-4.22217	0.249677	-2.03	-4.63733	-3.37833	-1.97455	-4.40233	-4.60933	-6.35767	-2.494	-2.50591	0.913667	-0.522	-1.27767	-3.10194	-1.71136	-5.01333	-1.09933	-6.56933	1.05067	-6.483	-2.35133	-1.171	-3.083	-1.20433	2.22267	-9.14733	1.059	-0.403548	-0.0556667	2.75267	-1.80333	1.07033	3.05333	3.26067	-1.07537	0.979923
1899-12-31 05:38:00	0.658667	-2.752	0.96	-4.14217	0.409677	-2.09	-4.61733	-3.38833	-1.96455	-4.32233	-4.57933	-6.19767	-2.624	-2.52591	0.893667	-0.502	-1.34767	-2.69194	-1.81136	-5.09333	-1.19933	-6.62933	0.960667	-6.493	-2.21133	-1.181	-3.143	-1.09433	2.26267	-9.11733	1.039	-0.383548	0.0743333	2.76267	-1.83333	1.06033	3.12333	3.19067	-1.01912	0.977932
1899-12-31 05:39:00	0.548667	-2.862	1.18	-3.91217	0.579677	-2.06	-4.63733	-3.37833	-1.88455	-4.27233	-4.66933	-6.17767	-2.834	-2.47591	0.853667	-0.212	-1.38767	-2.54194	-1.90136	-5.11333	-1.23933	-6.66933	0.840667	-6.563	-2.26133	-1.181	-3.213	-1.36433	2.35267	-9.11733	1.019	-0.323548	0.114333	2.99267	-1.93333	0.770333	3.11333	3.21067	-1.03162	0.984217
1899-12-31 05:40:00	0.628667	-2.882	1.42	-3.81217	0.619677	-2	-4.72733	-3.38833	-1.91455	-4.17233	-4.53933	-6.11767	-2.854	-2.42591	0.693667	-0.232	-1.39767	-2.48194	-1.97136	-5.10333	-1.28933	-6.70933	0.860667	-6.603	-2.18133	-1.161	-3.153	-1.42433	2.35267	-9.03733	0.909	-0.323548	0.104333	3.05267	-1.90333	0.670333	3.12333	3.51067	-0.994124	0.99583
1899-12-31 05:41:00	0.598667	-2.942	1.63	-3.67217	0.769677	-2.07	-4.78733	-3.42833	-1.91455	-4.08233	-4.49933	-6.19767	-2.854	-2.38591	0.703667	-0.182	-1.42767	-2.53194	-2.08136	-5.04333	-1.34933	-6.66933	0.750667	-6.693	-2.07133	-1.141	-3.123	-1.31433	2.33267	-8.95733	0.899	-0.313548	0.134333	2.97267	-1.99333	0.610333	3.23333	3.65067	-0.906624	0.999784
1899-12-31 05:42:00	0.628667	-2.952	1.85	-3.51217	0.979677	-2.14	-4.86733	-3.42833	-1.98455	-4.05233	-4.44933	-6.17767	-2.894	-2.42591	0.803667	-0.002	-1.44767	-2.24194	-2.14136	-5.04333	-1.27933	-6.51933	0.770667	-6.773	-2.07133	-1.051	-3.113	-1.28433	2.31267	-8.92733	0.839	-0.183548	0.204333	3.08267	-2.05333	0.640333	3.15333	3.57067	-0.861624	1.00227
1899-12-31 05:43:00	0.658667	-2.932	2.12	-3.39217	1.34968	-2.08	-4.87733	-3.42833	-1.99455	-4.03233	-4.40933	-6.07767	-2.794	-2.36591	0.893667	0.088	-1.49767	-2.03194	-2.16136	-5.02333	-1.28933	-6.43933	0.670667	-6.683	-2.09133	-1.061	-3.193	-1.16433	2.13267	-8.84733	0.839	-0.173548	0.224333	3.14267	-2.07333	0.590333	3.12333	3.60067	-0.780374	1.01758
1899-12-31 05:44:00	0.758667	-2.882	2.4	-3.49217	1.46968	-2.15	-4.88733	-3.42833	-2.02455	-4.03233	-4.38933	-6.01767	-2.644	-2.39591	0.933667	0.188	-1.52767	-1.83194	-2.23136	-5.02333	-1.37933	-6.34933	0.650667	-6.833	-2.05133	-1.051	-3.243	-1.05433	2.11267	-8.83733	0.829	-0.193548	0.174333	3.21267	-2.06333	0.540333	3.26333	3.56067	-0.752874	1.01787
1899-12-31 05:45:00	0.768667	-2.892	2.58	-3.52217	1.63968	-2.23	-4.97733	-3.41833	-2.02455	-4.00233	-4.37933	-5.92767	-2.574	-2.32591	0.963667	0.248	-1.58767	-1.71194	-2.30136	-5.03333	-1.48933	-6.29933	0.520667	-6.833	-1.93133	-1.111	-3.143	-0.914333	1.88267	-8.79733	0.859	-0.203548	0.204333	3.19267	-2.12333	0.620333	3.42333	3.61067	-0.682874	1.02543
1899-12-31 05:46:00	0.758667	-3.172	2.74	-3.43217	1.50968	-2.28	-5.02733	-3.42833	-2.02455	-3.91233	-4.35933	-5.94767	-2.624	-2.22591	0.933667	0.478	-1.66767	-1.68194	-2.34136	-5.05333	-1.53933	-6.28933	0.340667	-6.853	-1.87133	-1.161	-3.153	-0.854333	1.56267	-8.74733	0.799	-0.183548	0.284333	3.15267	-2.10333	0.660333	3.45333	3.71067	-0.656624	1.02318
1899-12-31 05:47:00	0.718667	-3.242	2.95	-3.44217	1.60968	-2.31	-5.09733	-3.42833	-2.07455	-3.90233	-4.35933	-5.83767	-2.664	-2.16591	0.913667	0.708	-1.65767	-1.37194	-2.35136	-5.05333	-1.50933	-6.25933	0.300667	-6.983	-1.80133	-1.281	-3.003	-0.824333	1.53267	-8.81733	0.759	-0.183548	0.414333	3.10267	-2.02333	0.740333	3.43333	3.71067	-0.616624	1.02655
1899-12-31 05:48:00	0.708667	-3.312	3.05	-3.49217	1.89968	-2.35	-5.11733	-3.42833	-1.96455	-3.83233	-4.33933	-5.76767	-2.714	-2.03591	0.903667	0.818	-1.71767	-1.25194	-2.37136	-5.09333	-1.49933	-6.19933	0.380667	-7.023	-1.70133	-1.401	-2.933	-0.824333	1.60267	-8.83733	0.759	-0.193548	0.554333	3.12267	-2.04333	0.640333	3.54333	3.84067	-0.531624	1.04732
1899-12-31 05:49:00	0.948667	-3.782	3.3	-3.46217	1.89968	-2.37	-5.16733	-3.43833	-1.92455	-3.79233	-4.32933	-5.67767	-2.584	-1.98591	0.953667	0.828	-1.55767	-1.07194	-2.41136	-5.08333	-1.48933	-6.09933	0.330667	-7.103	-1.59133	-1.391	-2.993	-0.764333	1.79267	-8.90733	0.759	-0.263548	0.644333	3.20267	-2.06333	0.720333	3.52333	3.98067	-0.469124	1.05523
1899-12-31 05:50:00	1.00867	-3.592	2.85	-3.39217	1.77968	-2.49	-5.23733	-3.40833	-1.93455	-3.72233	-4.37933	-5.58767	-2.484	-1.95591	0.763667	0.848	-1.67767	-1.17194	-2.47136	-5.12333	-1.44933	-6.05933	0.500667	-7.103	-1.53133	-1.381	-3.123	-0.664333	1.88267	-8.91733	0.769	-0.303548	0.714333	3.23267	-2.08333	0.630333	3.50333	4.06067	-0.465374	1.05143
1899-12-31 05:51:00	1.23867	-3.622	2.56	-3.22217	1.92968	-2.57	-5.30733	-3.43833	-1.97455	-3.60233	-4.35933	-5.52767	-2.514	-1.94591	0.583667	0.818	-1.66767	-1.51194	-2.47136	-5.11333	-1.45933	-6.05933	0.530667	-7.143	-1.50133	-1.301	-3.143	-0.714333	1.94267	-8.82733	0.759	-0.273548	0.754333	3.30267	-2.13333	0.570333	3.22333	4.16067	-0.437874	1.05473
1899-12-31 05:52:00	1.23867	-3.562	2.18	-3.21217	1.77968	-2.51	-5.37733	-3.44833	-1.97455	-3.54233	-4.49933	-5.47767	-2.474	-1.93591	0.583667	0.778	-1.67767	-0.651935	-2.50136	-5.11333	-1.47933	-6.00933	0.470667	-7.233	-1.32133	-1.231	-3.133	-0.804333	1.97267	-8.72733	0.739	-0.353548	0.784333	3.30267	-2.22333	0.430333	3.23333	4.18067	-0.431624	1.04538
1899-12-31 05:53:00	1.43867	-3.832	2.32	-3.07217	1.91968	-2.56	-5.42733	-3.45833	-2.02455	-3.50233	-4.53933	-5.54767	-2.324	-1.95591	0.313667	0.688	-1.58767	-0.811935	-2.54136	-5.12333	-1.50933	-5.82933	0.430667	-7.343	-1.21133	-1.181	-3.073	-0.854333	1.91267	-8.60733	0.719	-0.493548	0.804333	3.32267	-2.29333	0.360333	3.28333	4.10067	-0.444124	1.03837
1899-12-31 05:54:00	1.37867	-4.002	2.16	-3.05217	2.12968	-2.56	-5.41733	-3.44833	-2.01455	-3.48233	-4.63933	-5.57767	-2.194	-1.95591	0.213667	0.718	-1.57767	-0.761935	-2.54136	-5.19333	-1.36933	-5.83933	0.390667	-7.403	-0.951333	-1.211	-3.003	-0.914333	1.94267	-8.55733	0.779	-0.543548	0.814333	3.08267	-2.36333	0.180333	3.36333	4.14067	-0.405374	1.05147
1899-12-31 05:55:00	1.36867	-4.062	2.3	-2.74217	2.26968	-2.62	-5.48733	-3.45833	-2.08455	-3.45233	-4.66933	-5.51767	-2.104	-1.97591	0.263667	0.708	-1.44767	-0.921935	-2.54136	-5.22333	-1.35933	-5.90933	0.510667	-7.513	-0.671333	-1.121	-2.883	-0.934333	1.78267	-8.52733	0.879	-0.523548	0.874333	3.13267	-2.48333	0.250333	3.47333	4.19067	-0.335374	1.06211
1899-12-31 05:56:00	1.35867	-3.932	2.13	-2.71217	2.47968	-2.62	-5.50733	-3.46833	-2.21455	-3.42233	-4.68933	-5.48767	-2.174	-2.01591	0.0536667	0.678	-1.19767	-0.881935	-2.57136	-5.26333	-1.38933	-5.85933	0.640667	-7.563	-0.561333	-1.071	-2.853	-1.09433	1.77267	-8.42733	0.889	-0.483548	0.944333	3.18267	-2.56333	0.330333	3.52333	4.11067	-0.344124	1.06839
1899-12-31 05:57:00	1.38867	-3.942	2.22	-2.84217	2.66968	-2.56	-5.44733	-3.43833	-2.13455	-3.40233	-4.63933	-5.46767	-2.314	-1.83591	-0.106333	0.678	-1.09767	-0.841935	-2.59136	-5.24333	-1.44933	-5.79933	0.690667	-7.663	-0.251333	-1.061	-2.953	-1.39433	1.62267	-8.33733	0.829	-0.473548	0.934333	3.40267	-2.45333	0.400333	3.54333	4.15067	-0.330374	1.08102
1899-12-31 05:58:00	1.24867	-3.812	2.2	-2.75217	2.77968	-2.55	-5.47733	-3.43833	-2.03455	-3.38233	-4.65933	-5.39767	-2.304	-1.82591	-0.0563333	0.708	-1.11767	-0.751935	-2.61136	-5.21333	-1.47933	-5.72933	0.700667	-7.713	-0.101333	-1.051	-2.893	-1.36433	1.52267	-8.28733	0.769	-0.363548	1.01433	3.36267	-2.38333	0.430333	3.54333	4.00067	-0.290374	1.07388
1899-12-31 05:59:00	1.24867	-3.922	2.23	-2.78217	2.88968	-2.69	-5.49733	-3.47833	-2.06455	-3.37233	-4.80933	-5.35767	-2.264	-1.92591	0.0236667	0.608	-1.06767	-0.841935	-2.51136	-5.10333	-1.44933	-5.70933	0.760667	-7.753	-0.271333	-1.091	-2.803	-1.32433	1.48267	-8.16733	0.559	-0.303548	1.01433	3.33267	-2.37333	0.510333	3.65333	4.04067	-0.262874	1.07236
1899-12-31 06:00:00	1.23867	-3.912	2.37	-2.79217	2.93968	-2.71	-5.49733	-3.51833	-2.09455	-3.37233	-4.74933	-5.39767	-2.314	-1.98591	-0.116333	0.418	-1.12767	-0.901935	-2.39136	-5.11333	-1.70933	-5.68933	0.720667	-7.783	-0.291333	-1.041	-2.713	-1.39433	1.39267	-8.05733	0.559	-0.223548	0.924333	3.21267	-2.22333	0.500333	3.72333	4.05067	-0.296624	1.07539
1899-12-31 06:01:00	1.21867	-4.102	2.36	-2.75217	3.00968	-2.72	-5.51733	-3.50833	-2.13455	-3.34233	-4.87933	-5.45767	-2.304	-1.84591	-0.0763333	0.428	-1.22767	-0.851935	-2.46136	-5.09333	-1.79933	-5.65933	0.770667	-7.703	0.0486667	-1.031	-2.723	-1.33433	1.31267	-7.95733	0.629	-0.233548	0.904333	3.17267	-2.15333	0.490333	3.74333	4.03067	-0.231624	1.074
1899-12-31 06:02:00	1.09867	-4.172	2.35	-2.67217	3.26968	-2.72	-5.56733	-3.48833	-2.18455	-3.34233	-4.84933	-5.48767	-2.224	-1.74591	0.0236667	0.468	-1.37767	-0.971935	-2.42136	-5.02333	-1.78933	-5.67933	0.730667	-7.673	0.128667	-1.141	-2.553	-1.32433	1.16267	-7.87733	0.649	-0.243548	0.984333	3.05267	-2.12333	0.560333	3.73333	3.93067	-0.169124	1.07784
1899-12-31 06:03:00	1.01867	-4.202	2.19	-2.59217	3.50968	-2.74	-5.56733	-3.46833	-2.19455	-3.30233	-4.75933	-5.42767	-2.124	-1.91591	-0.166333	0.478	-1.27767	-1.07194	-2.39136	-4.82333	-1.76933	-5.66933	0.720667	-7.643	0.398667	-1.171	-2.363	-1.39433	1.15267	-7.87733	0.729	-0.243548	0.954333	3.03267	-2.11333	0.670333	3.58333	4.06067	-0.0953737	1.08517
1899-12-31 06:04:00	1.02867	-4.162	2.27	-2.51217	3.54968	-2.76	-5.61733	-3.47833	-2.21455	-3.25233	-4.53933	-5.43767	-2.204	-1.90591	-0.116333	0.508	-1.48767	-1.08194	-2.34136	-4.83333	-1.72933	-5.65933	0.810667	-7.683	0.628667	-1.141	-2.253	-1.54433	0.832667	-7.80733	0.889	-0.133548	0.954333	3.07267	-2.08333	0.700333	3.31333	4.08067	-0.0666237	1.09267
1899-12-31 06:05:00	1.10867	-4.202	2.46	-2.54217	3.70968	-2.75	-5.65733	-3.48833	-2.24455	-3.25233	-4.23933	-5.40767	-2.344	-1.87591	-0.336333	0.488	-1.58767	-1.14194	-2.23136	-4.84333	-1.71933	-5.55933	0.850667	-7.633	0.598667	-1.201	-2.183	-1.62433	0.542667	-7.82733	0.979	-0.153548	0.974333	3.04267	-2.08333	0.760333	3.00333	3.95067	-0.102874	1.09691
1899-12-31 06:06:00	1.17867	-4.282	2.27	-2.61217	3.85968	-2.76	-5.58733	-3.48833	-2.27455	-3.20233	-4.31933	-5.46767	-2.364	-1.86591	-0.336333	0.588	-1.64767	-1.23194	-2.14136	-4.74333	-1.68933	-5.62933	0.940667	-7.613	0.658667	-1.241	-2.043	-1.56433	0.292667	-7.91733	1.059	-0.113548	0.904333	2.92267	-2.04333	0.830333	3.13333	4.00067	-0.0528737	1.09745
1899-12-31 06:07:00	1.17867	-4.252	2.36	-2.58217	3.77968	-2.74	-5.49733	-3.46833	-2.35455	-3.16233	-4.28933	-5.42767	-2.304	-1.90591	-0.286333	0.618	-1.77767	-1.31194	-2.00136	-4.72333	-1.58933	-5.68933	1.04067	-7.553	0.808667	-1.321	-1.903	-1.52433	0.162667	-7.88733	1.069	-0.0935484	0.834333	2.92267	-1.99333	0.910333	3.17333	3.93067	-0.0428737	1.08387
1899-12-31 06:08:00	1.24867	-4.162	2.42	-2.54217	3.81968	-2.73	-5.39733	-3.45833	-2.41455	-3.14233	-3.89933	-5.43767	-2.254	-1.94591	-0.176333	0.698	-1.85767	-1.43194	-1.94136	-4.66333	-1.43933	-5.78933	1.12067	-7.453	0.878667	-1.361	-1.903	-1.61433	0.252667	-7.83733	1.009	-0.133548	0.764333	2.94267	-1.98333	1.09033	3.27333	3.88067	-0.0316237	1.07948
1899-12-31 06:09:00	1.30867	-4.312	2.56	-2.38217	3.96968	-2.74	-5.38733	-3.44833	-2.48455	-3.12233	-3.86933	-5.46767	-2.244	-1.92591	-0.306333	0.698	-1.92767	-1.42194	-1.92136	-4.57333	-1.44933	-5.88933	1.24067	-7.273	0.908667	-1.381	-1.863	-1.63433	0.432667	-7.74733	0.979	-0.123548	0.724333	2.87267	-2.02333	1.05033	3.34333	3.64067	-0.0491237	1.06715
1899-12-31 06:10:00	1.27867	-4.182	2.66	-2.26217	4.00968	-2.61	-5.24733	-3.43833	-2.54455	-3.06233	-3.76933	-5.43767	-2.274	-1.90591	-0.316333	0.728	-1.94767	-1.56194	-1.84136	-4.40333	-1.52933	-6.02933	1.31067	-7.103	0.918667	-1.411	-2.013	-1.67433	0.712667	-7.69733	0.989	-0.0935484	0.714333	2.82267	-1.97333	1.17033	3.29333	3.73067	-0.0103737	1.06082
1899-12-31 06:11:00	1.42867	-4.342	2.69	-2.18217	3.74968	-2.52	-5.16733	-3.40833	-2.71455	-3.02233	-3.52933	-5.38767	-2.314	-1.78591	-0.266333	0.778	-1.95767	-1.65194	-1.76136	-4.38333	-1.54933	-6.11933	1.34067	-6.973	0.908667	-1.451	-1.953	-1.80433	0.812667	-7.55733	0.939	-0.0735484	0.744333	2.89267	-1.93333	1.15033	3.30333	3.65067	-0.0528737	1.03871
1899-12-31 06:12:00	1.41867	-4.202	2.8	-2.08217	3.72968	-2.63	-5.13733	-3.37833	-2.73455	-2.92233	-3.14933	-5.39767	-2.244	-1.88591	-0.376333	0.798	-2.05767	-1.64194	-1.73136	-4.54333	-1.68933	-6.14933	1.60067	-6.853	0.918667	-1.511	-1.893	-1.99433	0.742667	-7.52733	0.939	-0.0735484	0.744333	2.87267	-1.92333	1.13033	3.24333	3.56067	-0.110374	1.04531
1899-12-31 06:13:00	1.30867	-4.072	2.93	-2.02217	3.88968	-2.68	-5.00733	-3.36833	-2.75455	-2.95233	-2.61933	-5.36767	-2.154	-1.84591	-0.556333	0.588	-2.10767	-1.48194	-1.91136	-4.51333	-1.70933	-6.16933	1.67067	-6.773	0.758667	-1.501	-1.873	-2.04433	0.912667	-7.49733	0.819	-0.0435484	0.744333	2.89267	-1.98333	1.06033	3.19333	3.50067	-0.146624	1.05151
1899-12-31 06:14:00	1.23867	-4.072	3.06	-1.80217	3.80968	-2.73	-4.94733	-3.31833	-2.81455	-2.97233	-2.85933	-5.29767	-2.244	-1.87591	-0.526333	0.618	-2.18767	-1.48194	-2.14136	-4.42333	-1.67933	-6.24933	1.79067	-6.713	0.588667	-1.581	-1.793	-2.06433	0.972667	-7.42733	0.809	-0.0835484	0.744333	2.99267	-1.93333	1.26033	3.06333	3.56067	-0.160374	1.0422
1899-12-31 06:15:00	1.22867	-4.082	3.12	-1.80217	3.82968	-2.73	-4.92733	-3.25833	-2.77455	-2.96233	-2.81933	-5.31767	-2.264	-1.94591	-0.686333	0.598	-2.22767	-1.45194	-2.09136	-4.57333	-1.71933	-6.28933	1.83067	-6.563	0.338667	-1.501	-1.753	-2.07433	1.06267	-7.34733	0.849	-0.133548	0.824333	3.11267	-1.84333	1.34033	2.91333	3.58067	-0.215374	1.05539
1899-12-31 06:16:00	1.35867	-3.862	3.19	-1.80217	3.82968	-2.69	-4.90733	-3.20833	-2.87455	-2.94233	-2.64933	-5.30767	-2.234	-1.94591	-0.676333	0.658	-2.19767	-1.54194	-2.09136	-4.42333	-1.70933	-6.30933	1.89067	-6.383	0.568667	-1.441	-1.703	-2.07433	1.09267	-7.25733	0.829	-0.0935484	0.834333	2.99267	-1.76333	1.51033	2.69333	3.50067	-0.172874	1.04099
1899-12-31 06:17:00	1.29867	-4.032	3.18	-1.90217	3.90968	-2.66	-4.87733	-3.18833	-2.89455	-2.94233	-2.43933	-5.28767	-2.414	-1.97591	-0.716333	0.578	-2.35767	-1.57194	-2.07136	-4.33333	-1.74933	-6.26933	1.87067	-6.163	0.718667	-1.511	-1.403	-2.12433	1.20267	-7.12733	0.819	-0.0535484	0.744333	2.89267	-1.81333	1.54033	2.51333	3.59067	-0.144124	1.04833
1899-12-31 06:18:00	1.31867	-3.952	3.08	-1.76217	3.96968	-2.65	-4.82733	-3.15833	-3.02455	-2.92233	-2.18933	-5.21767	-2.344	-1.89591	-0.626333	0.608	-2.50767	-1.62194	-2.03136	-4.14333	-1.74933	-6.26933	1.89067	-6.013	0.508667	-1.541	-1.253	-2.09433	1.16267	-7.01733	0.869	-0.113548	0.694333	2.89267	-1.71333	1.53033	2.56333	3.36067	-0.156624	1.01843
1899-12-31 06:19:00	1.38867	-3.882	3.08	-1.57217	3.95968	-2.62	-4.79733	-3.12833	-3.15455	-2.92233	-1.98933	-5.15767	-2.254	-1.85591	-0.606333	0.538	-2.33767	-1.72194	-2.02136	-3.92333	-1.71933	-6.28933	1.85067	-5.823	0.258667	-1.551	-1.223	-2.13433	1.34267	-6.87733	0.909	-0.113548	0.714333	2.87267	-1.77333	1.55033	2.50333	3.44067	-0.151624	1.00682
1899-12-31 06:20:00	1.53867	-4.112	3.02	-1.53217	3.98968	-2.59	-4.75733	-3.04833	-3.22455	-2.90233	-1.73933	-5.07767	-2.084	-1.83591	-0.596333	0.478	-2.30767	-1.70194	-2.00136	-3.70333	-1.69933	-6.29933	1.84067	-5.453	0.118667	-1.681	-1.223	-2.17433	1.21267	-6.74733	0.919	-0.153548	0.694333	2.83267	-1.77333	1.53033	2.41333	3.37067	-0.150374	0.98937
1899-12-31 06:21:00	1.64867	-4.062	3.03	-1.63217	3.87968	-2.55	-4.77733	-2.93833	-3.31455	-2.90233	-1.70933	-5.13767	-2.104	-1.84591	-0.546333	0.458	-2.31767	-1.78194	-1.98136	-3.26333	-1.69933	-6.37933	1.82067	-5.063	0.118667	-1.731	-1.253	-2.15433	1.22267	-6.67733	0.969	-0.123548	0.624333	2.79267	-1.83333	1.49033	2.35333	3.20067	-0.130374	0.940902
1899-12-31 06:22:00	1.92867	-4.142	2.94	-1.47217	3.87968	-2.52	-4.75733	-2.87833	-3.44455	-2.86233	-1.54933	-5.40767	-2.004	-1.75591	-0.416333	0.398	-2.18767	-1.73194	-1.92136	-3.01333	-1.70933	-6.36933	1.92067	-4.753	-0.0313333	-1.691	-1.293	-2.05433	1.35267	-6.57733	0.959	-0.0635484	0.524333	2.82267	-1.86333	1.55033	2.35333	3.26067	-0.0891237	0.921596
1899-12-31 06:23:00	1.88867	-4.182	3.01	-1.36217	3.99968	-2.36	-4.71733	-2.81833	-3.52455	-2.86233	-1.27933	-5.39767	-1.874	-1.71591	-0.386333	0.308	-2.12767	-1.77194	-1.90136	-2.85333	-1.69933	-6.36933	1.92067	-4.383	-0.171333	-1.691	-1.203	-2.07433	1.25267	-6.43733	1.049	-0.0935484	0.564333	2.80267	-1.70333	1.65033	2.33333	3.11067	-0.0841237	0.9137
1899-12-31 06:24:00	2.23867	-4.102	3.2	-1.38217	3.93968	-2.37	-4.67733	-2.74833	-3.51455	-2.87233	-1.20933	-5.37767	-1.754	-1.71591	-0.416333	0.198	-2.15767	-1.99194	-1.88136	-2.47333	-1.61933	-6.26933	1.90067	-3.893	-0.261333	-1.731	-1.273	-2.07433	1.13267	-6.32733	1.029	-0.0735484	0.544333	2.75267	-1.74333	1.76033	2.38333	2.99067	-0.0778737	0.882621
1899-12-31 06:25:00	2.16867	-4.142	3.16	-1.52217	3.98968	-2.14	-4.64733	-2.68833	-3.46455	-2.91233	-1.03933	-5.28767	-1.654	-1.59591	-0.466333	0.118	-1.93767	-2.04194	-1.84136	-1.93333	-1.60933	-6.25933	1.96067	-3.463	-0.151333	-1.791	-1.323	-2.06433	1.17267	-6.23733	0.909	-0.0935484	0.554333	2.72267	-1.77333	1.90033	2.60333	2.90067	-0.0103737	0.859393
1899-12-31 06:26:00	2.02867	-4.082	2.96	-1.61217	4.08968	-2.13	-4.62733	-2.61833	-3.63455	-2.95233	-1.11933	-5.19767	-1.424	-1.39591	-0.496333	0.068	-1.75767	-2.05194	-1.82136	-1.61333	-1.52933	-6.32933	1.99067	-3.153	-0.291333	-1.741	-1.343	-2.28433	1.21267	-6.09733	0.829	0.0164516	0.564333	2.77267	-1.76333	2.04033	2.64333	2.87067	-0.0141237	0.867587
1899-12-31 06:27:00	1.89867	-4.322	2.89	-1.94217	4.03968	-2.1	-4.61733	-2.55833	-3.70455	-3.00233	-1.04933	-5.27767	-1.164	-1.41591	-0.446333	0.068	-1.57767	-2.11194	-1.81136	-1.32333	-1.51933	-6.37933	1.89067	-2.703	-0.211333	-1.731	-1.323	-2.30433	1.24267	-5.98733	0.779	0.106452	0.534333	2.84267	-1.62333	2.11033	2.77333	2.87067	0.0196263	0.857334
1899-12-31 06:28:00	1.79867	-4.422	2.85	-1.78217	3.91968	-1.99	-4.61733	-2.50833	-3.79455	-3.19233	-0.869333	-5.17767	-0.984	-1.25591	-0.276333	0.048	-1.36767	-1.84194	-1.76136	-1.12333	-1.48933	-6.43933	1.85067	-2.223	-0.201333	-1.761	-1.303	-2.27433	1.17267	-5.91733	0.669	0.0864516	0.554333	2.96267	-1.52333	2.11033	2.69333	2.93067	0.0421263	0.85553
1899-12-31 06:29:00	1.16867	-4.242	2.74	-1.87217	3.72968	-1.97	-4.65733	-2.41833	-3.94455	-3.31233	-0.819333	-5.16767	-0.774	-1.10591	-0.0763333	0.028	-1.30767	-1.54194	-1.78136	-1.09333	-1.50933	-6.48933	1.86067	-1.833	-0.231333	-1.811	-1.443	-2.19433	1.14267	-5.85733	0.669	0.126452	0.634333	2.88267	-1.47333	2.16033	2.70333	2.94067	0.0496263	0.844965
1899-12-31 06:30:00	1.27867	-4.192	2.7	-1.92217	3.54968	-1.66	-4.66733	-2.36833	-4.00455	-3.39233	-0.749333	-5.34767	-0.564	-0.895909	-0.0663333	-0.002	-1.21767	-1.74194	-1.65136	-1.05333	-1.48933	-6.45933	1.88067	-1.463	-0.231333	-1.881	-1.423	-2.15433	1.07267	-5.77733	0.569	0.0564516	0.694333	2.97267	-1.34333	2.18033	2.66333	2.99067	0.0421263	0.838032
1899-12-31 06:31:00	1.10867	-3.992	2.67	-1.82217	3.46968	-1.72	-4.73733	-2.26833	-3.95455	-3.39233	-0.679333	-5.33767	-0.474	-0.715909	-0.386333	-0.102	-1.00767	-1.76194	-1.60136	-0.933333	-1.50933	-6.48933	1.81067	-1.113	-0.151333	-1.971	-1.303	-2.20433	1.28267	-5.72733	0.499	0.0464516	0.684333	2.85267	-1.24333	2.19033	2.45333	3.05067	0.0171263	0.836889
1899-12-31 06:32:00	1.01867	-4.002	2.46	-1.86217	3.57968	-1.76	-4.83733	-2.20833	-3.91455	-3.41233	-0.559333	-5.37767	-0.254	-0.675909	-0.246333	-0.022	-0.597667	-1.67194	-1.57136	-0.773333	-1.39933	-6.51933	1.84067	-0.513	-0.161333	-1.921	-1.163	-2.14433	1.47267	-5.65733	0.529	0.00645161	0.734333	2.81267	-1.18333	2.26033	2.39333	3.05067	0.0783763	0.840256
1899-12-31 06:33:00	1.02867	-3.742	2.34	-1.78217	3.54968	-1.82	-4.90733	-2.13833	-3.91455	-3.46233	-0.559333	-5.26767	-0.264	-0.445909	-0.186333	0.038	-0.207667	-1.62194	-1.64136	-0.653333	-1.39933	-6.55933	1.84067	-0.013	-0.111333	-1.881	-1.143	-2.04433	1.57267	-5.68733	0.519	-0.00354839	0.644333	2.64267	-1.21333	2.27033	2.40333	3.12067	0.107126	0.83776
1899-12-31 06:34:00	1.17867	-3.782	2.41	-1.83217	3.50968	-1.68	-4.95733	-2.05833	-3.92455	-3.48233	-0.509333	-5.17767	-0.134	-0.135909	-0.0563333	-0.102	-0.0776667	-1.57194	-1.61136	-0.633333	-1.43933	-6.57933	1.86067	0.137	-0.0413333	-1.891	-1.163	-1.92433	1.71267	-5.69733	0.449	-0.0335484	0.574333	2.48267	-1.21333	2.36033	2.38333	3.09067	0.129626	0.827013
1899-12-31 06:35:00	1.27867	-3.662	2.67	-1.84217	3.42968	-1.73	-4.97733	-1.97833	-3.91455	-3.50233	-0.779333	-5.20767	0.406	0.0540909	0.103667	-0.072	0.0523333	-1.52194	-1.55136	-0.423333	-1.36933	-6.58933	1.83067	0.407	-0.0513333	-1.891	-1.153	-1.78433	1.75267	-5.62733	0.439	-0.0735484	0.544333	2.43267	-1.11333	2.41033	2.28333	3.17067	0.185876	0.818082
1899-12-31 06:36:00	1.33867	-3.552	2.69	-1.92217	3.32968	-1.67	-4.99733	-1.91833	-3.89455	-3.58233	-0.959333	-5.27767	0.646	0.154091	0.223667	-0.152	-0.0276667	-1.51194	-1.55136	-0.273333	-1.36933	-6.60933	1.77067	0.597	0.0686667	-1.891	-1.203	-1.68433	1.82267	-5.50733	0.379	-0.173548	0.534333	2.46267	-0.943333	2.41033	2.31333	3.22067	0.229626	0.81419
1899-12-31 06:37:00	1.39867	-3.692	2.68	-1.97217	3.23968	-1.66	-5.03733	-1.84833	-3.85455	-3.60233	-1.08933	-5.30767	0.856	0.294091	0.273667	-0.282	0.192333	-1.20194	-1.52136	-0.133333	-1.41933	-6.51933	1.79067	0.867	0.0886667	-1.861	-1.143	-1.48433	1.91267	-5.37733	0.339	-0.0935484	0.584333	2.52267	-0.783333	2.46033	2.33333	3.26067	0.278376	0.803225
1899-12-31 06:38:00	1.48867	-3.792	2.79	-1.86217	3.23968	-1.6	-5.05733	-1.82833	-3.88455	-3.65233	-1.17933	-5.26767	1.006	0.554091	0.383667	-0.442	0.0923333	-1.05194	-1.48136	-0.0433333	-1.25933	-6.56933	1.91067	1.057	0.118667	-1.861	-1.193	-1.46433	2.03267	-5.28733	0.299	0.00645161	0.654333	2.51267	-0.643333	2.48033	2.34333	3.42067	0.332126	0.817106
1899-12-31 06:39:00	1.48867	-3.752	2.65	-1.90217	3.22968	-1.63	-5.07733	-1.87833	-3.93455	-3.69233	-1.17933	-5.19767	1.306	0.754091	0.413667	-0.312	0.282333	-0.911935	-1.46136	0.0466667	-1.39933	-6.63933	2.04067	1.287	-0.0713333	-1.871	-1.223	-1.26433	2.08267	-5.19733	0.239	0.106452	0.724333	2.59267	-0.603333	2.33033	2.32333	3.43067	0.352126	0.814415
1899-12-31 06:40:00	1.13867	-3.952	2.48	-1.98217	3.37968	-1.59	-5.07733	-1.77833	-3.83455	-3.73233	-1.17933	-5.17767	1.646	0.864091	0.513667	-0.292	0.682333	-0.761935	-1.41136	-0.0433333	-1.43933	-6.64933	2.07067	1.447	-0.0213333	-1.871	-1.163	-1.26433	2.14267	-5.13733	0.149	0.196452	0.674333	2.56267	-0.493333	2.33033	2.20333	3.38067	0.360876	0.824394
1899-12-31 06:41:00	1.22867	-3.892	2.39	-2.16217	3.29968	-1.56	-5.09733	-1.76833	-3.72455	-3.73233	-1.21933	-5.16767	1.756	1.17409	0.493667	-0.302	0.782333	-0.711935	-1.37136	-0.0133333	-1.39933	-6.66933	2.10067	1.597	0.0686667	-1.861	-1.163	-1.28433	2.11267	-5.07733	0.079	0.196452	0.774333	2.56267	-0.0633333	2.38033	2.12333	3.37067	0.372126	0.819075
1899-12-31 06:42:00	1.21867	-4.122	2.39	-2.35217	3.28968	-1.55	-5.12733	-1.63833	-3.70455	-3.76233	-1.21933	-5.15767	1.876	1.50409	0.333667	-0.172	1.02233	-0.651935	-1.41136	-0.0433333	-1.23933	-6.65933	2.18067	1.667	0.218667	-1.811	-1.163	-1.26433	2.22267	-4.99733	0.009	0.186452	0.874333	2.60267	0.136667	2.43033	2.14333	3.37067	0.377126	0.820766
1899-12-31 06:43:00	1.34867	-4.042	2.56	-2.13217	3.28968	-1.53	-5.10733	-1.53833	-3.70455	-3.81233	-1.11933	-5.12767	2.076	1.74409	0.303667	-0.062	1.03233	-0.481935	-1.54136	0.00666667	-1.28933	-6.67933	2.05067	1.877	0.258667	-1.731	-1.143	-1.38433	2.16267	-4.91733	0.049	0.186452	0.984333	2.61267	0.336667	2.48033	2.31333	3.39067	0.379626	0.83178
1899-12-31 06:44:00	1.47867	-4.062	2.53	-2.25217	2.98968	-1.55	-5.07733	-1.51833	-3.90455	-3.88233	-1.06933	-5.14767	2.306	1.74409	0.303667	0.088	1.45233	-0.381935	-1.53136	0.0366667	-1.16933	-6.73933	2.12067	1.747	0.388667	-1.671	-1.343	-1.55433	2.14267	-4.83733	0.039	0.196452	1.03433	2.65267	0.266667	2.55033	2.30333	3.38067	0.337126	0.826576
1899-12-31 06:45:00	1.52867	-3.832	2.69	-2.35217	2.96968	-1.57	-4.90733	-1.50833	-3.98455	-3.91233	-1.04933	-5.21767	2.566	2.06409	0.283667	0.158	1.73233	-0.441935	-1.49136	0.116667	-1.15933	-6.66933	2.22067	1.837	0.398667	-1.641	-1.233	-1.54433	2.15267	-4.75733	-0.001	0.206452	1.03433	2.63267	-0.0533333	2.57033	2.42333	3.45067	0.349626	0.831976
1899-12-31 06:46:00	1.57867	-3.302	2.66	-2.26217	3.09968	-1.5	-4.71733	-1.38833	-3.99455	-3.98233	-1.16933	-5.14767	2.696	2.26409	0.253667	0.188	1.71233	-0.301935	-1.41136	0.256667	-1.06933	-6.64933	2.17067	1.817	0.358667	-1.631	-1.093	-1.47433	2.15267	-4.70733	-0.041	0.206452	0.924333	2.61267	0.526667	2.49033	2.29333	3.43067	0.358376	0.839812
1899-12-31 06:47:00	1.44867	-3.352	2.65	-1.85217	3.13968	-1.47	-4.68733	-1.27833	-3.94455	-3.98233	-1.37933	-5.04767	2.496	2.55409	0.313667	0.178	1.46233	-0.161935	-1.49136	0.226667	-0.969333	-6.61933	2.29067	1.547	0.488667	-1.651	-1.043	-1.32433	2.09267	-4.59733	-0.121	0.196452	0.834333	2.61267	0.706667	2.54033	2.13333	3.24067	0.367126	0.823524
1899-12-31 06:48:00	0.968667	-3.322	2.66	-1.80217	3.19968	-1.46	-4.63733	-1.09833	-3.88455	-4.01233	-1.36933	-5.18767	2.576	2.84409	0.363667	0.398	1.53233	-0.101935	-1.56136	0.166667	-0.879333	-6.63933	2.38067	1.717	0.688667	-1.691	-1.053	-1.25433	1.98267	-4.55733	-0.151	0.226452	0.974333	2.64267	0.876667	2.79033	2.05333	3.33067	0.432126	0.83552
1899-12-31 06:49:00	0.898667	-3.182	2.63	-1.90217	3.22968	-1.54	-4.63733	-1.02833	-3.83455	-4.05233	-1.38933	-5.23767	2.876	2.97409	0.373667	0.448	1.74233	-0.0519355	-1.56136	0.286667	-0.919333	-6.66933	2.38067	1.647	0.828667	-1.551	-1.063	-1.12433	2.02267	-4.43733	-0.111	0.236452	1.06433	2.76267	1.30667	2.82033	2.06333	3.40067	0.500876	0.84214
1899-12-31 06:50:00	0.868667	-3.192	2.5	-2.09217	3.25968	-1.55	-4.69733	-1.00833	-3.82455	-4.11233	-1.28933	-5.28767	2.946	3.04409	0.403667	0.468	1.79233	0.108065	-1.54136	0.356667	-0.779333	-6.69933	2.51067	1.907	0.858667	-1.481	-1.043	-0.944333	1.92267	-4.34733	-0.091	0.136452	1.20433	2.71267	1.46667	2.75033	2.03333	3.40067	0.553376	0.845378
1899-12-31 06:51:00	0.928667	-3.122	2.21	-1.89217	3.16968	-1.57	-4.63733	-1.00833	-3.80455	-4.18233	-1.18933	-5.31767	2.946	3.21409	0.413667	0.478	1.81233	-0.0219355	-1.53136	0.356667	-0.569333	-6.65933	2.55067	2.027	0.918667	-1.491	-0.973	-0.844333	1.97267	-4.29733	-0.031	0.126452	1.19433	2.73267	1.59667	2.56033	2.07333	3.50067	0.565876	0.85056
1899-12-31 06:52:00	1.12867	-3.072	2.23	-1.75217	3.00968	-1.37	-4.63733	-1.00833	-3.79455	-4.21233	-1.22933	-5.20767	3.256	3.33409	0.453667	0.508	1.81233	-0.101935	-1.54136	0.356667	-0.509333	-6.69933	2.58067	2.137	0.738667	-1.511	-1.093	-0.764333	2.01267	-4.27733	-0.001	0.0964516	1.27433	2.75267	1.80667	2.61033	2.09333	3.50067	0.544626	0.842725
1899-12-31 06:53:00	0.988667	-2.922	2.22	-1.48217	2.94968	-1.33	-4.63733	-0.988333	-3.85455	-4.25233	-1.12933	-5.07767	3.496	3.54409	0.453667	0.458	1.76233	-0.00193548	-1.52136	0.326667	-0.429333	-6.63933	2.61067	2.127	0.778667	-1.521	-1.073	-0.624333	2.01267	-4.25733	0.059	0.0664516	1.39433	2.53267	1.84667	2.68033	2.07333	3.53067	0.569626	0.844156
1899-12-31 06:54:00	0.908667	-2.832	2.33	-1.40217	2.90968	-1.37	-4.64733	-0.988333	-3.88455	-4.15233	-1.01933	-4.84767	3.646	3.51409	0.553667	0.358	1.79233	0.188065	-1.45136	0.326667	-0.339333	-6.56933	2.75067	2.117	0.828667	-1.531	-1.013	-0.584333	1.99267	-4.22733	0.069	0.0564516	1.58433	2.48267	1.95667	2.75033	1.91333	3.32067	0.598376	0.821823
1899-12-31 06:55:00	0.838667	-2.772	2.49	-1.61217	2.78968	-1.39	-4.64733	-1.00833	-3.88455	-4.13233	-1.12933	-4.92767	3.896	3.75409	0.543667	0.368	1.74233	0.288065	-1.37136	0.376667	-0.149333	-6.63933	2.77067	2.137	0.828667	-1.371	-0.983	-0.594333	2.11267	-4.10733	0.009	0.0264516	1.70433	2.52267	2.17667	2.83033	1.73333	3.56067	0.634626	0.831274
1899-12-31 06:56:00	0.848667	-2.892	2.63	-1.52217	2.58968	-1.38	-4.66733	-1.16833	-3.86455	-4.13233	-1.10933	-4.79767	4.116	3.94409	0.653667	0.358	1.67233	0.458065	-1.28136	0.186667	0.0406667	-6.69933	2.73067	2.137	0.948667	-1.411	-0.973	-0.544333	2.04267	-4.11733	-0.041	0.0464516	1.63433	2.55267	2.19667	2.84033	1.92333	3.69067	0.628376	0.829955
1899-12-31 06:57:00	0.848667	-3.272	2.74	-1.26217	2.71968	-1.4	-4.73733	-0.878333	-3.90455	-4.10233	-1.02933	-4.55767	4.166	4.03409	0.603667	0.268	1.63233	0.508065	-1.02136	0.136667	0.180667	-6.70933	2.66067	2.037	1.07867	-1.451	-0.993	-0.454333	1.86267	-4.12733	-0.001	0.0464516	1.65433	2.57267	2.24667	3.00033	2.10333	3.92067	0.694626	0.847551
1899-12-31 06:58:00	0.808667	-3.332	2.77	-0.892174	2.87968	-1.53	-4.72733	-0.968333	-3.96455	-4.10233	-0.929333	-4.32767	4.176	4.24409	0.743667	0.388	1.60233	0.638065	-0.961364	0.116667	0.280667	-6.72933	2.66067	2.077	1.10867	-1.481	-1.003	-0.404333	1.89267	-4.04733	0.059	0.0164516	1.69433	2.52267	2.18667	3.05033	2.30333	3.88067	0.739626	0.851835
1899-12-31 06:59:00	0.688667	-3.392	2.74	-0.902174	2.75968	-1.64	-4.59733	-0.928333	-3.97455	-4.14233	-0.849333	-4.15767	4.486	4.35409	0.673667	0.268	1.65233	0.628065	-0.991364	0.0766667	0.440667	-6.77933	2.64067	1.907	1.13867	-1.461	-0.943	-0.414333	1.95267	-3.97733	0.069	0.0664516	1.75433	2.47267	2.19667	3.02033	2.35333	3.73067	0.697126	0.843148
1899-12-31 07:00:00	0.538667	-3.312	2.7	-0.922174	2.89968	-1.89	-4.54733	-0.938333	-3.97455	-4.15233	-0.909333	-3.96767	4.816	4.49409	0.623667	0.188	1.75233	0.628065	-0.961364	-0.0533333	0.630667	-6.80933	2.69067	2.067	1.21867	-1.451	-0.963	-0.324333	1.99267	-3.87733	0.119	0.0964516	1.75433	2.48267	2.22667	2.91033	2.44333	3.68067	0.705876	0.848013
1899-12-31 07:01:00	0.0686667	-3.372	2.62	-0.842174	2.67968	-1.97	-4.48733	-0.908333	-4.02455	-4.20233	-0.789333	-3.60767	4.776	4.62409	0.423667	0.138	1.43233	0.578065	-0.941364	-0.113333	0.890667	-6.82933	2.75067	2.247	1.28867	-1.401	-1.043	-0.294333	1.95267	-3.86733	0.189	0.0764516	1.82433	2.45267	2.33667	2.93033	2.52333	3.69067	0.662126	0.847495
1899-12-31 07:02:00	-0.211333	-3.312	2.58	-0.812174	2.67968	-2.01	-4.37733	-0.948333	-4.10455	-4.26233	-0.759333	-3.43767	4.696	4.71409	0.273667	0.138	1.07233	0.728065	-0.951364	-0.0733333	0.960667	-6.78933	2.83067	2.327	1.40867	-1.401	-0.963	-0.174333	1.86267	-3.87733	0.219	0.0564516	1.86433	2.44267	2.38667	2.91033	2.58333	3.66067	0.672126	0.852573
1899-12-31 07:03:00	-0.221333	-3.062	2.67	-0.682174	2.58968	-1.93	-4.24733	-0.948333	-4.06455	-4.27233	-0.789333	-3.29767	4.776	4.76409	0.283667	0.218	1.04233	0.818065	-0.981364	-0.0833333	1.03067	-6.67933	2.89067	2.407	1.14867	-1.411	-1.003	-0.0443333	1.74267	-3.81733	0.219	0.0564516	1.85433	2.40267	2.39667	2.96033	2.61333	3.59067	0.633376	0.839751
1899-12-31 07:04:00	-0.00133333	-3.232	2.72	-0.532174	2.51968	-1.85	-4.26733	-0.968333	-4.04455	-4.28233	-0.749333	-3.14767	4.736	4.84409	0.313667	0.118	0.962333	0.708065	-1.17136	0.0366667	1.32067	-6.64933	2.92067	2.467	1.02867	-1.411	-1.103	0.00566667	1.88267	-3.70733	0.289	0.0564516	1.87433	2.34267	2.53667	3.05033	2.68333	3.42067	0.614626	0.824156
1899-12-31 07:05:00	0.268667	-3.412	2.7	-0.402174	2.55968	-2.07	-4.27733	-1.00833	-3.99455	-4.33233	-0.619333	-2.89767	4.676	4.89409	0.403667	0.018	0.922333	0.678065	-1.26136	0.0366667	1.47067	-6.84933	2.98067	2.347	1.09867	-1.441	-1.223	0.0756667	1.80267	-3.59733	0.289	0.0564516	1.77433	2.18267	2.70667	2.97033	2.83333	3.39067	0.625876	0.826019
1899-12-31 07:06:00	0.538667	-3.362	2.53	-0.292174	2.41968	-2.07	-4.24733	-0.978333	-3.86455	-4.36233	-0.659333	-2.47767	4.926	4.85409	0.383667	-0.062	0.932333	0.738065	-1.23136	0.126667	1.88067	-6.92933	2.98067	2.327	1.17867	-1.431	-1.233	0.185667	1.67267	-3.53733	0.269	0.0964516	1.67433	2.13267	2.73667	3.07033	2.75333	3.44067	0.630876	0.822988
1899-12-31 07:07:00	0.648667	-3.442	2.5	-0.0721739	2.36968	-2.17	-4.24733	-0.978333	-3.83455	-4.38233	-0.719333	-2.47767	4.926	4.84409	0.433667	-0.042	0.842333	0.948065	-0.911364	0.0966667	2.15067	-6.92933	2.99067	2.317	1.17867	-1.471	-1.323	0.335667	1.68267	-3.54733	0.149	0.0964516	1.61433	1.99267	3.11667	3.22033	2.85333	3.49067	0.642126	0.823882
1899-12-31 07:08:00	0.938667	-3.432	2.5	0.0978261	2.45968	-2.29	-4.26733	-1.00833	-3.79455	-4.39233	-0.629333	-2.49767	5.026	4.77409	0.663667	-0.062	0.822333	0.768065	-0.861364	0.00666667	2.27067	-6.92933	2.96067	2.287	1.14867	-1.571	-1.453	0.435667	1.66267	-3.53733	0.169	0.116452	1.54433	1.96267	3.19667	3.37033	2.78333	3.52067	0.673376	0.828563
1899-12-31 07:09:00	0.998667	-3.542	2.58	0.337826	1.76968	-2.38	-4.22733	-1.02833	-3.77455	-4.39233	-0.469333	-2.31767	4.796	4.60409	0.683667	-0.062	0.872333	0.598065	-0.791364	-0.123333	2.44067	-6.86933	3.01067	2.307	0.998667	-1.471	-1.483	0.385667	1.65267	-3.62733	0.159	0.106452	1.40433	2.00267	3.05667	3.35033	2.74333	3.55067	0.534626	0.805626
1899-12-31 07:10:00	1.26867	-3.592	2.64	0.417826	1.48968	-2.44	-4.09733	-1.07833	-3.71455	-4.38233	-0.349333	-2.25767	4.626	4.61409	0.693667	-0.032	0.902333	0.198065	-0.811364	-0.183333	2.65067	-6.80933	3.01067	2.357	0.978667	-1.451	-1.323	0.515667	1.60267	-3.60733	0.179	0.156452	1.45433	1.98267	3.23667	3.44033	2.73333	3.56067	0.515876	0.799853
1899-12-31 07:11:00	1.35867	-3.532	2.52	0.807826	1.40968	-2.51	-4.04733	-1.11833	-3.65455	-4.44233	-0.289333	-2.06767	4.826	4.70409	0.573667	0.028	0.982333	0.298065	-0.611364	-0.223333	2.78067	-6.73933	2.96067	2.297	0.928667	-1.451	-1.273	0.575667	1.49267	-3.53733	0.279	0.146452	1.48433	1.96267	3.46667	3.48033	2.74333	3.64067	0.493376	0.810695
1899-12-31 07:12:00	1.37867	-3.722	2.39	0.847826	1.45968	-2.56	-4.05733	-1.19833	-3.63455	-4.43233	-0.319333	-2.04767	4.896	4.68409	0.563667	0.058	0.822333	0.438065	-0.311364	-0.343333	2.92067	-6.77933	2.99067	2.327	0.948667	-1.381	-1.333	0.685667	1.48267	-3.48733	0.299	0.196452	1.50433	1.87267	3.42667	3.66033	2.78333	3.90067	0.535876	0.831982
1899-12-31 07:13:00	1.63867	-3.742	2.44	0.617826	1.36968	-2.49	-4.06733	-1.30833	-3.61455	-4.46233	-0.369333	-1.87767	4.736	4.73409	0.523667	0.018	0.682333	0.618065	0.00863636	-0.293333	2.95067	-6.80933	3.02067	2.367	0.978667	-1.381	-1.453	0.735667	1.47267	-3.43733	0.439	0.206452	1.51433	1.82267	3.44667	3.38033	2.69333	3.96067	0.540876	0.837592
1899-12-31 07:14:00	1.67867	-3.972	2.13	0.567826	1.47968	-2.38	-4.11733	-1.27833	-3.61455	-4.51233	-0.299333	-1.81767	4.826	4.77409	0.783667	-0.022	0.772333	0.768065	0.0386364	-0.343333	2.94067	-6.85933	2.98067	2.587	1.07867	-1.401	-1.093	0.795667	1.35267	-3.40733	0.549	0.196452	1.55433	1.91267	3.55667	3.50033	2.59333	3.90067	0.592126	0.844155
1899-12-31 07:15:00	1.58867	-3.992	1.87	0.557826	1.50968	-2.25	-4.15733	-1.25833	-3.59455	-4.53233	-0.259333	-1.98767	4.886	4.88409	0.693667	-0.032	0.812333	0.808065	0.178636	-0.423333	2.92067	-6.83933	3.02067	2.647	1.08867	-1.381	-0.993	0.785667	1.44267	-3.35733	0.589	0.146452	1.59433	1.78267	3.61667	3.48033	2.61333	3.84067	0.569626	0.844952
1899-12-31 07:16:00	1.93867	-4.342	1.63	0.457826	1.51968	-2.28	-4.23733	-1.23833	-3.58455	-4.57233	-0.279333	-1.79767	4.876	4.95409	0.523667	-0.082	0.472333	0.938065	0.568636	-0.373333	2.83067	-6.75933	3.03067	2.537	1.01867	-1.301	-0.933	0.775667	1.47267	-3.33733	0.629	0.116452	1.57433	1.78267	3.61667	3.59033	2.75333	3.48067	0.493376	0.82283
1899-12-31 07:17:00	2.25867	-4.472	1.7	0.377826	1.53968	-2.28	-4.38733	-1.16833	-3.55455	-4.61233	-0.179333	-1.67767	4.706	4.88409	0.233667	-0.062	0.472333	0.958065	0.698636	-0.253333	2.96067	-6.81933	3.07067	2.447	0.988667	-1.251	-0.903	0.835667	1.37267	-3.26733	0.689	0.166452	1.56433	1.87267	3.59667	3.71033	2.96333	3.41067	0.463376	0.821593
1899-12-31 07:18:00	2.60867	-4.542	1.91	0.407826	1.55968	-2.35	-4.43733	-1.24833	-3.54455	-4.64233	-0.129333	-1.41767	4.526	4.86409	0.113667	-0.032	0.432333	1.01806	1.04864	-0.283333	3.15067	-6.81933	3.09067	2.377	0.998667	-1.221	-0.853	0.915667	1.28267	-3.19733	0.779	0.126452	1.51433	1.90267	3.51667	3.79033	2.74333	3.40067	0.447126	0.825608
1899-12-31 07:19:00	3.10867	-4.492	2.12	0.417826	1.59968	-2.51	-4.45733	-1.26833	-3.55455	-4.67233	-0.199333	-1.09767	4.376	4.73409	0.123667	-0.022	0.212333	1.03806	1.50864	-0.323333	3.05067	-6.87933	3.09067	2.357	1.26867	-1.211	-0.903	0.895667	1.11267	-3.20733	0.789	0.126452	1.52433	2.00267	3.38667	3.93033	2.60333	3.46067	0.484626	0.838176
1899-12-31 07:20:00	3.46867	-4.482	2.18	0.397826	1.71968	-2.7	-4.44733	-1.30833	-3.51455	-4.71233	-0.239333	-1.10767	4.326	4.69409	0.0836667	-0.042	0.212333	1.03806	1.69864	-0.123333	3.37067	-6.88933	3.05067	2.357	1.29867	-1.051	-0.973	0.925667	1.05267	-3.27733	0.799	0.126452	1.56433	2.04267	3.36667	3.88033	2.59333	3.47067	0.528376	0.84503
1899-12-31 07:21:00	3.83867	-4.422	2.2	0.367826	1.79968	-2.79	-4.52733	-1.34833	-3.52455	-4.71233	-0.209333	-0.827667	4.246	4.67409	-0.00633333	-0.132	0.292333	0.928065	1.74864	0.0466667	3.57067	-6.88933	3.03067	2.377	1.21867	-0.951	-0.983	0.995667	0.912667	-3.12733	0.799	0.186452	1.56433	2.15267	3.36667	3.86033	2.56333	3.42067	0.540876	0.842311
1899-12-31 07:22:00	4.09867	-4.532	2.32	0.427826	1.78968	-2.75	-4.60733	-1.47833	-3.50455	-4.74233	0.0206667	-0.607667	4.096	4.70409	-0.126333	-0.202	0.112333	0.868065	1.85864	0.186667	3.74067	-6.88933	3.03067	2.357	1.09867	-0.701	-0.973	0.925667	0.852667	-2.93733	0.819	0.106452	1.53433	2.29267	3.39667	3.84033	2.51333	3.39067	0.507126	0.840926
1899-12-31 07:23:00	4.51867	-4.482	2.45	0.447826	1.84968	-2.49	-4.62733	-1.60833	-3.54455	-4.76233	0.0306667	-0.597667	4.146	4.73409	-0.126333	-0.202	0.242333	0.738065	2.11864	0.186667	4.05067	-6.93933	3.06067	2.367	0.968667	-0.471	-0.963	0.885667	0.862667	-2.91733	0.729	0.0364516	1.35433	2.49267	3.15667	3.89033	2.53333	3.34067	0.462126	0.836238
1899-12-31 07:24:00	4.84867	-4.502	2.58	0.277826	1.99968	-2.34	-4.63733	-1.54833	-3.49455	-4.78233	0.110667	-0.507667	4.176	4.83409	-0.136333	-0.062	0.222333	0.878065	2.34864	0.236667	4.15067	-6.88933	3.00067	2.207	0.968667	-0.121	-1.023	0.965667	0.882667	-2.87733	0.739	0.0264516	1.20433	2.70267	3.01667	4.03033	2.41333	3.38067	0.479626	0.843609
1899-12-31 07:25:00	5.13867	-4.422	2.74	0.347826	1.80968	-2.29	-4.61733	-1.53833	-3.49455	-4.81233	0.0806667	-0.167667	4.036	4.82409	-0.116333	-0.102	0.0723333	0.908065	2.57864	0.156667	4.37067	-6.85933	2.88067	2.147	0.978667	0.159	-0.963	0.825667	0.592667	-2.90733	0.719	-0.103548	1.17433	2.90267	2.72667	4.11033	2.43333	3.39067	0.425876	0.840236
1899-12-31 07:26:00	5.09867	-4.622	2.91	0.487826	1.41968	-2.42	-4.65733	-1.54833	-3.48455	-4.77233	0.160667	0.172333	3.896	4.76409	-0.106333	-0.102	-0.157667	0.968065	2.66864	0.156667	4.54067	-6.95933	2.73067	2.147	1.00867	0.459	-1.073	0.935667	0.322667	-2.88733	0.699	-0.0235484	1.21433	3.07267	2.52667	4.53033	2.38333	3.37067	0.403376	0.8265
1899-12-31 07:27:00	4.59867	-4.762	3.29	0.587826	1.32968	-2.61	-4.66733	-1.54833	-3.46455	-4.78233	0.230667	0.322333	3.736	4.64409	-0.166333	-0.062	-0.307667	1.01806	2.77864	0.316667	4.66067	-6.84933	2.66067	2.167	1.08867	0.599	-1.083	1.18567	0.0926667	-2.92733	0.699	0.0964516	1.25433	2.94267	2.45667	4.45033	2.26333	3.48067	0.463376	0.838029
1899-12-31 07:28:00	4.63867	-4.712	3.36	0.367826	1.33968	-2.69	-4.68733	-1.53833	-3.49455	-4.82233	0.370667	0.342333	3.696	4.48409	-0.106333	-0.062	-0.337667	0.918065	2.81864	0.356667	4.95067	-6.83933	2.65067	2.187	1.01867	0.779	-1.193	1.37567	0.0326667	-2.84733	0.849	0.0964516	1.26433	3.09267	2.32667	4.28033	2.22333	3.42067	0.480876	0.840576
1899-12-31 07:29:00	4.55867	-4.872	3.22	0.607826	1.23968	-2.56	-4.69733	-1.55833	-3.58455	-4.70233	0.170667	0.442333	3.606	4.30409	-0.0463333	0.018	-0.387667	0.558065	2.77864	0.266667	5.11067	-6.90933	2.59067	2.197	1.04867	1.069	-1.153	1.52567	-0.0373333	-2.83733	0.979	0.146452	1.28433	3.29267	2.23667	4.78033	2.28333	3.44067	0.507126	0.830013
1899-12-31 07:30:00	4.48867	-4.912	3.23	0.577826	1.03968	-2.43	-4.72733	-1.59833	-3.55455	-4.71233	0.0506667	0.592333	3.756	3.88409	-0.0763333	0.028	-0.487667	0.858065	2.91864	0.126667	5.37067	-7.00933	2.53067	2.187	0.998667	1.329	-1.133	1.52567	-0.127333	-2.82733	1.039	0.266452	1.30433	3.48267	2.21667	5.28033	2.06333	3.52067	0.465876	0.834458
1899-12-31 07:31:00	3.93867	-5.042	3.05	0.577826	1.02968	-2.55	-4.72733	-1.64833	-3.47455	-4.72233	0.0306667	0.572333	3.736	3.45409	-0.0563333	0.058	-0.547667	0.898065	2.93864	0.296667	5.44067	-6.99933	2.62067	2.257	0.978667	1.279	-1.113	1.49567	-0.217333	-2.79733	1.019	0.346452	1.29433	3.71267	2.21667	5.22033	1.96333	3.50067	0.477126	0.831902
1899-12-31 07:32:00	3.62867	-4.982	3.12	0.537826	1.39968	-2.52	-4.77733	-1.60833	-3.41455	-4.78233	0.0206667	0.502333	3.686	3.41409	-0.0763333	0.408	-0.437667	1.05806	2.99864	0.316667	5.13067	-6.80933	2.49067	2.467	1.05867	1.499	-1.283	1.51567	-0.227333	-2.77733	0.979	0.386452	1.29433	3.96267	2.50667	5.30033	1.93333	3.52067	0.530876	0.846945
1899-12-31 07:33:00	3.52867	-5.102	3.26	0.527826	1.07968	-2.54	-4.78733	-1.59833	-3.34455	-4.77233	-0.0393333	0.642333	3.476	3.54409	-0.156333	0.688	-0.467667	1.17806	3.01864	0.256667	5.07067	-6.78933	2.42067	2.537	1.06867	1.769	-1.403	1.50567	-0.0373333	-2.77733	1.019	0.376452	1.28433	3.93267	2.61667	5.31033	2.14333	3.44067	0.463376	0.836769
1899-12-31 07:34:00	3.31867	-5.272	3.71	0.697826	1.05968	-2.48	-4.80733	-1.59833	-3.33455	-4.83233	0.0606667	0.752333	3.466	3.62409	-0.196333	1.038	-0.517667	1.25806	2.85864	0.216667	4.78067	-6.71933	2.36067	2.677	1.05867	2.059	-1.443	1.52567	-0.0873333	-2.74733	1.029	0.496452	1.28433	4.07267	2.59667	5.59033	2.14333	3.39067	0.438376	0.841099
1899-12-31 07:35:00	3.56867	-5.372	3.73	0.837826	1.29968	-2.35	-4.84733	-1.57833	-3.32455	-4.77233	0.240667	0.762333	3.476	3.62409	-0.206333	1.298	-0.457667	1.40806	2.80864	-0.00333333	4.58067	-6.71933	2.32067	2.897	1.11867	2.269	-1.443	1.53567	-0.0473333	-2.73733	1.049	0.496452	1.30433	4.34267	2.37667	5.66033	2.11333	3.34067	0.452126	0.83818
1899-12-31 07:36:00	3.60867	-5.512	3.64	0.807826	1.39968	-2.49	-4.86733	-1.57833	-3.34455	-4.77233	0.320667	0.762333	3.516	3.65409	-0.296333	1.248	-0.447667	1.60806	2.67864	-0.0433333	4.53067	-6.63933	2.29067	3.017	1.14867	2.359	-1.383	1.48567	-0.00733333	-2.72733	1.069	0.596452	1.34433	4.92267	1.88667	5.15033	2.02333	3.25067	0.439626	0.83643
1899-12-31 07:37:00	3.77867	-5.502	3.48	0.917826	1.53968	-2.49	-4.87733	-1.41833	-3.32455	-4.75233	0.350667	0.842333	3.506	3.64409	-0.176333	1.418	-0.457667	1.77806	2.48864	-0.0433333	4.74067	-6.46933	2.26067	3.037	1.14867	2.469	-1.413	1.41567	-0.117333	-2.67733	1.009	0.556452	1.34433	5.03267	1.74667	5.42033	1.85333	3.30067	0.472126	0.836982
1899-12-31 07:38:00	3.80867	-5.682	3.63	0.897826	1.60968	-2.68	-4.92733	-1.41833	-3.33455	-4.73233	0.310667	0.852333	3.636	3.75409	-0.216333	1.638	-0.537667	1.88806	2.38864	-0.0433333	4.96067	-6.29933	2.31067	2.987	1.08867	2.509	-1.343	1.37567	-0.127333	-2.63733	0.929	0.676452	1.43433	5.34267	1.74667	6.02033	2.00333	3.36067	0.484626	0.840757
1899-12-31 07:39:00	3.89867	-5.672	3.43	0.787826	2.02968	-2.72	-4.94733	-1.46833	-3.35455	-4.72233	0.300667	0.862333	3.746	3.82409	-0.276333	1.628	-0.567667	1.93806	2.37864	-0.0133333	4.95067	-6.05933	2.32067	2.967	1.08867	2.559	-1.273	1.40567	-0.0973333	-2.55733	1.019	0.646452	1.54433	5.64267	1.88667	6.52033	1.96333	3.37067	0.553376	0.855176
1899-12-31 07:40:00	3.77867	-5.862	3.43	0.867826	1.74968	-2.53	-4.96733	-1.46833	-3.40455	-4.71233	0.310667	0.852333	3.626	3.63409	-0.626333	1.798	-0.597667	2.01806	2.33864	-0.0533333	4.84067	-5.81933	2.34067	2.977	1.19867	2.539	-1.203	1.37567	-0.117333	-2.52733	1.129	0.636452	1.64433	5.94267	1.86667	6.57033	1.77333	3.32067	0.487126	0.853817
1899-12-31 07:41:00	3.55867	-5.962	3.48	0.777826	1.81968	-2.43	-4.92733	-1.44833	-3.38455	-4.70233	0.370667	0.762333	3.576	3.60409	-0.806333	2.198	-0.647667	2.01806	2.17864	-0.0833333	4.60067	-5.55933	2.32067	2.977	1.12867	2.619	-1.203	1.40567	-0.0173333	-2.55733	1.179	0.716452	1.67433	6.17267	1.83667	6.55033	1.76333	3.23067	0.458376	0.854503
1899-12-31 07:42:00	3.67867	-6.022	3.55	0.457826	2.06968	-2.37	-4.94733	-1.46833	-3.42455	-4.70233	0.310667	0.662333	2.996	3.62409	-0.636333	2.388	-0.697667	2.34806	1.92864	-0.0633333	4.49067	-5.30933	2.33067	3.007	1.14867	2.609	-1.243	1.44567	0.0126667	-2.58733	1.239	0.796452	1.71433	6.09267	1.88667	6.76033	1.88333	3.19067	0.520876	0.857349
1899-12-31 07:43:00	3.65867	-6.022	3.54	0.347826	2.23968	-2.33	-4.98733	-1.41833	-3.35455	-4.72233	0.210667	0.742333	2.726	3.41409	-0.496333	2.548	-0.627667	2.59806	1.88864	-0.0833333	4.31067	-4.90933	2.35067	3.027	1.12867	2.579	-1.333	1.47567	-0.0873333	-2.62733	1.249	0.826452	1.74433	6.49267	1.52667	6.87033	1.90333	3.13067	0.552126	0.860091
1899-12-31 07:44:00	3.83867	-5.932	3.55	0.387826	2.38968	-2.31	-5.08733	-1.38833	-3.38455	-4.74233	0.230667	0.842333	3.126	3.39409	-0.306333	2.708	-0.697667	2.62806	1.88864	0.00666667	4.10067	-4.59933	2.39067	3.107	1.13867	2.609	-1.443	1.48567	-0.0773333	-2.63733	1.289	0.896452	1.79433	6.82267	1.30667	6.96033	2.04333	3.15067	0.614626	0.865222
1899-12-31 07:45:00	3.86867	-6.042	3.56	0.397826	2.50968	-2.3	-5.12733	-1.40833	-3.24455	-4.75233	0.330667	0.772333	3.036	3.36409	-0.256333	3.048	-0.687667	2.54806	1.80864	-0.0733333	3.84067	-4.18933	2.24067	3.057	1.16867	2.669	-1.453	1.47567	-0.117333	-2.64733	1.229	0.956452	1.82433	7.24267	1.42667	6.93033	2.11333	3.20067	0.637126	0.874465
1899-12-31 07:46:00	4.18867	-6.062	3.59	0.427826	2.59968	-2.23	-5.14733	-1.39833	-3.24455	-4.77233	0.420667	0.662333	2.936	3.40409	-0.346333	3.368	-0.647667	2.47806	1.70864	-0.0633333	3.57067	-3.82933	2.18067	3.117	1.09867	2.439	-1.443	1.08567	-0.147333	-2.65733	1.259	1.01645	1.87433	7.45267	1.58667	6.95033	2.22333	3.14067	0.577126	0.87378
1899-12-31 07:47:00	4.14867	-5.992	3.43	0.957826	2.75968	-2.29	-5.16733	-1.39833	-3.24455	-4.80233	0.440667	0.582333	2.946	3.45409	-0.306333	3.468	-0.747667	2.46806	1.67864	-0.113333	3.76067	-3.31933	2.22067	3.137	1.07867	2.399	-1.443	1.14567	-0.0873333	-2.73733	1.299	1.04645	1.93433	7.66267	1.68667	6.92033	2.35333	3.21067	0.613376	0.889434
1899-12-31 07:48:00	4.12867	-6.142	3.45	1.10783	2.88968	-2.49	-5.17733	-1.41833	-3.24455	-4.84233	0.440667	0.472333	3.006	3.46409	-0.546333	3.638	-0.857667	2.47806	1.53864	-0.0133333	3.85067	-2.72933	2.33067	3.157	1.07867	2.389	-1.563	1.27567	0.00266667	-2.64733	1.309	1.04645	1.95433	7.76267	1.79667	6.95033	2.68333	3.20067	0.624626	0.904654
1899-12-31 07:49:00	3.99867	-6.162	3.39	1.10783	2.93968	-2.52	-5.17733	-1.43833	-3.24455	-4.86233	0.460667	0.352333	3.116	3.51409	-0.746333	3.778	-0.927667	2.64806	1.40864	-0.00333333	3.47067	-2.56933	2.31067	3.297	1.09867	2.359	-1.693	1.24567	-0.117333	-2.64733	1.249	1.04645	1.95433	7.67267	1.82667	7.26033	2.86333	3.19067	0.602126	0.913188
1899-12-31 07:50:00	3.89867	-6.052	3.37	1.13783	2.95968	-2.51	-5.16733	-1.42833	-3.27455	-4.89233	0.450667	0.112333	3.106	3.52409	-0.686333	3.888	-1.01767	2.79806	1.37864	-0.0433333	3.26067	-2.30933	2.28067	3.287	1.12867	2.299	-1.393	1.48567	-0.147333	-2.63733	1.299	1.03645	2.02433	7.82267	1.80667	6.60033	2.99333	3.26067	0.654626	0.92534
1899-12-31 07:51:00	3.88867	-6.302	3.31	1.16783	2.94968	-2.55	-5.16733	-1.42833	-3.31455	-4.92233	0.250667	-0.0776667	2.946	3.51409	-0.686333	3.948	-1.11767	2.94806	1.30864	0.0366667	3.22067	-2.06933	2.22067	3.387	1.16867	2.279	-1.203	1.56567	-0.00733333	-2.56733	1.319	1.09645	1.98433	7.70267	1.80667	6.16033	3.12333	3.22067	0.664626	0.925781
1899-12-31 07:52:00	3.74867	-6.372	3.28	1.12783	3.29968	-2.52	-5.13733	-1.42833	-3.33455	-4.93233	0.590667	-0.217667	3.076	3.54409	-0.766333	4.188	-1.08767	3.13806	1.41864	-0.0133333	3.15067	-2.03933	2.13067	3.417	1.13867	2.299	-1.123	1.58567	0.102667	-2.52733	1.279	1.11645	1.98433	7.56267	1.84667	6.40033	3.11333	3.25067	0.693376	0.947481
1899-12-31 07:53:00	3.63867	-6.322	3.15	1.09783	3.31968	-2.5	-5.15733	-1.36833	-3.35455	-5.05233	0.800667	-0.397667	3.026	3.65409	-0.736333	4.308	-1.03767	3.08806	1.31864	-0.103333	3.11067	-1.70933	2.05067	3.357	1.02867	2.289	-1.053	1.48567	0.212667	-2.46733	1.369	1.14645	2.02433	7.50267	1.89667	6.76033	3.08333	3.21067	0.647126	0.958241
1899-12-31 07:54:00	3.50867	-6.282	3.02	1.02783	3.30968	-2.54	-5.14733	-1.35833	-3.39455	-5.20233	0.530667	-0.497667	2.876	3.57409	-0.786333	4.458	-1.07767	3.05806	1.37864	-0.263333	2.95067	-1.63933	2.11067	3.337	0.938667	2.339	-1.113	1.49567	0.262667	-2.42733	1.319	1.18645	2.01433	7.20267	1.78667	6.45033	3.15333	3.19067	0.587126	0.975633
1899-12-31 07:55:00	3.46867	-6.382	3.21	1.05783	3.28968	-2.42	-5.12733	-1.29833	-3.41455	-5.22233	0.220667	-0.697667	2.846	3.73409	-0.756333	4.268	-1.15767	3.08806	1.35864	-0.233333	2.77067	-1.61933	2.20067	3.297	0.648667	2.169	-1.113	1.64567	0.342667	-2.43733	1.299	1.28645	2.10433	7.23267	1.83667	6.40033	3.20333	3.21067	0.585876	0.980532
1899-12-31 07:56:00	3.29867	-6.362	3.3	1.03783	3.31968	-2.16	-5.15733	-1.31833	-3.40455	-5.26233	0.150667	-0.727667	2.906	3.62409	-0.876333	3.928	-1.12767	3.08806	1.55864	-0.0933333	2.63067	-1.45933	2.15067	3.187	0.718667	2.199	-1.043	1.73567	0.322667	-2.39733	1.219	1.35645	2.15433	7.23267	1.83667	6.39033	3.07333	3.24067	0.617126	0.992061
1899-12-31 07:57:00	3.19867	-6.302	3.21	0.667826	3.26968	-2.43	-5.15733	-1.29833	-3.45455	-5.27233	0.190667	-0.797667	2.966	3.57409	-0.996333	3.778	-1.11767	3.16806	1.72864	0.0366667	2.52067	-1.31933	2.08067	3.157	0.758667	2.099	-0.863	1.92567	0.382667	-2.33733	1.219	1.32645	2.18433	7.20267	1.78667	6.42033	2.90333	3.33067	0.654626	1.00181
1899-12-31 07:58:00	3.13867	-6.402	3.17	0.747826	3.31968	-2.46	-5.12733	-1.41833	-3.49455	-5.25233	0.100667	-0.727667	3.076	3.45409	-0.846333	3.648	-1.16767	2.83806	1.98864	0.0766667	2.42067	-1.24933	2.16067	3.137	0.798667	1.909	-0.483	2.23567	0.442667	-2.30733	1.059	1.31645	2.21433	7.23267	1.82667	6.41033	2.87333	3.40067	0.743376	1.009
1899-12-31 07:59:00	3.22867	-6.532	3.02	0.537826	3.35968	-2.48	-5.10733	-1.19833	-3.45455	-5.30233	0.110667	-0.707667	3.126	3.20409	-0.756333	3.708	-1.03767	2.74806	2.09864	0.0866667	2.21067	-1.06933	2.13067	3.147	0.898667	2.179	-0.233	2.31567	0.502667	-2.26733	1.089	1.38645	2.14433	6.94267	1.93667	6.46033	3.05333	3.61067	0.794626	1.02413
1899-12-31 08:00:00	3.31867	-6.662	2.87	0.0878261	3.39968	-2.47	-5.08733	-0.978333	-3.45455	-5.35233	0.120667	-0.567667	3.176	3.19409	-0.646333	3.768	-0.937667	2.65806	2.15864	0.156667	2.20067	-1.05933	2.10067	2.947	0.998667	2.329	-0.043	2.52567	0.492667	-2.21733	0.949	1.45645	2.15433	6.49267	1.80667	6.41033	3.23333	3.82067	0.882126	1.04401

## Sheet: (01) 86 insulin_Dark
time	animal_2_day_1	animal_2_day_2	animal_2_day_3	animal_2_day_4	animal_2_day_5	animal_2_day_6	animal_3_day_1	animal_3_day_2	animal_3_day_3	animal_3_day_4	animal_3_day_5	animal_3_day_6	animal_4_day_1	animal_4_day_2	animal_4_day_3	animal_4_day_4	animal_4_day_5	animal_4_day_6	animal_5_day_1	animal_5_day_2	animal_5_day_3	animal_5_day_4	animal_5_day_5	animal_5_day_6	animal_6_day_1	animal_6_day_2	animal_6_day_3	animal_6_day_4	animal_6_day_5	animal_6_day_6	animal_7_day_1	animal_7_day_2	animal_7_day_4	animal_7_day_5	animal_7_day_6	animal_9_day_1	animal_9_day_2	animal_9_day_3	animal_9_day_4	animal_9_day_5	animal_9_day_6	animal_10_day_1	animal_10_day_2	animal_10_day_3	animal_10_day_4	animal_10_day_5	animal_10_day_6	Avg	Var
1899-12-31	-0.986	1.89767	-3.053	3.755	-0.313667	3.55933	2.63533	1.87967	1.49033	1.27367	1.02167	0.783	0.525	1.33933	4.68	5.40833	3.215	-3.65467	2.93933	5.43167	0.910333	1.17033	2.52567	-0.429	0.882667	5.65933	-0.929333	1.49033	-0.659667	2.27867	1.87967	1.31667	2.66633	2.96133	1.69267	2.899	1.90133	2.15067	0.291333	1.644	2.79533	5.467	-0.775667	4.81167	4.347	1.83367	1.25367	1.03488	0.798412
1899-12-31 00:01:00	-0.736	2.21767	-3.073	3.915	-0.473667	3.46933	2.66533	2.01967	1.63033	1.36367	0.901667	0.903	0.735	1.44933	5.05	5.63833	3.575	-3.53467	2.96933	5.42167	1.10033	1.30033	2.43567	-0.259	1.00267	5.68933	-0.839333	1.57033	-0.879667	2.27867	1.92967	1.33667	2.80633	3.02133	1.66267	3.139	2.12133	2.41067	0.351333	1.594	2.93533	5.587	-0.785667	4.78167	4.597	1.90367	1.34367	1.09988	0.78049
1899-12-31 00:02:00	-0.666	2.36767	-2.783	4.025	-0.413667	3.56933	2.37533	2.28967	1.73033	1.33367	0.991667	0.943	1.025	1.52933	5.09	5.72833	3.875	-3.59467	3.25933	5.27167	1.11033	1.23033	2.71567	-0.039	1.25267	5.63933	-0.549333	1.82033	-1.07967	2.39867	2.14967	1.38667	3.14633	3.29133	1.87267	3.209	2.27133	2.62067	0.321333	1.704	3.05533	5.917	-0.675667	4.61167	4.567	2.05367	1.56367	1.22113	0.798033
1899-12-31 00:03:00	-0.236	2.50767	-2.623	4.285	-0.213667	3.66933	2.66533	2.35967	1.59033	1.25367	0.901667	0.693	1.125	1.55933	5.19	6.11833	3.985	-3.64467	3.13933	5.02167	1.02033	1.12033	1.98567	-0.099	1.39267	5.63933	-0.479333	1.82033	-0.949667	2.31867	2.49967	1.01667	3.39633	3.34133	1.88267	3.209	2.23133	2.76067	0.371333	1.704	3.15533	6.007	-0.465667	4.27167	4.487	1.99367	1.42367	1.17488	0.813926
1899-12-31 00:04:00	-0.166	2.22767	-2.823	4.565	0.0163333	3.73933	2.32533	2.34967	1.46033	1.25367	0.441667	0.273	1.225	1.51933	5.19	5.81833	3.915	-3.56467	3.13933	4.91167	0.970333	1.11033	2.47567	0.041	1.56267	5.47933	-0.349333	1.97033	-1.16967	2.00867	2.64967	0.776667	3.48633	3.55133	1.66267	3.149	1.96133	2.86067	0.231333	1.614	3.18533	5.767	-0.785667	4.39167	4.477	2.06367	1.21367	1.06988	0.802086
1899-12-31 00:05:00	-0.006	2.10767	-3.133	4.605	0.156333	3.79933	2.16533	2.35967	1.18033	0.833667	0.171667	-0.187	1.355	1.29933	4.89	5.49833	3.815	-3.51467	3.11933	4.56167	0.810333	1.00033	2.99567	-0.079	1.67267	5.17933	-0.329333	1.83033	-1.11967	1.79867	2.66967	0.506667	2.86633	3.45133	1.04267	2.759	1.73133	2.95067	-0.258667	1.154	2.97533	5.807	-0.795667	3.39167	4.507	1.59367	0.633667	0.808625	0.792538
1899-12-31 00:06:00	0.114	1.97767	-3.463	4.385	0.306333	3.58933	2.03533	2.30967	0.850333	0.573667	-0.218333	-0.707	1.225	1.31933	4.75	5.10833	3.405	-3.77467	3.04933	4.14167	0.580333	0.700333	2.85567	-0.329	1.39267	4.78933	-0.589333	1.56033	-1.14967	1.43867	2.57967	0.386667	2.47633	2.91133	1.14267	2.239	1.07133	2.79067	-0.408667	0.924	2.86533	5.607	-1.06567	3.00167	3.927	0.643667	0.473667	0.587375	0.810527
1899-12-31 00:07:00	0.244	1.76767	-3.743	4.345	0.136333	3.64933	1.12533	2.04967	0.150333	0.0536667	-0.718333	-1.357	1.105	0.979333	4.49	4.49833	3.115	-4.08467	2.88933	3.76167	0.430333	0.410333	2.82567	-0.749	1.20267	4.27933	-0.989333	1.41033	-1.54967	1.14867	2.55967	0.0266667	2.08633	2.57133	0.672667	1.759	0.641333	2.61067	-0.558667	0.714	2.67533	5.247	-1.54567	2.73167	3.527	0.403667	0.473667	0.303625	0.853781
1899-12-31 00:08:00	0.274	1.45767	-4.013	4.195	0.116333	3.35933	0.985333	1.82967	-0.529667	-0.596333	-1.35833	-2.127	0.755	0.609333	4.16	3.64833	3.015	-4.51467	2.38933	3.20167	0.0503333	0.250333	2.45567	-1.319	0.902667	3.77933	-1.66933	1.16033	-1.99967	0.508667	2.16967	-0.723333	1.51633	1.94133	0.102667	1.319	0.291333	2.13067	-0.928667	0.344	2.39533	5.067	-1.90567	2.40167	2.857	0.373667	0.0136667	-0.197625	0.882629
1899-12-31 00:09:00	0.314	0.987667	-4.173	3.835	-0.103667	2.93933	2.10533	1.46967	-1.20967	-1.30633	-1.86833	-2.777	0.175	-0.170667	3.61	3.27833	2.805	-4.86467	1.91933	2.81167	-0.519667	-0.319667	1.94567	-2.019	0.452667	3.08933	-2.17933	0.760333	-2.58967	-0.0213333	1.68967	-1.51333	0.776333	1.59133	-0.917333	0.879	-0.148667	1.80067	-1.11867	0.064	1.73533	4.637	-2.43567	1.93167	2.467	0.0736667	-0.566333	-0.811375	0.876276
1899-12-31 00:10:00	0.314	0.667667	-4.363	3.195	-0.353667	2.76933	1.57533	1.10967	-1.82967	-2.03633	-2.43833	-3.237	-0.265	-0.510667	3.33	2.79833	2.535	-5.38467	1.25933	2.30167	-0.869667	-0.779667	1.30567	-2.439	-0.0673333	2.44933	-2.29933	0.310333	-3.28967	-0.591333	1.31967	-2.15333	-0.0136667	0.941333	-1.44733	0.469	-0.538667	1.52067	-1.69867	-0.226	1.42533	4.267	-3.06567	1.50167	1.957	-0.336333	-0.846333	-1.21887	0.910237
1899-12-31 00:11:00	0.294	0.507667	-4.593	3.125	-0.583667	2.54933	0.965333	0.609667	-2.55967	-2.88633	-3.02833	-4.007	-0.655	-1.17067	2.86	2.54833	1.865	-5.97467	0.559333	1.62167	-1.21967	-1.23967	1.09567	-2.369	-0.497333	1.81933	-2.77933	-0.339667	-3.77967	-1.31133	0.799667	-2.96333	-0.793667	0.151333	-1.85733	0.149	-0.908667	1.10067	-2.01867	-0.446	1.16533	3.347	-3.36567	1.17167	1.157	-0.666333	-1.19633	-1.62512	0.951448
1899-12-31 00:12:00	0.094	0.267667	-4.763	2.875	-0.553667	2.45933	0.0853333	0.159667	-3.26967	-3.39633	-3.62833	-4.647	-1.195	-2.02067	2.34	1.69833	1.385	-6.55467	0.149333	0.951667	-1.57967	-2.06967	0.485667	-2.959	-1.03733	1.16933	-3.51933	-1.14967	-4.05967	-1.71133	0.459667	-3.71333	-1.38367	-0.848667	-2.37733	-0.031	-1.14867	0.400667	-2.35867	-0.686	0.875333	2.767	-3.90567	0.521667	0.787	-1.10633	-1.66633	-2.07262	1.00994
1899-12-31 00:13:00	-0.026	-0.262333	-4.953	2.465	-0.923667	2.42933	-0.204667	-0.310333	-3.91967	-4.10633	-4.02833	-5.287	-1.525	-3.05067	1.97	1.12833	0.915	-7.38467	-0.470667	0.281667	-2.14967	-2.69967	-0.0743333	-3.619	-1.59733	0.479333	-4.14933	-1.72967	-4.59967	-2.29133	0.0196667	-4.26333	-2.03367	-1.85867	-2.92733	-0.281	-1.45867	0.0406667	-2.72867	-0.926	0.575333	2.427	-4.43567	-0.0483333	0.407	-1.53633	-2.05633	-2.57012	1.09397
1899-12-31 00:14:00	-0.046	-0.672333	-5.403	2.335	-1.08367	1.82933	-0.804667	-0.850333	-4.54967	-4.90633	-4.71833	-5.887	-2.015	-3.93067	1.36	0.588333	0.465	-8.29467	-0.990667	-0.298333	-2.66967	-3.32967	-0.334333	-3.889	-2.05733	-0.0606667	-4.70933	-1.94967	-5.21967	-2.85133	-0.450333	-4.75333	-2.93367	-2.45867	-3.48733	-0.671	-1.83867	-0.349333	-3.11867	-1.146	0.155333	1.937	-4.78567	-0.478333	0.257	-1.72633	-2.61633	-3.13012	1.12368
1899-12-31 00:15:00	-0.276	-1.15233	-5.573	2.435	-1.27367	1.62933	-1.26467	-1.37033	-5.12967	-5.63633	-5.41833	-6.397	-2.445	-4.69067	0.97	-0.121667	-0.185	-8.91467	-1.47067	-0.868333	-3.06967	-3.74967	-1.29433	-3.839	-2.62733	-0.890667	-5.35933	-2.32967	-5.90967	-3.60133	-1.18033	-5.41333	-3.77367	-3.08867	-4.07733	-1.061	-2.31867	-0.769333	-3.36867	-1.496	-0.234667	1.617	-5.14567	-0.968333	0.147	-1.95633	-3.26633	-3.58762	1.15832
1899-12-31 00:16:00	-0.566	-1.38233	-5.773	2.045	-1.80367	1.31933	-1.85467	-1.86033	-5.62967	-6.29633	-6.09833	-6.927	-2.815	-5.51067	0.55	-0.601667	-0.695	-9.37467	-1.99067	-1.44833	-3.53967	-4.19967	-1.93433	-4.359	-3.29733	-1.58067	-5.82933	-2.81967	-6.71967	-4.56133	-1.73033	-5.96333	-4.71367	-3.72867	-4.41733	-1.641	-2.58867	-1.36933	-3.61867	-1.676	-0.524667	1.317	-5.68567	-1.44833	-0.043	-2.53633	-3.84633	-4.08637	1.18329
1899-12-31 00:17:00	-0.896	-1.60233	-5.973	1.705	-2.28367	0.869333	-2.35467	-2.31033	-6.13967	-6.86633	-6.32833	-7.277	-3.545	-6.34067	0.02	-1.08167	-1.245	-9.95467	-2.52067	-2.00833	-4.35967	-4.23967	-2.46433	-4.709	-3.62733	-2.24067	-6.31933	-3.43967	-7.29967	-4.79133	-2.09033	-6.58333	-5.07367	-4.24867	-5.40733	-2.291	-2.96867	-1.71933	-3.92867	-1.946	-0.644667	1.017	-6.13567	-1.83833	-0.563	-3.23633	-4.32633	-4.53012	1.21106
1899-12-31 00:18:00	-0.976	-1.72233	-6.093	0.955	-2.56367	0.559333	-2.72467	-2.83033	-6.56967	-7.39633	-6.66833	-7.677	-4.235	-7.10067	-0.61	-1.51167	-1.775	-10.1947	-3.09067	-2.67833	-4.89967	-4.43967	-3.10433	-4.899	-3.86733	-3.14067	-6.82933	-3.92967	-7.91967	-5.42133	-2.57033	-6.97333	-5.67367	-4.79867	-6.05733	-2.721	-3.35867	-2.18933	-4.28867	-2.276	-1.06467	0.587	-6.50567	-2.26833	-1.163	-3.74633	-4.85633	-4.95137	1.20898
1899-12-31 00:19:00	-1.546	-1.84233	-6.133	0.555	-2.59367	-0.0306667	-3.01467	-3.20033	-6.89967	-7.86633	-7.11833	-8.077	-4.675	-7.81067	-1.03	-2.07167	-2.335	-10.5047	-3.55067	-3.27833	-5.44967	-5.07967	-3.53433	-5.319	-4.29733	-3.63067	-7.26933	-4.30967	-8.45967	-5.88133	-3.02033	-7.42333	-6.16367	-5.39867	-6.66733	-3.121	-3.57867	-2.53933	-4.53867	-2.576	-1.48467	0.267	-6.93567	-3.04833	-1.923	-4.01633	-5.23633	-5.40012	1.18965
1899-12-31 00:20:00	-1.836	-2.21233	-6.393	0.175	-2.89367	-0.350667	-3.29467	-3.54033	-7.15967	-8.24633	-7.52833	-8.367	-5.015	-8.54067	-1.42	-2.26167	-2.715	-11.0347	-4.08067	-3.61833	-5.87967	-5.54967	-4.20433	-5.569	-4.84733	-4.00067	-7.65933	-4.66967	-8.92967	-6.44133	-3.42033	-7.94333	-6.62367	-5.93867	-7.38733	-3.421	-3.94867	-2.77933	-4.70867	-2.956	-1.90467	-0.073	-6.94567	-3.48833	-2.363	-4.49633	-5.47633	-5.81637	1.20969
1899-12-31 00:21:00	-1.986	-2.53233	-6.533	-0.015	-3.18367	-0.810667	-3.63467	-3.84033	-7.36967	-8.48633	-7.71833	-8.547	-5.565	-9.17067	-1.79	-2.95167	-3.175	-11.5547	-4.75067	-3.88833	-6.26967	-5.44967	-4.72433	-5.869	-5.30733	-4.54067	-8.07933	-5.05967	-9.37967	-6.91133	-3.86033	-8.33333	-7.09367	-6.90867	-7.93733	-4.031	-4.27867	-2.98933	-5.09867	-3.206	-2.18467	-0.413	-7.39567	-3.80833	-2.853	-5.30633	-5.80633	-6.20262	1.21844
1899-12-31 00:22:00	-2.286	-2.73233	-6.623	-0.305	-3.65367	-1.02067	-4.13467	-4.21033	-7.54967	-8.62633	-7.97833	-8.747	-5.845	-10.0207	-2.59	-3.32167	-3.785	-11.9947	-5.34067	-4.20833	-6.77967	-5.60967	-5.10433	-6.329	-5.76733	-5.11067	-8.55933	-5.42967	-9.80967	-7.28133	-4.33033	-8.80333	-7.65367	-7.29867	-8.43733	-4.651	-4.51867	-3.29933	-5.58867	-3.406	-2.61467	-0.763	-7.70567	-4.21833	-3.263	-5.62633	-6.17633	-6.57512	1.23065
1899-12-31 00:23:00	-2.436	-3.02233	-7.023	-0.585	-3.77367	-1.25067	-4.56467	-4.49033	-7.69967	-8.85633	-8.20833	-9.007	-6.405	-10.8807	-3.1	-3.90167	-4.305	-12.3747	-5.85067	-4.68833	-7.07967	-6.10967	-5.32433	-6.879	-6.19733	-5.68067	-8.90933	-5.72967	-10.2797	-7.71133	-4.75033	-9.32333	-8.18367	-7.80867	-8.91733	-5.331	-4.86867	-3.62933	-5.78867	-3.626	-2.71467	-1.183	-8.24567	-4.70833	-3.393	-5.94633	-6.47633	-6.91637	1.25889
1899-12-31 00:24:00	-2.566	-3.29233	-7.173	-0.835	-4.07367	-1.56067	-4.96467	-4.67033	-7.79967	-9.02633	-8.41833	-9.097	-7.065	-11.5907	-3.52	-4.48167	-4.725	-12.7247	-6.33067	-5.02833	-7.41967	-6.47967	-5.66433	-7.079	-6.56733	-6.06067	-9.27933	-6.02967	-10.7997	-8.05133	-5.19033	-9.85333	-8.66367	-8.22867	-9.34733	-5.841	-5.26867	-3.90933	-6.04867	-3.786	-3.01467	-1.443	-8.43567	-4.93833	-3.673	-6.24633	-6.65633	-7.19137	1.26127
1899-12-31 00:25:00	-2.786	-3.60233	-7.253	-1.165	-4.32367	-1.75067	-5.35467	-4.84033	-8.05967	-9.13633	-8.67833	-9.147	-7.655	-12.2607	-3.81	-4.95167	-5.115	-13.1247	-6.73067	-5.42833	-7.99967	-6.61967	-6.11433	-7.389	-6.83733	-6.43067	-9.60933	-6.25967	-11.2597	-8.44133	-5.67033	-10.4633	-8.99367	-8.61867	-9.48733	-6.151	-5.69867	-4.20933	-6.24867	-3.946	-3.30467	-1.813	-8.65567	-5.23833	-4.283	-6.39633	-6.56633	-7.40137	1.27228
1899-12-31 00:26:00	-2.946	-3.85233	-7.393	-1.455	-4.44367	-1.93067	-5.73467	-4.94033	-8.13967	-9.30633	-8.87833	-9.287	-8.165	-12.8807	-4.14	-5.24167	-5.495	-13.7447	-7.11067	-5.76833	-8.43967	-6.74967	-6.74433	-7.409	-7.10733	-6.73067	-9.89933	-6.32967	-11.7097	-8.88133	-6.03033	-10.7833	-9.48367	-8.94867	-9.74733	-6.471	-5.98867	-4.43933	-6.49867	-4.126	-3.54467	-2.103	-9.10567	-5.40833	-4.603	-6.59633	-6.90633	-7.68137	1.30868
1899-12-31 00:27:00	-3.096	-4.10233	-7.423	-1.735	-4.59367	-2.02067	-6.06467	-5.02033	-8.23967	-9.29633	-9.00833	-9.417	-8.705	-13.4707	-4.65	-5.82167	-5.665	-14.3847	-7.49067	-6.11833	-8.66967	-6.84967	-7.32433	-7.599	-7.38733	-6.95067	-10.2193	-6.75967	-12.3597	-9.45133	-6.46033	-11.1433	-10.1537	-9.21867	-10.4873	-6.661	-6.34867	-4.74933	-6.77867	-4.226	-3.72467	-2.293	-9.43567	-5.63833	-4.923	-6.86633	-7.27633	-8.04512	1.37428
1899-12-31 00:28:00	-3.196	-4.05233	-7.543	-2.095	-4.91367	-2.12067	-6.36467	-5.10033	-8.33967	-9.38633	-9.10833	-9.557	-9.015	-13.9707	-5.15	-6.08167	-6.265	-14.5147	-7.84067	-6.52833	-9.02967	-7.24967	-7.78433	-7.759	-7.83733	-7.12067	-10.3893	-7.12967	-12.7897	-9.76133	-6.79033	-11.5733	-10.5937	-9.61867	-10.9573	-6.741	-6.64867	-5.17933	-7.07867	-4.456	-3.83467	-2.603	-9.79567	-5.82833	-5.183	-7.09633	-7.55633	-8.25762	1.391
1899-12-31 00:29:00	-3.366	-4.24233	-7.683	-2.325	-5.35367	-2.20067	-6.63467	-5.18033	-8.36967	-9.47633	-9.19833	-9.737	-9.165	-14.6207	-5.5	-6.32167	-6.515	-14.6947	-8.22067	-6.73833	-9.23967	-7.44967	-8.17433	-7.869	-8.05733	-7.32067	-10.8093	-7.37967	-13.2097	-10.0713	-7.07033	-12.0133	-11.0837	-9.83867	-11.1873	-6.841	-6.86867	-5.45933	-7.22867	-4.746	-4.06467	-2.903	-9.93567	-6.22833	-5.473	-7.35633	-7.79633	-8.45262	1.40041
1899-12-31 00:30:00	-3.796	-4.29233	-7.793	-2.565	-5.75367	-2.32067	-6.88467	-5.24033	-8.40967	-9.52633	-9.30833	-9.897	-9.395	-15.2207	-5.73	-6.55167	-6.925	-14.9547	-8.53067	-7.02833	-9.75967	-7.76967	-8.39433	-8.389	-8.11733	-7.67067	-11.0593	-7.44967	-13.5997	-10.2413	-7.43033	-12.3033	-11.4837	-10.1587	-11.6573	-7.331	-7.06867	-5.68933	-7.44867	-4.836	-4.44467	-3.153	-10.1957	-6.81833	-5.963	-7.94633	-7.94633	-8.73137	1.40875
1899-12-31 00:31:00	-4.026	-4.39233	-7.943	-2.735	-5.80367	-2.38067	-7.11467	-5.26033	-8.43967	-9.56633	-9.39833	-9.997	-9.715	-15.6307	-5.86	-6.85167	-7.035	-15.3147	-8.80067	-7.25833	-9.97967	-7.96967	-8.58433	-8.559	-8.19733	-7.90067	-11.2993	-7.73967	-13.9697	-10.5113	-7.77033	-12.4933	-11.8937	-10.4487	-12.3873	-7.791	-7.31867	-5.90933	-7.61867	-4.976	-4.67467	-3.353	-10.2157	-7.03833	-6.163	-8.18633	-8.28633	-9.01387	1.4507
1899-12-31 00:32:00	-4.076	-4.44233	-8.113	-3.005	-5.86367	-2.48067	-7.30467	-5.29033	-8.47967	-9.53633	-9.48833	-10.077	-10.115	-16.0907	-5.99	-7.24167	-7.515	-15.7247	-9.07067	-7.44833	-9.96967	-8.19967	-8.85433	-8.609	-8.30733	-8.06067	-11.5793	-7.94967	-14.3897	-10.7513	-8.23033	-12.5633	-12.2737	-10.6887	-12.7673	-8.131	-7.41867	-6.23933	-7.80867	-5.276	-5.01467	-3.383	-10.2357	-7.13833	-6.343	-8.37633	-8.50633	-9.24137	1.47573
1899-12-31 00:33:00	-4.136	-4.76233	-8.243	-3.305	-5.91367	-2.78067	-7.45467	-5.31033	-8.50967	-9.57633	-9.60833	-10.117	-10.475	-16.6507	-6.22	-7.63167	-7.915	-15.8147	-9.43067	-7.67833	-10.0697	-8.36967	-9.11433	-8.679	-8.46733	-8.32067	-11.7793	-7.93967	-14.7597	-10.9513	-8.60033	-12.8333	-12.5637	-10.9287	-13.0773	-8.231	-7.55867	-6.46933	-7.95867	-5.606	-5.28467	-3.503	-10.4357	-7.23833	-6.773	-8.64633	-8.62633	-9.41637	1.46055
1899-12-31 00:34:00	-4.226	-4.83233	-8.403	-3.715	-5.92367	-2.96067	-7.60467	-5.26033	-8.50967	-9.60633	-9.71833	-10.127	-10.725	-16.9407	-6.55	-8.05167	-8.285	-16.0347	-9.89067	-7.84833	-10.2897	-8.60967	-9.40433	-8.739	-8.72733	-8.51067	-11.9693	-7.99967	-15.1397	-11.1813	-9.00033	-13.1433	-12.9037	-11.0887	-13.4373	-8.301	-7.81867	-6.66933	-8.12867	-5.886	-5.41467	-3.713	-10.5557	-7.66833	-6.913	-8.73633	-8.75633	-9.58137	1.47574
1899-12-31 00:35:00	-4.356	-5.03233	-8.533	-3.975	-6.00367	-3.30067	-7.74467	-5.22033	-8.50967	-9.57633	-9.81833	-10.157	-10.885	-17.1907	-6.71	-8.43167	-8.555	-16.1647	-10.2307	-8.07833	-10.3697	-8.65967	-9.56433	-9.059	-8.92733	-8.65067	-12.1893	-8.23967	-15.4897	-11.4413	-9.30033	-13.2033	-13.3237	-11.3187	-13.6773	-8.361	-8.00867	-6.86933	-8.26867	-6.126	-5.51467	-3.863	-10.7457	-7.90833	-7.093	-8.83633	-8.96633	-9.78512	1.46514
1899-12-31 00:36:00	-4.446	-5.25233	-8.593	-4.105	-6.05367	-3.32067	-7.87467	-5.20033	-8.45967	-9.55633	-9.90833	-10.167	-10.975	-17.5307	-6.85	-8.79167	-8.725	-16.3647	-10.6307	-8.30833	-10.5397	-8.91967	-9.66433	-9.099	-9.20733	-8.72067	-12.4593	-8.43967	-15.8797	-11.6113	-9.59033	-13.3433	-13.8437	-11.6287	-13.9473	-8.271	-8.13867	-7.03933	-8.42867	-6.266	-5.71467	-3.873	-10.9157	-8.09833	-7.263	-8.99633	-9.04633	-9.90887	1.48413
1899-12-31 00:37:00	-4.576	-5.48233	-8.623	-4.275	-5.93367	-3.30067	-7.99467	-5.20033	-8.44967	-9.55633	-9.97833	-10.167	-11.095	-17.8907	-6.94	-9.03167	-8.975	-16.5647	-10.8107	-8.45833	-10.7297	-9.35967	-9.80433	-9.179	-9.38733	-8.84067	-12.6393	-8.69967	-16.0197	-11.9113	-9.74033	-13.3933	-14.3637	-11.8987	-14.1573	-8.321	-8.27867	-7.24933	-8.63867	-6.406	-5.89467	-3.933	-10.9257	-8.18833	-7.293	-9.08633	-9.13633	-10.0389	1.50714
1899-12-31 00:38:00	-4.716	-5.60233	-8.843	-4.515	-6.10367	-3.40067	-8.11467	-5.23033	-8.37967	-9.56633	-10.0483	-10.147	-11.355	-18.4207	-7.15	-9.17167	-9.195	-16.7147	-11.0007	-8.70833	-10.7997	-9.60967	-10.0043	-9.169	-9.47733	-9.02067	-12.7393	-8.97967	-16.2697	-12.0713	-10.0303	-13.4333	-14.8137	-11.9787	-14.3773	-8.441	-8.35867	-7.44933	-8.84867	-6.536	-6.09467	-4.053	-10.9857	-8.26833	-7.443	-9.26633	-9.26633	-10.1551	1.51421
1899-12-31 00:39:00	-4.976	-5.58233	-9.083	-4.785	-6.24367	-3.54067	-8.17467	-5.17033	-8.29967	-9.57633	-10.0883	-10.137	-11.485	-18.9207	-7.51	-9.43167	-9.365	-16.7047	-11.2207	-8.95833	-10.8497	-9.59967	-10.1943	-9.379	-9.76733	-9.23067	-12.8493	-8.95967	-16.7097	-12.2613	-10.2903	-13.6233	-15.1337	-12.0187	-14.6373	-8.641	-8.36867	-7.78933	-9.00867	-6.696	-6.25467	-4.113	-11.0657	-8.25833	-7.783	-9.36633	-9.35633	-10.2839	1.50888
1899-12-31 00:40:00	-5.126	-5.54233	-9.213	-5.025	-6.36367	-3.40067	-8.23467	-5.05033	-8.25967	-9.61633	-10.1283	-10.107	-11.865	-19.2207	-7.51	-9.85167	-9.485	-16.7847	-11.4507	-9.17833	-10.8597	-9.66967	-10.6343	-9.559	-9.98733	-9.44067	-13.0293	-9.10967	-16.9297	-12.5313	-10.3303	-13.6733	-15.4637	-12.1287	-14.8573	-8.811	-8.36867	-8.02933	-9.31867	-6.866	-6.38467	-4.203	-11.1457	-8.39833	-7.933	-9.51633	-9.47633	-10.3876	1.53491
1899-12-31 00:41:00	-5.306	-5.83233	-9.413	-5.335	-6.51367	-3.31067	-8.23467	-5.12033	-8.11967	-9.63633	-10.1283	-10.137	-12.025	-19.4707	-7.64	-10.1817	-9.555	-17.0547	-11.6607	-9.37833	-11.2397	-9.64967	-10.8743	-9.519	-10.1273	-9.64067	-13.1993	-9.24967	-16.9897	-12.8513	-10.3603	-13.7333	-15.7837	-12.2287	-15.0973	-8.891	-8.37867	-8.21933	-9.47867	-7.106	-6.59467	-4.373	-11.3457	-8.55833	-7.933	-9.61633	-9.87633	-10.5551	1.56995
1899-12-31 00:42:00	-5.486	-5.89233	-9.633	-5.545	-6.70367	-3.07067	-8.22467	-5.17033	-8.14967	-9.58633	-10.1483	-10.137	-12.235	-19.8207	-7.77	-10.4817	-9.885	-17.1247	-11.8807	-9.54833	-11.4197	-9.57967	-10.9743	-9.609	-10.2473	-9.86067	-13.3993	-9.24967	-17.1197	-13.1513	-10.5103	-13.8033	-15.8737	-12.3887	-15.3673	-8.981	-8.39867	-8.56933	-9.72867	-7.246	-6.70467	-4.403	-11.6557	-8.73833	-8.083	-9.57633	-9.97633	-10.6426	1.61048
1899-12-31 00:43:00	-5.636	-6.15233	-9.853	-5.775	-6.86367	-3.16067	-8.21467	-5.15033	-8.03967	-9.50633	-10.0883	-10.187	-12.445	-20.1907	-7.92	-10.7317	-10.175	-17.4447	-12.1207	-9.71833	-11.4397	-9.39967	-11.0643	-9.629	-10.3973	-10.0607	-13.4993	-9.29967	-17.3497	-13.4113	-10.5803	-13.9033	-15.9737	-12.4487	-15.6073	-9.031	-8.50867	-8.71933	-9.84867	-7.346	-6.77467	-4.603	-11.7357	-8.97833	-8.243	-9.45633	-10.1263	-10.7926	1.64123
1899-12-31 00:44:00	-5.686	-6.30233	-9.963	-5.975	-7.02367	-3.59067	-8.23467	-5.11033	-8.05967	-9.40633	-10.0383	-10.227	-12.645	-20.4807	-7.92	-10.9317	-10.365	-17.7147	-12.3707	-9.88833	-11.4197	-9.42967	-11.0443	-9.709	-10.5373	-10.1607	-13.5893	-9.12967	-17.4897	-13.5913	-10.6703	-13.9633	-16.0837	-12.5587	-15.8373	-9.161	-8.66867	-8.93933	-10.0187	-7.516	-6.91467	-4.773	-11.8957	-9.00833	-8.523	-9.48633	-10.1963	-10.9726	1.63496
1899-12-31 00:45:00	-5.746	-6.39233	-10.213	-6.185	-7.22367	-3.87067	-8.25467	-5.16033	-8.18967	-9.33633	-10.0283	-10.337	-12.835	-20.6407	-8.06	-11.1517	-10.565	-17.8447	-12.6307	-10.0283	-11.5097	-9.32967	-11.2443	-9.749	-10.7473	-10.3607	-13.7193	-9.16967	-17.5797	-13.8113	-10.6703	-14.0733	-16.3137	-12.6487	-15.9773	-9.371	-8.73867	-9.15933	-10.2987	-7.636	-7.10467	-4.783	-12.0457	-9.21833	-8.663	-9.81633	-10.1563	-11.1064	1.62653
1899-12-31 00:46:00	-6.056	-6.60233	-10.383	-6.335	-7.38367	-3.88067	-8.24467	-5.23033	-8.15967	-9.26633	-10.0483	-10.407	-13.015	-20.9807	-8.18	-11.3817	-10.755	-17.7547	-12.7907	-10.1983	-11.5997	-9.28967	-11.1643	-9.819	-10.9673	-10.6807	-13.8593	-9.22967	-17.5397	-14.0113	-10.8003	-14.1733	-16.4737	-12.7787	-16.1473	-9.551	-8.85867	-9.34933	-10.5787	-7.706	-7.25467	-4.833	-11.9857	-9.31833	-8.773	-10.0963	-10.3763	-11.2064	1.62401
1899-12-31 00:47:00	-6.256	-6.80233	-10.673	-6.545	-7.67367	-3.74067	-8.23467	-5.26033	-8.06967	-9.20633	-10.0283	-10.517	-13.255	-21.2307	-8.27	-11.6617	-11.125	-17.7347	-12.9007	-10.4083	-11.6097	-9.58967	-11.1343	-9.829	-11.0973	-10.8907	-14.0593	-9.30967	-17.6097	-14.1513	-10.8103	-14.2433	-16.6437	-12.8187	-16.3873	-9.721	-8.99867	-9.47933	-10.7587	-7.756	-7.36467	-4.923	-12.0257	-9.41833	-8.853	-10.1463	-10.3363	-11.2576	1.64609
1899-12-31 00:48:00	-6.406	-7.06233	-10.883	-6.865	-8.01367	-3.70067	-8.21467	-5.21033	-8.03967	-9.14633	-9.91833	-10.567	-13.395	-21.3207	-8.32	-12.0817	-11.275	-17.7347	-12.9807	-10.6083	-11.4697	-9.78967	-11.2343	-9.939	-11.2073	-11.1307	-14.2193	-9.32967	-17.7797	-14.3213	-10.7903	-14.4033	-16.7037	-12.8887	-16.4673	-9.861	-9.05867	-9.65933	-10.9287	-7.986	-7.52467	-5.053	-12.2257	-9.67833	-8.913	-10.1863	-10.5063	-11.3451	1.64881
1899-12-31 00:49:00	-6.466	-7.30233	-11.113	-6.805	-8.34367	-3.72067	-8.17467	-5.15033	-7.92967	-9.10633	-9.82833	-10.477	-13.605	-21.4707	-8.36	-12.3317	-11.135	-17.7547	-12.9907	-10.6383	-11.4397	-9.99967	-11.2543	-9.939	-11.3973	-11.4107	-14.3893	-9.41967	-17.7597	-14.4613	-10.7803	-14.4533	-16.8437	-13.0387	-16.5173	-9.911	-9.13867	-9.88933	-11.1187	-8.196	-7.61467	-5.103	-12.3657	-9.83833	-9.013	-10.3763	-10.3663	-11.3564	1.65444
1899-12-31 00:50:00	-6.626	-7.59233	-11.223	-6.745	-8.53367	-3.81067	-8.14467	-5.09033	-7.91967	-9.06633	-9.74833	-10.477	-13.705	-21.4807	-8.33	-12.4617	-11.325	-17.6147	-12.9807	-10.6683	-11.5597	-10.0097	-11.2643	-9.999	-11.5773	-11.6907	-14.5993	-9.45967	-17.7797	-14.6213	-10.7603	-14.4433	-16.9137	-13.2587	-16.5373	-9.831	-9.13867	-10.1293	-11.3087	-8.356	-7.71467	-5.163	-12.3957	-9.94833	-9.313	-10.4063	-10.4563	-11.4039	1.63814
1899-12-31 00:51:00	-6.776	-7.83233	-11.423	-6.575	-8.66367	-4.09067	-8.13467	-5.04033	-7.95967	-9.04633	-9.67833	-10.417	-13.795	-21.4907	-8.41	-12.7317	-11.505	-17.7547	-12.9907	-10.7083	-11.8497	-10.0097	-11.2943	-9.999	-11.7773	-11.9107	-14.7593	-9.50967	-17.7997	-14.7813	-10.8103	-14.4833	-16.9237	-13.4587	-16.5173	-10.011	-9.18867	-10.3293	-11.4487	-8.556	-7.82467	-5.153	-12.4157	-10.0383	-9.423	-10.7963	-10.4963	-11.4851	1.62513
1899-12-31 00:52:00	-6.806	-8.01233	-11.573	-6.485	-8.84367	-4.14067	-8.09467	-4.99033	-7.92967	-9.00633	-9.63833	-10.367	-13.885	-21.5307	-8.5	-13.0117	-11.745	-18.0147	-12.9907	-10.7983	-11.8797	-9.95967	-11.2143	-10.049	-11.9373	-12.1407	-14.8993	-9.63967	-17.7897	-14.9313	-10.8303	-14.4733	-17.0137	-13.6087	-16.6773	-10.011	-9.11867	-10.5693	-11.5887	-8.696	-7.94467	-5.043	-12.5757	-10.0983	-9.493	-10.9063	-10.6063	-11.5914	1.64719
1899-12-31 00:53:00	-6.776	-8.13233	-11.863	-6.595	-9.00367	-4.45067	-8.10467	-4.90033	-7.89967	-8.99633	-9.63833	-10.207	-14.015	-21.5107	-8.64	-13.3017	-11.955	-18.0347	-12.9607	-11.0483	-12.0597	-9.92967	-11.2243	-10.169	-12.0873	-12.3007	-15.0293	-9.78967	-17.7797	-15.0413	-10.8603	-14.5533	-16.9937	-13.8187	-16.7673	-9.871	-9.11867	-10.6593	-11.7487	-8.866	-8.14467	-4.963	-12.5857	-10.2383	-9.493	-10.6763	-10.7063	-11.6901	1.62417
1899-12-31 00:54:00	-6.776	-8.27233	-12.053	-6.865	-9.16367	-4.67067	-8.08467	-4.85033	-7.85967	-8.98633	-9.59833	-10.027	-14.025	-21.4007	-8.65	-13.6617	-12.065	-18.0847	-12.9807	-11.2383	-12.2197	-9.89967	-11.2543	-10.289	-12.2073	-12.4307	-15.1493	-9.86967	-17.7197	-15.2513	-10.8403	-14.6033	-17.0437	-13.9187	-16.6973	-9.821	-9.19867	-10.8493	-11.8887	-9.016	-8.33467	-4.953	-12.6057	-10.2383	-9.433	-10.6763	-10.8863	-11.7801	1.60628
1899-12-31 00:55:00	-6.866	-8.40233	-12.193	-7.065	-9.35367	-4.78067	-8.09467	-4.84033	-7.81967	-8.97633	-9.49833	-9.967	-14.145	-21.3507	-8.7	-13.9617	-12.175	-18.2647	-12.9407	-11.3883	-12.0597	-9.92967	-11.3743	-10.419	-12.3473	-12.5507	-15.2393	-10.1097	-17.7797	-15.4913	-10.7703	-14.7333	-17.2037	-13.9687	-16.6973	-9.771	-9.45867	-11.2093	-11.9787	-9.206	-8.56467	-4.953	-12.7557	-10.2583	-9.133	-10.7563	-10.9563	-11.8926	1.60941
1899-12-31 00:56:00	-6.956	-8.44233	-12.333	-7.305	-9.49367	-4.83067	-8.11467	-4.83033	-7.79967	-8.96633	-9.45833	-9.977	-14.225	-21.4607	-8.84	-14.3217	-12.325	-18.4047	-12.9407	-11.5683	-11.9497	-9.97967	-11.4443	-10.449	-12.4373	-12.7407	-15.3493	-10.2497	-17.8297	-15.7213	-10.7703	-14.7733	-17.1137	-13.9987	-16.6573	-9.911	-9.52867	-11.4193	-12.0187	-9.416	-8.72467	-5.013	-12.8557	-10.3183	-9.203	-10.8663	-11.1063	-11.9839	1.61456
1899-12-31 00:57:00	-6.956	-8.50233	-12.503	-7.395	-9.49367	-4.91067	-8.11467	-4.84033	-7.71967	-8.97633	-9.33833	-10.127	-14.345	-21.4107	-8.92	-14.5817	-12.465	-18.3747	-12.9507	-11.7183	-12.0097	-10.0897	-11.5543	-10.739	-12.5573	-12.9207	-15.4993	-10.3397	-17.8797	-16.0113	-10.8003	-14.7233	-17.0937	-14.1787	-16.7073	-9.891	-9.52867	-11.6293	-12.0887	-9.606	-8.84467	-5.053	-12.8757	-10.4583	-9.353	-10.8963	-11.3463	-12.1326	1.60627
1899-12-31 00:58:00	-7.056	-8.54233	-12.523	-7.365	-9.60367	-5.01067	-8.24467	-4.84033	-7.63967	-8.98633	-9.28833	-10.107	-14.465	-21.3107	-9.05	-14.9817	-12.435	-18.4147	-13.0607	-11.8583	-11.9697	-10.1697	-11.5943	-10.919	-12.5973	-13.0007	-15.6193	-10.3997	-17.9397	-16.1713	-10.8203	-14.7133	-17.1437	-14.1587	-16.7973	-10.161	-9.44867	-11.8293	-12.1587	-9.756	-9.06467	-5.193	-13.0057	-10.7283	-9.343	-10.9963	-11.4763	-12.2451	1.6012
1899-12-31 00:59:00	-7.216	-8.75233	-12.693	-7.305	-9.72367	-5.11067	-8.37467	-4.85033	-7.55967	-9.00633	-9.22833	-10.057	-14.545	-21.2407	-9.04	-15.3817	-12.595	-18.5147	-13.0307	-12.0283	-11.8997	-10.2097	-11.7243	-11.089	-12.6473	-13.0607	-15.7693	-10.5297	-18.0297	-16.2213	-10.8703	-14.7433	-17.2937	-14.1487	-16.7473	-10.131	-9.39867	-12.0193	-12.2387	-9.946	-9.29467	-5.243	-13.1457	-10.8683	-9.403	-11.0263	-11.4063	-12.3051	1.59123
1899-12-31 01:00:00	-7.416	-8.81233	-12.743	-7.475	-9.98367	-5.25067	-8.33467	-4.88033	-7.53967	-9.00633	-9.15833	-9.997	-14.525	-21.4407	-9.06	-15.6417	-12.555	-18.6247	-12.9907	-12.2783	-11.8897	-10.2497	-11.7643	-11.169	-12.7173	-13.0607	-15.9293	-10.7597	-18.1497	-16.2713	-10.9703	-14.7733	-17.4537	-14.2087	-16.7373	-10.111	-9.29867	-12.2493	-12.3687	-10.086	-9.30467	-5.153	-13.3357	-10.8883	-9.373	-10.9863	-11.4963	-12.3564	1.58864
1899-12-31 01:01:00	-7.456	-8.59233	-12.713	-7.665	-10.2237	-5.30067	-8.30467	-4.90033	-7.50967	-8.96633	-9.01833	-9.937	-14.555	-21.5107	-9.27	-15.8517	-12.625	-18.6847	-12.9707	-12.3783	-11.8997	-10.2297	-11.8943	-11.269	-12.8273	-13.2107	-16.0493	-10.8797	-18.2597	-16.3213	-11.0703	-14.7733	-17.5237	-14.1587	-16.7173	-10.201	-9.27867	-12.4093	-12.5287	-10.196	-9.42467	-5.093	-13.4657	-10.9983	-9.393	-11.0663	-11.5963	-12.4064	1.58541
1899-12-31 01:02:00	-7.566	-8.49233	-12.703	-7.865	-10.3537	-5.31067	-8.28467	-4.91033	-7.46967	-8.93633	-8.91833	-9.887	-14.805	-21.4707	-9.56	-16.1817	-12.665	-18.5147	-12.9007	-12.5283	-11.9097	-10.2197	-11.9943	-11.409	-12.9573	-13.3707	-16.1493	-10.9397	-18.3997	-16.4513	-11.1203	-14.7533	-17.4737	-14.0887	-16.7873	-10.181	-9.31867	-12.5793	-12.6387	-10.316	-9.71467	-5.113	-13.3557	-10.9783	-9.483	-11.1063	-11.6763	-12.4689	1.57153
1899-12-31 01:03:00	-7.626	-8.78233	-12.873	-7.995	-10.3437	-5.41067	-8.28467	-4.89033	-7.40967	-8.93633	-8.83833	-9.787	-14.865	-21.3007	-9.74	-16.3817	-12.805	-18.7247	-12.8307	-12.4583	-11.9597	-10.1497	-12.1543	-11.589	-13.1173	-13.4407	-16.3093	-10.9697	-18.5897	-16.5513	-11.1303	-14.6833	-17.4537	-14.0387	-16.8973	-10.241	-9.56867	-12.7193	-12.6887	-10.476	-9.92467	-5.163	-13.3557	-10.9283	-9.563	-11.0663	-11.6863	-12.5714	1.58226
1899-12-31 01:04:00	-7.706	-8.97233	-12.943	-8.145	-10.2737	-5.80067	-8.30467	-4.88033	-7.40967	-8.87633	-8.74833	-9.717	-14.825	-21.1907	-9.94	-16.5617	-12.825	-18.7547	-12.6207	-12.5583	-12.0097	-10.2297	-12.2543	-11.679	-13.2273	-13.5107	-16.4193	-11.0097	-18.8097	-16.5513	-11.1803	-14.6933	-17.3737	-14.0187	-17.0373	-10.201	-9.55867	-12.8593	-12.8687	-10.646	-10.1447	-5.343	-13.5457	-11.1083	-9.633	-11.2263	-11.6163	-12.6626	1.55574
1899-12-31 01:05:00	-7.816	-9.02233	-13.043	-8.345	-10.3137	-6.07067	-8.36467	-4.85033	-7.36967	-8.84633	-8.74833	-9.727	-14.905	-21.4807	-10.13	-16.7817	-13.015	-18.9647	-12.4807	-12.6083	-12.0197	-10.3197	-12.2743	-11.689	-13.4073	-13.5607	-16.4893	-10.9897	-19.0097	-16.6713	-11.1903	-14.5833	-17.2537	-14.0287	-17.1173	-10.221	-9.48867	-12.9793	-12.9187	-10.856	-10.2747	-5.523	-13.5157	-11.2283	-9.623	-11.2863	-11.6563	-12.7714	1.5542
1899-12-31 01:06:00	-7.936	-8.98233	-13.163	-8.455	-10.5137	-5.82067	-8.43467	-4.82033	-7.18967	-8.81633	-8.69833	-9.787	-15.025	-21.4807	-10.23	-17.0117	-13.215	-19.1047	-12.4807	-12.6783	-12.0297	-10.5097	-12.2343	-11.569	-13.5873	-13.5607	-16.5793	-10.9697	-19.1297	-16.7813	-11.2203	-14.5133	-17.1837	-13.9387	-17.2373	-10.281	-9.45867	-13.2193	-13.0487	-11.006	-10.4347	-5.873	-13.5257	-11.2983	-9.563	-11.3763	-11.6663	-12.8001	1.58944
1899-12-31 01:07:00	-8.026	-8.95233	-13.453	-8.605	-10.6837	-5.66067	-8.48467	-4.80033	-7.21967	-8.82633	-8.59833	-9.807	-15.075	-21.2907	-10.3	-17.1317	-13.575	-19.0947	-12.4007	-12.8283	-11.9897	-10.5797	-12.3343	-11.629	-13.6873	-13.6207	-16.6893	-11.0597	-19.2997	-16.9113	-11.2503	-14.5833	-17.3337	-13.9787	-17.3173	-10.291	-9.48867	-13.3693	-13.1087	-11.116	-10.6247	-5.893	-13.4857	-11.5683	-9.553	-11.3363	-11.8263	-12.8589	1.60292
1899-12-31 01:08:00	-8.116	-9.26233	-13.653	-8.545	-10.7237	-5.65067	-8.45467	-4.78033	-7.24967	-8.85633	-8.50833	-9.837	-15.095	-21.2607	-10.37	-17.3617	-13.715	-19.0747	-12.2407	-12.9583	-11.9097	-10.6397	-12.5143	-11.719	-13.7473	-13.6107	-16.7993	-11.1697	-19.4197	-17.0813	-11.2603	-14.5933	-17.4037	-14.0087	-17.3873	-10.291	-9.50867	-13.5093	-13.1987	-11.276	-10.8747	-5.703	-13.4857	-11.6283	-9.573	-11.3263	-12.0563	-12.9601	1.60279
1899-12-31 01:09:00	-8.216	-9.01233	-13.823	-8.675	-10.7637	-5.47067	-8.45467	-4.76033	-7.30967	-8.85633	-8.46833	-9.837	-15.075	-21.2207	-10.39	-17.5017	-13.755	-19.2847	-12.1507	-13.1183	-11.8697	-10.6397	-12.6243	-11.859	-13.8573	-13.6907	-16.9393	-11.2597	-19.5297	-17.2013	-11.3103	-14.5933	-17.4437	-13.9887	-17.7373	-10.521	-9.57867	-13.6593	-13.2687	-11.446	-11.0347	-5.863	-13.3557	-11.6183	-9.623	-11.2963	-12.0063	-13.0539	1.64975
1899-12-31 01:10:00	-8.066	-8.67233	-13.863	-8.795	-10.7237	-5.93067	-8.48467	-4.76033	-7.29967	-8.92633	-8.48833	-9.817	-15.115	-21.2207	-10.44	-17.5517	-13.805	-19.5747	-12.1807	-13.1883	-12.0097	-10.6297	-12.8843	-11.919	-13.9473	-13.8007	-17.0393	-11.3997	-19.6197	-17.3113	-11.3203	-14.6733	-17.3437	-13.9787	-17.9073	-10.511	-9.55867	-13.7493	-13.2787	-11.646	-11.1847	-5.893	-13.2957	-11.5483	-9.693	-11.2863	-11.9263	-13.1964	1.64377
1899-12-31 01:11:00	-8.306	-8.87233	-14.113	-8.735	-10.8837	-6.22067	-8.55467	-4.75033	-7.27967	-9.00633	-8.45833	-9.687	-15.155	-21.4107	-10.49	-17.5117	-13.985	-19.7447	-12.2307	-13.2783	-12.1297	-10.5697	-13.0443	-12.259	-14.0273	-13.9607	-17.1893	-11.4797	-19.7097	-17.4513	-11.3903	-14.6733	-17.1737	-14.0387	-18.0073	-10.611	-9.50867	-13.8493	-13.3187	-11.866	-11.3747	-5.843	-13.4757	-11.5483	-9.673	-11.3663	-11.6163	-13.2951	1.646
1899-12-31 01:12:00	-8.366	-9.50233	-14.083	-8.675	-11.0837	-6.34067	-8.59467	-4.76033	-7.29967	-9.04633	-8.38833	-9.647	-15.085	-21.3307	-10.45	-17.6017	-14.095	-19.5147	-12.1207	-13.6083	-12.1897	-10.3497	-13.0443	-12.499	-14.1073	-14.0107	-17.2793	-11.5697	-19.7697	-17.5413	-11.2803	-14.7233	-17.1137	-13.9587	-18.0273	-10.681	-9.54867	-13.9293	-13.3587	-12.056	-11.5747	-6.053	-13.4957	-11.5983	-9.503	-11.2663	-11.6563	-13.3501	1.62038
1899-12-31 01:13:00	-8.446	-9.62233	-14.063	-8.965	-11.1237	-6.32067	-8.64467	-4.77033	-7.32967	-9.06633	-8.35833	-9.547	-15.285	-21.4207	-10.63	-17.6717	-14.285	-19.4547	-12.0207	-13.7983	-12.2297	-10.4297	-13.1843	-12.639	-14.2673	-14.1607	-17.3993	-11.6897	-19.8597	-17.6313	-11.1403	-14.7833	-17.2437	-13.8287	-18.0073	-10.741	-9.45867	-14.0193	-13.4687	-12.176	-11.8247	-6.053	-13.4157	-11.5283	-9.613	-11.3063	-11.8663	-13.4114	1.61558
1899-12-31 01:14:00	-8.526	-9.61233	-14.133	-9.165	-11.3937	-6.41067	-8.65467	-4.78033	-7.43967	-9.09633	-8.37833	-9.397	-15.275	-21.4507	-10.7	-17.6817	-14.295	-19.6447	-11.9507	-13.9583	-12.2897	-10.1597	-13.2143	-12.769	-14.3773	-14.3507	-17.5393	-11.8297	-20.0197	-17.6813	-10.9903	-14.8433	-17.3037	-13.6987	-18.0773	-10.811	-9.46867	-14.1593	-13.4887	-12.296	-11.8847	-6.143	-13.4057	-11.5883	-9.623	-11.2163	-11.9063	-13.4714	1.63096
1899-12-31 01:15:00	-8.616	-9.49233	-14.193	-9.085	-11.4137	-6.49067	-8.59467	-4.81033	-7.46967	-9.10633	-8.34833	-9.337	-15.255	-21.5407	-10.81	-17.7817	-14.325	-19.6947	-11.9407	-14.1183	-12.2697	-9.97967	-13.1443	-12.809	-14.4673	-14.4707	-17.6793	-11.9597	-20.1997	-17.7313	-10.9703	-14.9333	-17.3237	-13.6187	-18.2173	-10.831	-9.35867	-14.2893	-13.4987	-12.446	-12.0347	-6.213	-13.3557	-11.6083	-9.583	-11.4463	-11.9563	-13.5339	1.63659
1899-12-31 01:16:00	-8.696	-9.24233	-14.463	-9.115	-11.6137	-6.62067	-8.50467	-4.82033	-7.46967	-9.09633	-8.29833	-9.167	-15.215	-21.4507	-10.8	-17.9117	-14.225	-19.6547	-11.9507	-14.2483	-12.2497	-10.0097	-13.0743	-12.899	-14.5473	-14.5307	-17.7993	-11.9597	-20.2197	-17.8913	-11.0303	-14.9433	-17.3337	-13.6087	-18.2973	-10.841	-9.28867	-14.2793	-13.5587	-12.556	-12.1647	-6.193	-13.2857	-11.5083	-9.613	-11.6563	-11.9463	-13.5801	1.64091
1899-12-31 01:17:00	-8.776	-9.19233	-14.333	-9.355	-11.7437	-6.53067	-8.54467	-4.83033	-7.40967	-9.08633	-8.31833	-9.027	-15.115	-21.2707	-10.77	-17.8917	-14.145	-19.5947	-11.9207	-14.3983	-12.3397	-9.99967	-13.1243	-13.119	-14.6073	-14.5507	-17.9293	-11.9597	-20.2797	-17.9213	-11.0103	-14.9033	-17.3837	-13.5987	-18.3173	-10.931	-9.32867	-14.3493	-13.6287	-12.686	-12.2947	-6.143	-13.2257	-11.4583	-9.743	-11.9963	-12.0563	-13.6076	1.64788
1899-12-31 01:18:00	-8.846	-9.04233	-14.443	-9.215	-11.8837	-6.45067	-8.39467	-4.84033	-7.31967	-9.10633	-8.29833	-8.917	-15.175	-21.2207	-10.77	-17.8717	-14.035	-19.5747	-11.9307	-14.5083	-12.4197	-10.1997	-13.1643	-13.169	-14.7073	-14.4507	-17.9793	-11.9797	-20.2897	-17.8413	-10.9303	-14.8633	-17.4737	-13.5587	-18.4473	-10.901	-9.45867	-14.3693	-13.6687	-12.846	-12.4247	-6.163	-13.1357	-11.4883	-9.843	-12.0963	-12.1463	-13.6214	1.65779
1899-12-31 01:19:00	-8.876	-8.96233	-14.753	-9.295	-12.0637	-6.62067	-8.32467	-4.84033	-7.21967	-9.12633	-8.26833	-8.837	-15.225	-21.3707	-10.79	-17.8417	-14.055	-19.5347	-11.9107	-14.6383	-12.5697	-10.2997	-13.2143	-13.139	-14.8073	-14.4207	-18.0393	-12.0397	-20.2997	-17.8213	-10.8403	-14.8533	-17.5437	-13.5387	-18.4773	-11.001	-9.40867	-14.4093	-13.6787	-12.956	-12.6747	-6.343	-13.2857	-11.4783	-9.723	-12.0863	-12.0263	-13.6414	1.64619
1899-12-31 01:20:00	-8.886	-8.84233	-14.733	-9.405	-12.2337	-6.55067	-8.36467	-4.84033	-7.15967	-9.10633	-8.24833	-8.877	-15.265	-21.3407	-10.85	-17.7417	-14.075	-19.3447	-11.9307	-14.7783	-12.6797	-10.4397	-13.2243	-13.339	-14.8073	-14.3707	-18.0793	-12.0497	-20.3497	-17.8513	-10.7403	-14.8433	-17.5937	-13.5587	-18.5473	-11.171	-9.56867	-14.5493	-13.6787	-13.026	-12.8347	-6.363	-13.1857	-11.5383	-9.623	-12.1763	-11.9063	-13.6564	1.64234
1899-12-31 01:21:00	-8.996	-8.98233	-15.093	-9.425	-12.3837	-6.58067	-8.38467	-4.83033	-7.09967	-9.14633	-8.21833	-8.797	-15.235	-21.1707	-10.87	-17.5217	-13.955	-19.4447	-11.8507	-14.8383	-12.7797	-10.3997	-13.2643	-13.469	-14.9473	-14.3107	-18.1393	-12.0997	-20.3297	-17.8713	-10.7003	-14.8933	-17.6837	-13.7987	-18.7073	-11.181	-9.46867	-14.5893	-13.7587	-13.126	-13.0347	-6.343	-13.1257	-11.5783	-9.673	-12.1563	-11.8563	-13.7201	1.6588
1899-12-31 01:22:00	-9.316	-9.03233	-15.363	-9.635	-12.5737	-6.76067	-8.28467	-4.87033	-7.04967	-9.19633	-8.20833	-8.927	-15.185	-21.0907	-10.69	-17.4717	-13.995	-19.6247	-11.8007	-15.0083	-12.9197	-10.3197	-13.3143	-13.609	-15.1073	-14.3407	-18.1893	-12.1997	-20.3097	-17.9813	-10.6903	-14.9633	-17.7437	-13.7787	-18.6573	-11.171	-9.33867	-14.6593	-13.8087	-13.236	-13.2147	-6.253	-13.0857	-11.5083	-9.873	-12.1663	-12.0363	-13.8514	1.64627
1899-12-31 01:23:00	-9.336	-8.94233	-15.303	-9.765	-12.6937	-6.73067	-8.11467	-4.89033	-7.04967	-9.22633	-8.18833	-9.077	-15.105	-21.0707	-10.72	-17.3817	-14.065	-19.4247	-11.7507	-15.1483	-12.8497	-10.3197	-13.4143	-13.809	-15.2073	-14.4307	-18.2493	-12.3297	-20.2897	-18.0013	-10.6803	-14.9733	-17.7837	-13.6287	-18.6373	-11.001	-9.41867	-14.6693	-13.8187	-13.296	-13.3847	-6.163	-13.0457	-11.5483	-9.973	-12.1163	-12.2263	-13.9114	1.62305
1899-12-31 01:24:00	-9.426	-8.86233	-15.273	-10.015	-12.6937	-6.84067	-8.05467	-4.93033	-7.09967	-9.19633	-8.19833	-9.077	-15.115	-20.9907	-10.78	-17.1917	-14.225	-19.2447	-11.7107	-15.2983	-12.8697	-10.5597	-13.5643	-14.019	-15.2773	-14.5207	-18.3293	-12.2997	-20.3197	-18.0513	-10.7303	-15.0033	-17.8337	-13.6487	-18.6273	-10.931	-9.33867	-14.6993	-13.8887	-13.386	-13.5447	-6.073	-13.1357	-11.6283	-9.953	-12.0363	-12.2263	-13.9539	1.60446
1899-12-31 01:25:00	-9.596	-8.86233	-15.283	-10.045	-12.6537	-7.00067	-8.05467	-4.97033	-7.13967	-9.19633	-8.19833	-9.037	-15.115	-20.9007	-10.73	-17.1117	-14.255	-19.2047	-11.6507	-15.5483	-12.8997	-10.6897	-13.7143	-14.309	-15.3673	-14.5607	-18.3993	-12.4197	-20.3697	-18.1813	-10.7803	-15.0433	-17.8737	-13.6187	-18.6273	-10.891	-9.26867	-14.7293	-14.0287	-13.496	-13.6347	-6.113	-13.1657	-11.5083	-9.793	-12.0063	-12.1363	-14.0164	1.5997
1899-12-31 01:26:00	-9.706	-8.97233	-15.483	-9.955	-12.5837	-6.75067	-7.96467	-4.97033	-7.08967	-9.18633	-8.18833	-9.037	-15.125	-20.8107	-10.71	-17.1117	-14.185	-19.3447	-11.6607	-15.8283	-12.8997	-10.8197	-13.7843	-14.479	-15.5073	-14.5207	-18.4193	-12.5097	-20.3997	-18.3213	-10.7903	-15.1233	-17.9037	-13.6487	-18.6673	-10.911	-9.07867	-14.7593	-14.1187	-13.596	-13.6847	-6.173	-13.0957	-11.2283	-9.733	-11.9663	-12.1763	-14.0576	1.63574
1899-12-31 01:27:00	-9.476	-8.92233	-15.503	-9.745	-12.5537	-6.66067	-7.92467	-4.98033	-7.02967	-9.22633	-8.17833	-9.047	-15.065	-20.7807	-10.63	-16.9917	-14.215	-19.1247	-11.6907	-16.0583	-12.9297	-10.9297	-13.7943	-14.609	-15.6673	-14.5107	-18.3593	-12.5097	-20.5297	-18.3113	-10.8503	-15.0533	-17.9537	-13.6787	-18.7973	-10.691	-9.00867	-14.8793	-14.1987	-13.726	-13.7547	-6.103	-12.9957	-11.0783	-9.653	-11.9663	-12.1763	-14.0601	1.63658
1899-12-31 01:28:00	-9.386	-8.99233	-15.403	-9.765	-12.4837	-6.63067	-7.91467	-5.01033	-6.96967	-9.25633	-8.18833	-9.037	-14.805	-20.7307	-10.7	-16.8317	-14.245	-18.8647	-11.7107	-16.2783	-12.9697	-10.9797	-13.8243	-14.759	-15.7973	-14.5107	-18.2993	-12.5797	-20.5697	-18.2313	-10.8803	-14.9733	-18.0237	-13.5987	-18.8973	-10.481	-8.91867	-14.9193	-14.3287	-13.786	-13.7847	-6.143	-13.0257	-11.0683	-9.593	-11.9763	-12.0863	-14.0364	1.62989
1899-12-31 01:29:00	-9.336	-9.31233	-15.183	-10.065	-12.4637	-6.91067	-7.89467	-4.99033	-6.89967	-9.18633	-8.16833	-9.027	-14.775	-20.7307	-10.74	-16.8817	-14.255	-18.8847	-11.6507	-16.4783	-13.0497	-11.0897	-13.9043	-14.869	-15.9473	-14.5907	-18.3293	-12.6397	-20.5297	-18.2313	-10.9303	-14.8833	-18.0737	-13.4987	-18.8873	-10.451	-8.78867	-14.9493	-14.4487	-13.866	-13.9747	-6.303	-12.8757	-10.9183	-9.473	-12.0363	-12.1463	-14.1164	1.60759
1899-12-31 01:30:00	-9.436	-9.20233	-15.093	-9.995	-12.4237	-6.80067	-7.86467	-4.93033	-6.87967	-9.17633	-8.12833	-8.987	-14.645	-20.6907	-10.65	-16.8417	-14.075	-19.0847	-11.6707	-16.6183	-13.0797	-11.1097	-13.8443	-14.999	-16.0773	-14.6907	-18.3593	-12.6297	-20.4197	-18.2013	-11.0003	-14.8933	-18.1537	-13.4987	-18.8473	-10.421	-8.77867	-14.9293	-14.4587	-13.966	-14.1147	-6.203	-12.7857	-10.7783	-9.653	-12.0263	-12.1663	-14.1501	1.62654
1899-12-31 01:31:00	-9.516	-9.31233	-14.993	-10.075	-12.2337	-6.89067	-7.79467	-4.87033	-6.89967	-9.15633	-8.05833	-8.927	-14.565	-20.6507	-10.65	-16.8517	-13.985	-19.3247	-11.7107	-16.7083	-12.9597	-10.9797	-13.9743	-15.149	-16.1773	-14.7607	-18.4293	-12.5497	-20.5197	-18.0513	-11.0303	-14.7733	-18.2537	-13.5587	-18.8273	-10.501	-8.85867	-14.9393	-14.4987	-14.076	-14.2347	-6.113	-12.7257	-10.6483	-9.723	-12.2063	-12.1663	-14.1964	1.62994
1899-12-31 01:32:00	-9.526	-9.25233	-14.853	-9.935	-12.2837	-7.36067	-7.72467	-4.82033	-6.87967	-9.21633	-8.01833	-8.897	-14.525	-20.5307	-10.84	-16.8217	-14.125	-19.3547	-11.8107	-16.8483	-12.9697	-11.1097	-14.0743	-15.429	-16.2973	-14.7807	-18.5193	-12.5097	-20.5597	-17.9713	-11.0503	-14.6733	-18.3837	-13.5087	-18.7573	-10.541	-8.98867	-14.9393	-14.4887	-14.146	-14.3847	-6.013	-12.7057	-10.6883	-9.593	-12.4663	-12.1563	-14.2889	1.59306
1899-12-31 01:33:00	-9.806	-9.22233	-14.853	-10.115	-12.3137	-7.79067	-7.71467	-4.74033	-6.84967	-9.19633	-8.02833	-8.887	-14.555	-20.5107	-11.09	-16.9717	-14.215	-19.4447	-11.8307	-17.0183	-12.9897	-11.2697	-14.4643	-15.799	-16.3673	-14.8407	-18.5893	-12.7097	-20.6397	-17.9513	-11.1003	-14.6633	-18.4937	-13.5287	-18.5573	-10.471	-8.86867	-14.8793	-14.4687	-14.176	-14.5347	-5.923	-12.6557	-10.7283	-9.793	-12.4963	-12.2163	-14.3976	1.55933
1899-12-31 01:34:00	-9.856	-9.02233	-14.733	-10.295	-12.3337	-7.90067	-7.65467	-4.69033	-6.80967	-9.12633	-7.99833	-8.757	-14.575	-20.4607	-11.16	-16.8917	-14.045	-19.3447	-11.8407	-16.9683	-12.9497	-11.2297	-14.5743	-16.189	-16.3673	-14.9007	-18.6393	-12.8097	-20.7697	-17.8313	-11.1503	-14.5933	-18.6137	-13.4687	-18.3973	-10.451	-8.79867	-14.8693	-14.5087	-14.216	-14.6947	-5.783	-12.5957	-10.8083	-9.883	-12.6163	-12.2863	-14.4251	1.5471
1899-12-31 01:35:00	-9.906	-8.78233	-14.753	-10.335	-12.1737	-7.62067	-7.59467	-4.66033	-6.78967	-9.08633	-7.99833	-8.767	-14.575	-20.4607	-11.16	-16.8517	-13.805	-19.1647	-11.8907	-16.9983	-13.0597	-11.2197	-14.5843	-16.469	-16.4173	-14.9407	-18.6593	-13.0297	-20.6797	-17.7213	-11.1803	-14.4833	-18.7537	-13.5587	-18.3773	-10.361	-8.74867	-14.9293	-14.5187	-14.266	-14.7647	-5.793	-12.5157	-10.8783	-9.893	-12.7163	-12.2863	-14.3964	1.5591
1899-12-31 01:36:00	-9.916	-8.67233	-14.753	-10.465	-12.1837	-7.69067	-7.47467	-4.65033	-6.78967	-9.10633	-7.98833	-8.747	-14.525	-20.4607	-11.17	-16.7017	-13.745	-18.8847	-12.0107	-16.9083	-13.0897	-11.2897	-14.5743	-16.619	-16.4073	-14.9507	-18.6593	-13.0297	-20.5697	-17.6513	-11.1703	-14.5933	-18.9237	-13.5587	-18.2773	-10.481	-8.65867	-15.0193	-14.5187	-14.406	-14.8647	-5.723	-12.4257	-10.9083	-9.823	-12.7163	-12.2563	-14.3739	1.53773
1899-12-31 01:37:00	-9.846	-8.48233	-14.593	-10.385	-12.1937	-7.59067	-7.39467	-4.64033	-6.82967	-9.10633	-7.97833	-8.697	-14.525	-20.4507	-11.26	-16.4817	-13.835	-18.8947	-12.1707	-16.7283	-13.1097	-11.6497	-14.6643	-16.799	-16.4373	-15.0207	-18.6093	-12.8697	-20.5997	-17.6613	-11.1703	-14.5533	-19.1337	-13.5587	-18.1573	-10.681	-8.64867	-15.0593	-14.4887	-14.436	-14.9147	-5.643	-12.3857	-10.9683	-9.913	-12.7363	-12.2263	-14.3676	1.55025
1899-12-31 01:38:00	-9.696	-8.49233	-14.633	-10.345	-12.0737	-7.50067	-7.39467	-4.66033	-6.84967	-9.06633	-7.98833	-8.647	-14.595	-20.4307	-11.34	-16.4517	-13.955	-18.9047	-12.3807	-16.5883	-13.0997	-11.9697	-14.6743	-16.889	-16.5473	-15.0907	-18.6293	-12.7697	-20.6797	-17.6213	-11.1703	-14.5333	-19.1837	-13.5387	-18.0273	-10.631	-8.54867	-15.0493	-14.4987	-14.356	-14.9647	-5.693	-12.2857	-10.9683	-9.913	-12.6663	-12.2663	-14.3526	1.55594
1899-12-31 01:39:00	-9.556	-8.39233	-14.743	-10.255	-12.1637	-7.41067	-7.49467	-4.71033	-6.85967	-9.00633	-7.98833	-8.637	-14.555	-20.1707	-11.35	-16.5617	-13.925	-19.0847	-12.4907	-16.4683	-12.9997	-11.8597	-14.9543	-16.799	-16.7073	-15.0907	-18.6793	-12.6597	-20.6797	-17.5713	-11.1603	-14.5233	-19.2437	-13.5687	-17.8773	-10.471	-8.45867	-15.0793	-14.4787	-14.266	-15.0747	-5.573	-12.2657	-10.8683	-9.923	-12.5663	-12.2363	-14.3364	1.56421
1899-12-31 01:40:00	-9.406	-8.21233	-14.723	-10.105	-12.1837	-7.70067	-7.54467	-4.78033	-6.88967	-8.96633	-7.97833	-8.567	-14.655	-19.9307	-11.36	-16.4817	-14.055	-19.1947	-12.4907	-16.2983	-12.9897	-11.6997	-15.0643	-16.689	-16.8073	-15.0207	-18.6793	-12.5797	-20.7697	-17.5113	-11.1003	-14.4533	-19.3037	-13.6287	-17.7873	-10.551	-8.49867	-15.0693	-14.4687	-14.306	-14.9747	-5.473	-12.3657	-10.8783	-9.863	-12.6063	-12.2663	-14.3364	1.5419
1899-12-31 01:41:00	-9.166	-8.11233	-14.643	-9.945	-12.1937	-7.92067	-7.44467	-4.85033	-6.89967	-8.99633	-7.99833	-8.557	-14.635	-19.7107	-11.37	-16.2017	-14.055	-19.6247	-12.4307	-16.1783	-13.0497	-11.6097	-15.2443	-16.639	-16.9673	-15.0207	-18.6193	-12.5197	-20.7497	-17.4013	-11.1403	-14.4333	-19.2137	-13.7087	-17.6673	-10.801	-8.60867	-15.0493	-14.4387	-14.376	-15.0447	-5.603	-12.4957	-10.7783	-10.003	-12.7663	-12.2863	-14.3926	1.5411
1899-12-31 01:42:00	-8.996	-8.05233	-14.713	-9.775	-12.0337	-8.11067	-7.35467	-4.87033	-6.93967	-9.00633	-7.99833	-8.577	-14.485	-19.6907	-11.34	-16.1517	-14.145	-19.7447	-12.3207	-15.8983	-12.9997	-11.4497	-15.3243	-16.769	-16.9773	-15.0707	-18.6093	-12.4697	-20.8097	-17.2313	-11.2903	-14.3933	-19.0937	-13.6987	-17.5973	-10.791	-8.66867	-15.0193	-14.4487	-14.386	-15.0647	-5.493	-12.4257	-10.8483	-10.163	-12.7163	-12.3663	-14.4326	1.52625
1899-12-31 01:43:00	-8.956	-7.94233	-14.643	-9.655	-11.7737	-8.14067	-7.40467	-4.89033	-7.07967	-8.96633	-7.99833	-8.547	-14.475	-19.6007	-11.37	-16.1117	-14.065	-19.7247	-12.2307	-15.6083	-13.1097	-11.4897	-15.4443	-16.739	-16.8173	-15.1907	-18.6793	-12.4997	-20.9097	-17.1413	-11.4003	-14.3233	-19.1337	-13.6587	-17.5373	-10.711	-8.68867	-15.0593	-14.4987	-14.436	-15.0347	-5.403	-12.4257	-10.9383	-10.153	-12.7363	-12.3463	-14.4014	1.51915
1899-12-31 01:44:00	-8.926	-8.05233	-14.503	-9.495	-11.8937	-8.09067	-7.37467	-4.92033	-7.18967	-9.07633	-8.00833	-8.587	-14.505	-19.5107	-11.33	-16.0617	-14.095	-19.6547	-12.1907	-15.3183	-13.2197	-11.6397	-15.5443	-16.609	-16.4673	-15.1907	-18.7093	-12.5597	-21.0197	-17.0313	-11.4203	-14.2533	-19.0537	-13.5987	-17.5273	-10.631	-8.79867	-15.0293	-14.4687	-14.516	-15.0247	-5.343	-12.5157	-11.0583	-10.103	-12.7063	-12.5063	-14.3789	1.50456
1899-12-31 01:45:00	-8.626	-8.23233	-14.203	-9.425	-11.7637	-7.95067	-7.34467	-4.96033	-7.21967	-9.17633	-8.07833	-8.677	-14.415	-19.4007	-11.19	-15.8817	-14.055	-19.7147	-12.2307	-15.2583	-13.1897	-11.8097	-15.6643	-16.559	-16.0373	-15.2407	-18.7193	-12.6297	-21.1397	-16.9213	-11.3303	-14.2533	-18.9337	-13.5287	-17.4873	-10.521	-8.77867	-15.0293	-14.4587	-14.626	-15.0647	-5.183	-12.3757	-10.9883	-10.003	-12.8963	-12.7163	-14.3864	1.50248
1899-12-31 01:46:00	-8.706	-8.33233	-14.223	-9.345	-11.7037	-7.93067	-7.33467	-4.95033	-7.20967	-9.18633	-8.06833	-8.707	-14.335	-19.4107	-11	-15.9017	-14.235	-19.7547	-12.1807	-15.1283	-13.1797	-12.0197	-15.6943	-16.479	-15.6673	-15.2907	-18.6893	-12.6697	-21.2797	-16.8113	-11.3003	-14.2133	-18.8337	-13.4187	-17.4473	-10.441	-8.63867	-15.0193	-14.4287	-14.676	-15.1147	-5.163	-12.3957	-10.9583	-9.903	-13.0163	-12.7363	-14.3726	1.4978
1899-12-31 01:47:00	-8.576	-8.60233	-14.293	-9.385	-11.8337	-7.87067	-7.22467	-4.95033	-7.28967	-9.15633	-8.08833	-8.717	-14.275	-19.1607	-11.06	-15.7617	-14.255	-19.8347	-12.1607	-15.0283	-13.2597	-11.9297	-15.6543	-16.419	-15.3473	-15.3407	-18.7093	-12.6597	-21.3397	-16.6813	-11.2903	-14.1833	-18.8037	-13.3687	-17.3773	-10.381	-8.57867	-15.0093	-14.4087	-14.786	-15.2647	-5.073	-12.3357	-10.9683	-9.823	-12.9663	-12.6463	-14.3514	1.50246
1899-12-31 01:48:00	-8.536	-8.56233	-14.183	-9.325	-11.8737	-8.03067	-7.22467	-4.96033	-7.37967	-9.16633	-8.11833	-8.647	-14.215	-19.2007	-11.05	-15.5617	-14.155	-19.8847	-12.0907	-14.8683	-13.3297	-11.9297	-15.6343	-16.309	-15.0073	-15.0507	-18.7293	-12.7497	-21.4397	-16.6713	-11.3003	-14.1233	-18.8837	-13.3787	-17.3473	-10.331	-8.61867	-15.0193	-14.3987	-14.766	-15.2647	-5.113	-12.1757	-10.9483	-9.913	-12.8863	-12.5763	-14.3414	1.49573
1899-12-31 01:49:00	-8.116	-8.79233	-14.073	-9.175	-11.8137	-7.77067	-7.25467	-4.98033	-7.41967	-9.13633	-8.17833	-8.677	-14.255	-19.3207	-11.02	-15.5017	-14.075	-19.9847	-12.0707	-14.6683	-13.3697	-11.7497	-15.5243	-16.219	-14.7273	-15.1007	-18.7893	-12.7697	-21.4497	-16.5413	-11.2303	-14.1133	-18.9137	-13.3787	-17.4273	-10.241	-8.58867	-14.9493	-14.3787	-14.776	-15.3047	-5.213	-11.9957	-10.9583	-9.863	-13.0763	-12.5263	-14.3064	1.51897
1899-12-31 01:50:00	-7.736	-8.81233	-13.903	-9.155	-11.8237	-7.66067	-7.29467	-5.01033	-7.45967	-9.09633	-8.26833	-8.697	-14.095	-19.2207	-10.92	-15.2917	-14.135	-20.0147	-12.0707	-14.6083	-13.3597	-11.5497	-15.5543	-16.199	-14.5373	-15.0707	-18.8893	-12.7297	-21.4097	-16.5113	-11.1403	-14.0533	-18.9037	-13.2587	-17.4973	-10.081	-8.65867	-14.8593	-14.3887	-14.796	-15.4147	-5.233	-11.9657	-10.9083	-9.803	-13.0963	-12.4663	-14.3076	1.53213
1899-12-31 01:51:00	-7.416	-8.80233	-13.933	-9.065	-11.6237	-7.68067	-7.29467	-5.02033	-7.49967	-9.06633	-8.31833	-8.737	-13.955	-19.0407	-10.93	-15.1217	-14.115	-19.9947	-11.9907	-14.3983	-13.3797	-11.4597	-15.4743	-16.119	-14.2673	-15.0607	-18.9593	-12.8097	-21.2697	-16.4613	-11.1103	-14.0733	-18.8937	-13.2687	-17.5173	-10.071	-8.65867	-14.9693	-14.4187	-14.796	-15.4847	-5.303	-11.9857	-10.7083	-9.923	-12.9763	-12.3863	-14.2976	1.52707
1899-12-31 01:52:00	-7.656	-8.56233	-13.813	-9.155	-11.5937	-7.67067	-7.26467	-5.03033	-7.52967	-9.03633	-8.36833	-8.747	-13.725	-18.9107	-11.03	-14.7717	-13.855	-19.8647	-11.9507	-14.3383	-13.3997	-11.3797	-15.4643	-16.089	-13.9373	-15.1007	-18.9793	-12.8197	-21.0797	-16.3713	-11.1503	-14.0233	-18.8337	-13.2087	-17.4673	-10.231	-8.74867	-14.9793	-14.4187	-14.816	-15.5547	-5.393	-11.9157	-10.6483	-9.963	-12.9763	-12.3163	-14.2601	1.51639
1899-12-31 01:53:00	-7.416	-8.54233	-14.053	-9.145	-11.6437	-7.67067	-7.25467	-5.05033	-7.52967	-8.97633	-8.39833	-8.797	-13.655	-18.9007	-11.08	-14.6117	-13.665	-19.7547	-11.9007	-14.2883	-13.3697	-11.2197	-15.5643	-16.029	-13.6773	-15.1107	-19.0193	-12.8497	-20.9397	-16.4113	-11.2003	-14.1533	-18.7837	-13.0587	-17.4073	-10.271	-8.73867	-14.8793	-14.4287	-14.916	-15.5747	-5.433	-11.8357	-10.6683	-9.923	-13.0963	-12.2663	-14.2389	1.50486
1899-12-31 01:54:00	-7.046	-8.53233	-14.003	-9.295	-11.3637	-7.57067	-7.21467	-5.08033	-7.55967	-8.90633	-8.44833	-8.807	-13.635	-18.9207	-11.11	-14.7817	-13.495	-19.7247	-11.8607	-14.2983	-13.2297	-11.1597	-15.5343	-15.989	-13.4773	-15.1307	-19.0193	-12.8497	-20.6897	-16.1513	-11.2203	-14.1733	-18.6937	-12.9387	-17.3573	-10.281	-8.76867	-14.8893	-14.4087	-14.946	-15.6047	-5.413	-11.8757	-10.6483	-9.923	-13.1663	-12.3863	-14.1989	1.49877
1899-12-31 01:55:00	-6.656	-8.38233	-13.933	-9.445	-11.1137	-7.38067	-7.18467	-5.12033	-7.54967	-8.91633	-8.45833	-8.797	-13.415	-18.7907	-11.11	-14.6917	-13.355	-19.6247	-11.9607	-14.2083	-13.1097	-11.2297	-15.4943	-15.969	-13.0773	-14.9607	-19.0493	-12.8997	-20.5597	-15.8313	-11.2203	-14.1533	-18.5737	-12.8687	-17.3473	-10.251	-8.80867	-14.8093	-14.3787	-14.966	-15.6447	-5.393	-11.6557	-10.5883	-10.033	-13.2063	-12.5663	-14.1451	1.49732
1899-12-31 01:56:00	-6.446	-8.31233	-13.863	-9.495	-11.1037	-7.23067	-7.14467	-5.13033	-7.46967	-8.83633	-8.46833	-8.817	-13.385	-18.7107	-11.01	-14.5017	-13.245	-19.7047	-11.9907	-14.0883	-13.0597	-11.4097	-15.3943	-15.949	-13.0573	-15.0307	-19.1493	-12.8697	-20.3997	-15.5413	-11.2003	-14.0933	-18.5337	-12.7787	-17.3673	-10.231	-8.90867	-14.8093	-14.3287	-14.986	-15.6147	-5.383	-11.5657	-10.5083	-10.193	-13.1763	-12.4763	-14.0876	1.50956
1899-12-31 01:57:00	-6.296	-7.96233	-13.883	-9.425	-11.1937	-6.95067	-7.10467	-5.08033	-7.37967	-8.75633	-8.43833	-8.787	-13.365	-18.6907	-10.99	-14.3617	-13.225	-19.8647	-12.0707	-13.9783	-13.1197	-11.6397	-15.4043	-15.949	-13.0673	-15.0407	-19.0593	-12.8397	-20.1797	-15.3413	-11.1903	-14.0533	-18.4537	-12.6387	-17.4373	-10.151	-8.90867	-14.8393	-14.3987	-14.976	-15.6247	-5.343	-11.4257	-10.4383	-10.143	-13.2063	-12.4263	-14.0476	1.54558
1899-12-31 01:58:00	-6.116	-7.66233	-13.763	-9.275	-11.3637	-6.81067	-7.05467	-5.04033	-7.31967	-8.70633	-8.28833	-8.737	-13.265	-18.6207	-10.95	-14.2717	-13.185	-19.8847	-12.1807	-13.8883	-13.0397	-11.7397	-15.5043	-15.999	-13.0773	-15.2607	-18.9393	-12.7897	-20.1197	-15.2313	-11.1903	-14.0133	-18.3637	-12.5687	-17.5273	-10.121	-9.02867	-14.9693	-14.4387	-14.996	-15.6347	-5.253	-11.3157	-10.3583	-10.013	-13.2063	-12.4063	-14.0289	1.5651
1899-12-31 01:59:00	-5.856	-7.34233	-13.713	-9.265	-11.3937	-6.77067	-7.01467	-4.99033	-7.32967	-8.67633	-8.12833	-8.707	-13.135	-18.5307	-10.83	-14.0417	-13.065	-19.9747	-12.2107	-13.6783	-13.0197	-11.7897	-15.4543	-15.919	-13.0373	-15.4107	-18.7893	-12.7597	-20.0897	-15.1013	-11.1703	-13.9833	-18.2737	-12.4087	-17.5073	-10.031	-9.08867	-15.0493	-14.4487	-15.026	-15.5947	-5.203	-11.1957	-10.3183	-9.823	-13.0463	-12.3763	-13.9939	1.5718
1899-12-31 02:00:00	-5.606	-7.24233	-13.593	-9.265	-11.4537	-6.47067	-6.82467	-4.96033	-7.31967	-8.60633	-8.15833	-8.647	-13.185	-18.4407	-10.77	-13.8617	-12.765	-20.0047	-12.2107	-13.6683	-13.0397	-11.8197	-15.2643	-15.799	-12.9473	-15.3807	-18.8193	-12.6897	-20.0497	-14.9713	-11.2103	-13.9533	-18.2337	-12.2887	-17.4873	-9.931	-8.99867	-15.0593	-14.4787	-14.996	-15.6147	-5.103	-11.0357	-10.2783	-9.853	-13.0263	-12.3363	-13.9164	1.59834
1899-12-31 02:01:00	-5.386	-7.30233	-13.453	-9.295	-11.5437	-6.38067	-6.74467	-4.95033	-7.29967	-8.50633	-8.11833	-8.707	-13.125	-18.4807	-10.54	-13.7417	-12.645	-20.1547	-12.2607	-13.4883	-13.0097	-11.7797	-15.0543	-15.829	-12.8773	-15.3807	-18.8593	-12.6097	-19.9297	-14.8813	-11.2103	-13.9033	-18.1237	-12.1687	-17.4173	-9.851	-8.87867	-15.0793	-14.5687	-14.986	-15.6047	-4.943	-10.9057	-10.1783	-9.763	-13.0463	-12.2663	-13.9051	1.61056
1899-12-31 02:02:00	-5.416	-7.16233	-13.213	-9.215	-11.6037	-6.27067	-6.63467	-4.91033	-7.47967	-8.59633	-8.10833	-8.687	-13.125	-18.3707	-10.51	-13.5617	-12.535	-20.1647	-12.2207	-13.2883	-12.9397	-11.6797	-15.0643	-15.679	-12.7873	-15.4407	-18.8293	-12.5497	-19.8197	-14.7813	-11.2003	-13.8533	-18.0437	-12.1787	-17.4273	-9.771	-8.83867	-15.0893	-14.6487	-14.966	-15.5947	-4.863	-10.7857	-10.0483	-9.703	-12.9563	-12.1763	-13.8476	1.61926
1899-12-31 02:03:00	-5.416	-7.22233	-13.113	-9.365	-11.6137	-6.36067	-6.45467	-4.92033	-7.47967	-8.43633	-8.08833	-8.627	-13.045	-18.2407	-10.44	-13.5417	-12.485	-20.1447	-12.2907	-13.2983	-12.8997	-11.6197	-14.8243	-15.579	-12.6873	-15.4007	-18.7393	-12.5697	-19.7997	-14.7313	-11.2103	-13.7733	-17.9437	-12.1587	-17.3773	-9.931	-8.94867	-15.1293	-14.6987	-14.976	-15.6247	-4.873	-10.6357	-9.94833	-9.623	-13.2863	-12.0363	-13.8101	1.6126
1899-12-31 02:04:00	-5.356	-7.27233	-12.963	-9.455	-11.7137	-6.28067	-6.39467	-4.95033	-7.50967	-8.40633	-8.10833	-8.617	-12.805	-18.1807	-10.25	-13.5817	-12.415	-20.0947	-12.3107	-13.1783	-12.7897	-11.2397	-14.7243	-15.469	-12.6173	-15.3507	-18.6493	-12.6197	-19.7297	-14.6413	-11.0503	-13.7333	-17.8437	-12.0087	-17.3273	-9.931	-9.00867	-15.1593	-14.7687	-15.036	-15.5647	-4.843	-10.4257	-9.88833	-9.513	-13.4263	-11.9463	-13.7426	1.61182
1899-12-31 02:05:00	-5.506	-7.04233	-12.793	-9.485	-11.7737	-6.04067	-6.38467	-5.04033	-7.47967	-8.36633	-8.10833	-8.547	-12.635	-18.1707	-10	-13.4617	-12.275	-19.9847	-12.3407	-12.9983	-12.7297	-10.9397	-14.6443	-15.559	-12.4573	-15.1807	-18.5993	-12.4897	-19.6797	-14.5813	-10.9603	-13.7433	-17.7337	-11.9787	-17.2573	-10.021	-9.03867	-15.1893	-14.8187	-15.076	-15.5947	-4.793	-10.2557	-9.87833	-9.383	-13.3663	-11.9163	-13.6851	1.62773
1899-12-31 02:06:00	-5.556	-6.69233	-12.813	-9.805	-11.6937	-5.95067	-6.48467	-5.08033	-7.41967	-8.30633	-7.97833	-8.457	-12.435	-18.1007	-9.65	-13.3017	-12.185	-19.8547	-12.3107	-12.8283	-12.6597	-10.6497	-14.5843	-15.449	-12.2673	-14.9907	-18.5293	-12.3897	-19.6497	-14.5613	-10.9403	-13.7533	-17.6337	-11.8787	-17.3373	-10.101	-9.10867	-15.1993	-14.8487	-15.046	-15.5347	-4.913	-10.1357	-9.74833	-9.503	-13.2663	-11.7763	-13.6151	1.63369
1899-12-31 02:07:00	-5.576	-6.38233	-12.723	-9.955	-11.7937	-5.79067	-6.52467	-5.12033	-7.44967	-8.23633	-7.86833	-8.367	-12.305	-18.0407	-9.43	-13.1517	-12.165	-19.8947	-12.2307	-12.4483	-12.3597	-10.4197	-14.5143	-15.239	-12.2473	-14.7307	-18.4993	-12.3997	-19.4997	-14.5413	-10.8503	-13.7833	-17.5437	-11.8487	-17.3873	-10.051	-9.09867	-15.2393	-14.9187	-15.066	-15.5247	-4.923	-10.0857	-9.79833	-9.613	-13.3063	-11.8263	-13.5714	1.65158
1899-12-31 02:08:00	-5.536	-6.14233	-12.603	-9.995	-11.7637	-5.93067	-6.51467	-5.09033	-7.44967	-8.15633	-7.77833	-8.217	-12.215	-17.9307	-9.18	-13.0317	-11.965	-19.6647	-12.1907	-12.2483	-12.2197	-10.1997	-14.3343	-15.149	-12.0373	-14.4807	-18.4693	-12.3197	-19.2997	-14.4713	-10.7303	-13.6033	-17.4737	-11.7087	-17.2873	-10.111	-9.12867	-15.2693	-14.9587	-15.056	-15.4347	-4.883	-10.1157	-9.83833	-9.653	-13.5163	-11.9463	-13.5126	1.62222
1899-12-31 02:09:00	-5.376	-5.89233	-12.413	-9.855	-11.5437	-5.79067	-6.42467	-5.05033	-7.47967	-8.05633	-7.83833	-8.177	-12.215	-17.6907	-9.22	-12.7117	-11.705	-19.5147	-12.1507	-12.0983	-12.1097	-9.83967	-14.3143	-15.039	-11.9373	-14.2907	-18.4493	-12.3297	-19.2397	-14.4313	-10.6503	-13.4533	-17.3037	-11.5687	-17.2673	-10.211	-9.11867	-15.2793	-15.0087	-15.056	-15.3747	-4.873	-10.0257	-9.76833	-9.653	-13.5763	-12.0163	-13.4514	1.62057
1899-12-31 02:10:00	-5.206	-5.71233	-12.223	-9.855	-11.4837	-5.67067	-6.30467	-4.98033	-7.37967	-7.97633	-7.76833	-8.137	-12.125	-17.6307	-9.29	-12.4917	-11.635	-19.3547	-12.1307	-11.8183	-12.0197	-9.68967	-14.1543	-14.839	-11.9173	-14.1107	-18.4593	-12.3697	-19.1697	-14.4113	-10.6503	-13.3233	-17.2237	-11.6087	-17.0673	-10.241	-9.12867	-15.2893	-15.1087	-15.056	-15.4147	-4.783	-9.81567	-9.71833	-9.473	-13.5963	-12.0763	-13.3714	1.6105
1899-12-31 02:11:00	-5.116	-5.58233	-12.103	-9.885	-11.3737	-5.25067	-6.29467	-5.02033	-7.40967	-7.85633	-7.62833	-8.067	-12.025	-17.5607	-9.24	-12.2717	-11.575	-19.2547	-12.0307	-11.5583	-11.8697	-9.56967	-14.0743	-14.839	-11.8573	-14.1407	-18.4793	-12.1997	-19.1797	-14.1913	-10.6603	-13.2433	-17.1237	-11.5787	-17.0573	-10.211	-9.14867	-15.2993	-15.0887	-15.046	-15.4347	-4.823	-9.66567	-9.81833	-9.323	-13.6663	-12.2563	-13.2939	1.63969
1899-12-31 02:12:00	-4.666	-5.41233	-11.903	-9.995	-11.4337	-5.16067	-6.30467	-5.05033	-7.42967	-7.77633	-7.46833	-8.027	-11.935	-17.5507	-9.15	-12.0517	-11.635	-19.1547	-11.9907	-11.3783	-11.6797	-9.54967	-13.9343	-14.849	-11.8073	-14.1207	-18.5693	-12.1397	-19.0897	-14.1313	-10.6803	-13.0933	-17.1037	-11.3287	-17.0773	-10.171	-9.23867	-15.2893	-15.2287	-15.026	-15.4747	-4.783	-9.68567	-9.79833	-9.493	-13.6263	-12.3763	-13.2814	1.64354
1899-12-31 02:13:00	-4.426	-5.31233	-11.743	-10.185	-11.4437	-4.98067	-6.23467	-4.99033	-7.42967	-7.73633	-7.26833	-8.057	-11.825	-17.3907	-8.99	-11.9017	-11.665	-19.3547	-12.0507	-11.0783	-11.4597	-9.55967	-13.7743	-14.679	-11.7573	-13.8507	-18.5993	-12.0797	-18.9897	-14.1013	-10.6403	-12.9833	-16.9837	-11.3187	-17.2073	-10.021	-9.15867	-15.2793	-15.1787	-15.036	-15.4347	-4.683	-9.65567	-9.71833	-9.593	-13.4463	-12.3263	-13.2676	1.67261
1899-12-31 02:14:00	-4.516	-5.25233	-11.513	-10.215	-11.4637	-5.06067	-6.29467	-4.88033	-7.40967	-7.64633	-7.12833	-8.017	-11.905	-17.3007	-8.75	-11.5717	-11.605	-19.5847	-12.0307	-10.8683	-11.2597	-9.45967	-13.4343	-14.509	-11.7173	-13.6107	-18.6493	-12.0397	-18.7997	-14.0413	-10.5903	-12.7933	-16.8937	-11.2287	-17.2373	-9.901	-9.13867	-15.3193	-15.2187	-15.146	-15.4247	-4.623	-9.41567	-9.60833	-9.583	-13.3563	-12.1763	-13.2564	1.68273
1899-12-31 02:15:00	-4.586	-5.31233	-11.243	-10.325	-11.5837	-4.85067	-6.27467	-4.76033	-7.40967	-7.62633	-7.00833	-7.987	-11.915	-17.2307	-8.55	-11.2617	-11.645	-19.5947	-12.0407	-10.7083	-11.0697	-9.31967	-13.2243	-14.429	-11.6773	-13.4307	-18.7493	-11.8997	-18.7197	-13.8713	-10.5103	-12.6833	-16.8037	-11.1187	-17.1373	-9.921	-9.18867	-15.4693	-15.2387	-15.216	-15.5547	-4.773	-9.26567	-9.47833	-9.693	-13.3363	-12.0163	-13.1801	1.70181
1899-12-31 02:16:00	-4.556	-5.38233	-11.053	-10.265	-11.6137	-4.78067	-6.29467	-4.53033	-7.38967	-7.57633	-6.93833	-7.957	-11.825	-17.1307	-8.41	-10.9417	-11.535	-19.4947	-11.8607	-10.6183	-10.9597	-9.22967	-13.1843	-14.479	-11.6273	-13.1507	-18.8693	-11.7897	-18.5997	-13.6913	-10.4903	-12.5233	-16.6637	-10.8587	-17.0273	-9.961	-9.11867	-15.4693	-15.3587	-15.176	-15.4647	-4.733	-9.31567	-9.30833	-9.763	-13.2563	-11.9663	-13.1076	1.69614
1899-12-31 02:17:00	-4.696	-5.69233	-10.843	-10.205	-11.4437	-4.62067	-6.35467	-4.31033	-7.32967	-7.50633	-6.88833	-7.837	-11.795	-17.0807	-8.33	-10.8517	-11.355	-19.5447	-11.7407	-10.3383	-10.7497	-9.30967	-12.9943	-14.459	-11.6473	-12.9307	-18.9393	-11.6597	-18.4597	-13.3713	-10.5003	-12.3233	-16.5337	-10.6687	-16.9573	-9.951	-9.02867	-15.4593	-15.3187	-15.276	-15.4647	-4.573	-9.34567	-9.14833	-9.733	-13.1863	-11.8863	-13.0176	1.71621
1899-12-31 02:18:00	-4.616	-5.63233	-10.723	-10.185	-11.4237	-4.37067	-6.38467	-4.05033	-7.35967	-7.43633	-6.82833	-7.767	-11.735	-17.0907	-8.33	-10.6917	-11.295	-19.4747	-11.7407	-9.94833	-10.5997	-9.34967	-12.9543	-14.249	-11.6173	-12.6507	-18.9093	-11.7197	-18.3897	-13.1313	-10.5503	-12.0033	-16.4437	-10.5987	-16.8873	-10.021	-9.02867	-15.4393	-15.2687	-15.426	-15.4247	-4.503	-9.22567	-8.90833	-9.743	-13.0863	-11.8963	-12.9001	1.72935
1899-12-31 02:19:00	-4.316	-5.55233	-10.793	-10.185	-11.3437	-4.69067	-6.42467	-4.01033	-7.22967	-7.42633	-6.79833	-7.707	-11.555	-17.1907	-8.06	-10.3917	-11.285	-19.3147	-11.5607	-9.74833	-10.4197	-9.26967	-12.9643	-14.059	-11.5573	-12.5007	-18.7893	-11.6897	-18.3297	-12.9513	-10.4403	-11.7233	-16.2537	-10.3987	-16.7873	-9.921	-8.96867	-15.3893	-15.1687	-15.386	-15.4447	-4.583	-9.01567	-8.74833	-9.603	-12.9463	-11.7863	-12.8426	1.68848
1899-12-31 02:20:00	-4.116	-5.83233	-10.813	-9.835	-11.2037	-4.75067	-6.38467	-4.06033	-7.08967	-7.42633	-6.72833	-7.597	-11.495	-17.2107	-7.92	-10.1217	-11.115	-19.2347	-11.4707	-9.45833	-10.4797	-9.30967	-13.2543	-14.049	-11.5473	-12.2007	-18.6193	-11.6497	-18.2397	-12.7913	-10.2803	-11.4633	-16.2237	-10.3987	-16.6873	-9.951	-9.08867	-15.3493	-15.0587	-15.506	-15.4347	-4.463	-8.73567	-8.76833	-9.453	-12.8263	-11.8363	-12.7976	1.6787
1899-12-31 02:21:00	-4.056	-5.47233	-10.663	-9.555	-10.9537	-4.64067	-6.31467	-4.12033	-6.97967	-7.42633	-6.65833	-7.467	-11.505	-17.2507	-7.61	-9.87167	-10.975	-19.1747	-11.4207	-9.12833	-10.3497	-9.43967	-13.3243	-13.959	-11.7373	-11.9807	-18.4693	-11.6197	-18.1497	-12.6913	-10.1803	-11.1633	-16.2237	-10.1787	-16.6373	-9.911	-9.10867	-15.2693	-15.0387	-15.476	-15.4247	-4.343	-8.55567	-8.65833	-9.403	-12.7863	-11.8963	-12.7364	1.68716
1899-12-31 02:22:00	-3.876	-5.33233	-10.473	-9.355	-10.8437	-4.45067	-6.41467	-4.02033	-6.96967	-7.39633	-6.58833	-7.417	-11.415	-17.3707	-7.53	-9.69167	-10.855	-19.0947	-11.3207	-8.58833	-10.1297	-9.38967	-12.9843	-13.789	-11.9173	-11.7307	-18.2693	-11.5197	-18.0297	-12.5513	-10.0603	-11.0033	-16.1737	-10.1187	-16.5673	-9.881	-9.17867	-15.2193	-15.0687	-15.506	-15.3847	-4.213	-8.70567	-8.56833	-9.523	-12.8663	-11.8363	-12.6364	1.69526
1899-12-31 02:23:00	-3.616	-5.11233	-10.243	-9.255	-10.5237	-4.55067	-6.38467	-3.86033	-6.87967	-7.32633	-6.49833	-7.267	-11.315	-17.3507	-7.52	-9.52167	-10.955	-18.8747	-11.4207	-8.32833	-9.95967	-9.44967	-12.9043	-13.599	-11.9873	-11.4007	-17.9993	-11.5097	-17.9997	-12.2613	-9.98033	-10.8333	-16.1937	-10.0187	-16.5373	-9.891	-9.13867	-15.1293	-15.0687	-15.556	-15.2347	-3.993	-8.60567	-8.45833	-9.503	-12.8263	-11.9663	-12.5364	1.67188
1899-12-31 02:24:00	-3.526	-4.98233	-10.153	-9.335	-10.2937	-4.63067	-6.40467	-3.85033	-6.75967	-7.29633	-6.42833	-7.167	-11.015	-17.1707	-7.43	-9.31167	-10.775	-18.5947	-11.3707	-8.22833	-9.58967	-9.40967	-12.8143	-13.429	-11.9873	-11.0307	-17.7193	-11.5497	-17.9297	-12.0613	-9.94033	-10.4633	-16.1837	-10.0287	-16.3073	-9.701	-9.18867	-15.0693	-15.1687	-15.546	-15.1747	-3.993	-8.30567	-8.33833	-9.483	-12.7863	-11.8763	-12.4051	1.63955
1899-12-31 02:25:00	-3.386	-4.72233	-10.383	-9.275	-10.0937	-4.48067	-6.54467	-3.81033	-6.79967	-7.28633	-6.38833	-7.027	-11.065	-17.0407	-7.6	-9.14167	-10.715	-18.3647	-11.4407	-8.16833	-9.34967	-9.34967	-12.7643	-13.359	-11.9573	-10.7307	-17.4093	-11.2997	-17.9797	-11.7613	-10.0103	-10.1433	-16.1337	-10.1387	-16.1773	-9.691	-9.14867	-14.9593	-15.1587	-15.526	-15.1647	-3.943	-8.18567	-8.09833	-9.253	-12.7363	-11.6363	-12.2464	1.64097
1899-12-31 02:26:00	-3.466	-4.60233	-10.263	-9.315	-9.93367	-4.06067	-6.45467	-3.75033	-6.66967	-7.22633	-6.26833	-6.937	-11.225	-16.9807	-7.55	-8.94167	-10.715	-18.1847	-11.5407	-7.81833	-9.04967	-9.30967	-12.7243	-13.249	-11.8473	-10.4207	-17.0793	-11.2097	-18.0397	-11.5013	-10.0103	-9.78333	-15.9137	-10.2787	-16.0073	-9.901	-9.14867	-14.9593	-15.0987	-15.536	-15.1947	-4.013	-8.04567	-7.87833	-9.153	-12.5563	-11.6363	-12.0964	1.66395
1899-12-31 02:27:00	-3.486	-4.50233	-10.203	-9.205	-10.1337	-3.63067	-6.42467	-3.66033	-6.59967	-7.19633	-6.11833	-6.777	-11.155	-16.7407	-7.43	-8.72167	-10.635	-18.0347	-11.4207	-7.57833	-8.87967	-9.21967	-12.8743	-13.099	-11.7773	-10.0807	-16.7193	-11.0897	-17.9597	-11.3513	-10.0403	-9.43333	-15.9037	-10.2487	-16.1573	-9.961	-9.19867	-14.9093	-15.0787	-15.546	-15.1947	-3.963	-7.96567	-7.64833	-9.123	-12.3363	-11.4163	-11.9576	1.70706
1899-12-31 02:28:00	-3.496	-4.13233	-9.943	-9.175	-10.1537	-3.55067	-6.47467	-3.60033	-6.52967	-7.13633	-6.11833	-6.637	-11.005	-16.6807	-7.29	-8.83167	-10.435	-17.6847	-11.4107	-7.36833	-8.64967	-9.14967	-12.8943	-12.979	-11.6573	-9.81067	-16.3793	-11.0997	-17.6897	-10.9913	-9.95033	-9.00333	-15.7537	-10.1387	-16.2073	-9.751	-9.06867	-14.8693	-15.0287	-15.526	-15.1447	-3.873	-7.77567	-7.44833	-9.173	-12.2063	-11.3063	-11.8126	1.70207
1899-12-31 02:29:00	-3.316	-3.91233	-9.573	-9.235	-10.2537	-3.16067	-6.59467	-3.63033	-6.45967	-7.09633	-5.97833	-6.477	-10.825	-16.5207	-7.31	-8.81167	-10.165	-17.6847	-11.2407	-7.00833	-8.50967	-9.12967	-12.6743	-12.849	-11.5173	-9.39067	-16.0593	-10.9497	-17.5597	-10.6513	-9.85033	-8.59333	-15.5237	-10.3087	-16.0873	-9.651	-9.00867	-15.0193	-14.9987	-15.526	-15.1247	-3.613	-7.57567	-7.24833	-8.973	-12.2963	-11.1763	-11.6514	1.74063
1899-12-31 02:30:00	-3.316	-3.83233	-9.253	-9.305	-10.1937	-2.94067	-6.60467	-3.61033	-6.35967	-7.08633	-5.85833	-6.457	-10.675	-16.3707	-7.17	-8.62167	-10.015	-17.5747	-11.3207	-6.62833	-8.25967	-9.00967	-12.6543	-12.819	-11.4773	-9.21067	-15.7193	-10.8997	-17.5997	-10.4513	-9.72033	-8.11333	-15.3837	-10.0787	-15.9573	-9.591	-8.92867	-15.0493	-14.9987	-15.526	-15.1747	-3.363	-7.27567	-7.02833	-8.813	-12.1363	-11.1663	-11.5676	1.75194
1899-12-31 02:31:00	-3.226	-3.67233	-8.963	-9.375	-10.1937	-2.68067	-6.54467	-3.53033	-6.36967	-7.01633	-5.79833	-6.437	-10.675	-16.2207	-6.99	-8.39167	-9.865	-17.5847	-11.2607	-6.47833	-8.31967	-8.98967	-12.5643	-12.819	-11.4873	-8.99067	-15.4193	-10.8497	-17.6097	-10.2613	-9.50033	-7.78333	-15.2937	-10.0087	-15.7673	-9.571	-8.83867	-14.9893	-14.9687	-15.546	-15.1247	-3.343	-7.15567	-6.71833	-8.703	-12.0363	-11.1363	-11.4764	1.76872
1899-12-31 02:32:00	-3.086	-3.51233	-8.643	-9.275	-10.3337	-2.62067	-6.48467	-3.48033	-6.29967	-6.97633	-5.60833	-6.317	-10.725	-16.0107	-6.79	-8.25167	-9.775	-17.5347	-11.2007	-6.21833	-8.07967	-9.09967	-12.5143	-12.929	-11.4073	-8.79067	-15.1393	-10.6597	-17.4097	-10.0513	-9.43033	-7.68333	-15.1037	-9.88867	-15.6773	-9.491	-8.78867	-14.9893	-14.9287	-15.596	-15.1447	-3.293	-7.14567	-6.54833	-8.693	-12.2063	-11.1463	-11.4276	1.77825
1899-12-31 02:33:00	-2.936	-3.54233	-8.753	-9.165	-10.3137	-2.48067	-6.57467	-3.41033	-6.30967	-6.89633	-5.51833	-6.187	-10.645	-15.7107	-6.76	-8.14167	-9.745	-17.1547	-11.2307	-6.02833	-7.89967	-9.15967	-12.5343	-12.809	-11.3173	-8.58067	-14.6893	-10.5097	-17.1597	-9.86133	-9.39033	-7.55333	-14.9537	-9.89867	-15.5873	-9.471	-8.71867	-14.9793	-14.8987	-15.556	-15.2147	-3.563	-7.27567	-6.37833	-8.693	-12.1363	-11.2263	-11.3151	1.7741
1899-12-31 02:34:00	-2.806	-3.34233	-8.823	-8.945	-10.2037	-2.34067	-6.53467	-3.43033	-6.28967	-6.94633	-5.49833	-6.137	-10.515	-15.6007	-6.54	-7.99167	-9.695	-16.7647	-11.2007	-5.86833	-7.86967	-9.19967	-12.5443	-12.769	-11.1973	-8.33067	-14.3993	-10.4697	-16.8897	-9.70133	-9.24033	-7.33333	-14.9537	-9.78867	-15.5073	-9.381	-8.66867	-15.0093	-14.8587	-15.506	-15.1847	-3.543	-6.97567	-6.28833	-8.553	-12.0763	-11.1463	-11.1939	1.76386
1899-12-31 02:35:00	-2.616	-3.38233	-8.533	-8.895	-10.0637	-2.25067	-6.69467	-3.27033	-6.07967	-6.93633	-5.39833	-6.097	-10.365	-15.3807	-6.42	-7.74167	-9.515	-16.4147	-11.1807	-5.68833	-7.62967	-9.35967	-12.4143	-12.769	-11.0973	-8.13067	-14.1693	-10.4397	-16.7197	-9.40133	-9.15033	-7.14333	-14.8537	-9.81867	-15.4473	-9.401	-8.60867	-14.9493	-14.8487	-15.546	-15.1347	-3.253	-6.91567	-6.03833	-8.293	-11.8963	-10.9863	-11.0626	1.75477
1899-12-31 02:36:00	-2.546	-3.22233	-8.333	-9.215	-9.74367	-1.95067	-6.72467	-3.24033	-6.03967	-6.89633	-5.25833	-5.977	-10.265	-15.2107	-6.38	-7.50167	-9.205	-16.3647	-11.0707	-5.51833	-7.27967	-9.31967	-12.2643	-12.819	-10.9373	-7.89067	-13.8793	-10.3297	-16.5897	-9.41133	-9.02033	-6.94333	-14.8737	-9.75867	-15.3473	-9.521	-8.61867	-14.9493	-14.6887	-15.446	-15.0947	-2.943	-6.59567	-5.82833	-8.423	-11.6463	-10.8663	-10.9789	1.77991
1899-12-31 02:37:00	-2.586	-3.14233	-8.483	-9.155	-9.32367	-1.60067	-6.67467	-3.24033	-5.94967	-6.85633	-5.19833	-5.847	-10.205	-15.0407	-6.34	-7.32167	-9.105	-16.3347	-10.8407	-5.27833	-7.29967	-9.29967	-12.0743	-12.799	-10.8373	-7.63067	-13.6993	-10.2597	-16.5097	-9.19133	-8.86033	-6.78333	-14.7637	-9.67867	-15.3373	-9.461	-8.60867	-14.9493	-14.6487	-15.466	-15.0847	-3.003	-6.42567	-5.60833	-8.283	-11.7263	-10.8063	-10.8751	1.81893
1899-12-31 02:38:00	-2.666	-3.06233	-8.353	-9.115	-8.97367	-1.55067	-6.76467	-3.22033	-5.75967	-6.84633	-5.16833	-5.717	-10.225	-14.9907	-6.3	-6.99167	-9.025	-16.5847	-10.9507	-4.85833	-7.46967	-9.15967	-11.9243	-12.809	-10.8473	-7.42067	-13.4793	-10.1497	-16.4097	-8.78133	-8.74033	-6.74333	-14.6137	-9.56867	-15.2873	-9.631	-8.62867	-14.9293	-14.5987	-15.456	-15.0847	-2.753	-6.29567	-5.56833	-8.253	-11.5663	-10.9263	-10.8426	1.84902
1899-12-31 02:39:00	-2.636	-2.95233	-8.143	-9.075	-8.91367	-1.72067	-6.71467	-3.17033	-5.66967	-6.83633	-5.08833	-5.557	-10.115	-14.7407	-6.26	-6.89167	-8.905	-16.4647	-10.9507	-4.84833	-7.20967	-9.04967	-11.6243	-12.659	-10.8073	-7.13067	-13.2493	-9.91967	-16.3797	-8.67133	-8.66033	-6.64333	-14.5837	-9.45867	-15.2473	-9.751	-8.69867	-14.8993	-14.5387	-15.486	-15.0247	-2.733	-6.05567	-5.65833	-8.353	-11.4163	-10.8863	-10.7789	1.83044
1899-12-31 02:40:00	-2.486	-2.78233	-8.063	-9.015	-9.02367	-1.64067	-6.65467	-3.29033	-5.53967	-6.82633	-4.92833	-5.457	-9.935	-14.7107	-6.15	-6.72167	-8.815	-16.2147	-10.9707	-4.62833	-7.04967	-8.90967	-11.4543	-12.789	-10.6673	-6.97067	-13.0493	-9.76967	-16.3797	-8.65133	-8.43033	-6.56333	-14.5437	-9.27867	-15.2273	-9.811	-8.80867	-14.8393	-14.6087	-15.566	-15.0247	-2.773	-5.96567	-5.38833	-8.253	-11.2563	-10.7763	-10.7226	1.83096
1899-12-31 02:41:00	-2.256	-2.60233	-8.333	-8.835	-8.98367	-1.52067	-6.70467	-3.28033	-5.47967	-6.79633	-4.76833	-5.397	-9.805	-14.5007	-5.87	-6.44167	-8.675	-16.1047	-10.9107	-4.19833	-6.86967	-8.97967	-11.4443	-12.979	-10.6273	-6.79067	-12.9193	-9.62967	-16.3497	-8.49133	-8.16033	-6.45333	-14.5637	-9.25867	-15.1873	-9.791	-8.69867	-14.7893	-14.6187	-15.566	-14.9847	-2.613	-5.72567	-5.12833	-8.153	-11.1763	-10.6763	-10.6676	1.8427
1899-12-31 02:42:00	-2.046	-2.39233	-8.373	-8.725	-8.68367	-1.41067	-6.76467	-3.30033	-5.48967	-6.75633	-4.67833	-5.317	-10.315	-14.4207	-5.65	-6.15167	-8.615	-16.0047	-10.8207	-3.83833	-6.71967	-8.95967	-11.6243	-12.999	-10.5173	-6.56067	-12.8193	-9.46967	-16.3097	-8.38133	-7.99033	-6.34333	-14.4337	-9.06867	-15.1173	-9.841	-8.52867	-14.6993	-14.5887	-15.586	-15.0147	-2.543	-5.46567	-4.82833	-8.293	-11.0163	-10.6963	-10.6176	1.85234
1899-12-31 02:43:00	-1.896	-2.15233	-8.123	-8.555	-8.61367	-1.15067	-6.76467	-3.41033	-5.35967	-6.73633	-4.54833	-5.187	-10.225	-14.0107	-5.54	-5.88167	-8.355	-15.9747	-10.7207	-3.74833	-6.47967	-8.80967	-11.3643	-12.939	-10.5173	-6.36067	-12.8093	-9.25967	-16.2497	-8.09133	-8.02033	-6.18333	-14.3237	-8.95867	-15.0373	-9.791	-8.55867	-14.5993	-14.5487	-15.596	-15.0147	-2.493	-5.62567	-4.48833	-8.043	-10.8363	-10.5363	-10.4914	1.88192
1899-12-31 02:44:00	-1.746	-2.21233	-7.833	-8.125	-8.62367	-1.01067	-6.80467	-3.36033	-5.37967	-6.72633	-4.48833	-5.017	-9.885	-13.5607	-5.42	-5.77167	-8.175	-15.8747	-10.6507	-3.49833	-6.35967	-8.61967	-11.1543	-12.909	-10.4973	-6.26067	-12.5893	-8.94967	-16.1697	-7.92133	-7.99033	-5.96333	-14.2637	-8.77867	-14.9573	-9.801	-8.47867	-14.4393	-14.5487	-15.656	-14.9847	-2.343	-5.47567	-4.19833	-7.953	-10.8263	-10.2063	-10.3601	1.89624
1899-12-31 02:45:00	-1.666	-2.10233	-7.793	-7.855	-8.70367	-0.830667	-6.82467	-3.32033	-5.38967	-6.69633	-4.37833	-4.917	-9.875	-13.2607	-5.1	-5.65167	-8.045	-15.6847	-10.5407	-3.16833	-6.04967	-8.70967	-11.1843	-12.919	-10.5073	-6.08067	-12.5193	-8.74967	-16.1097	-7.69133	-7.90033	-5.77333	-14.1637	-8.68867	-14.8173	-9.691	-8.30867	-14.3493	-14.5287	-15.536	-14.9947	-2.073	-5.25567	-3.92833	-7.873	-10.7063	-10.0863	-10.2426	1.90755
1899-12-31 02:46:00	-1.526	-1.96233	-7.393	-7.665	-8.60367	-0.770667	-6.70467	-3.27033	-5.48967	-6.64633	-4.35833	-4.747	-9.775	-12.9507	-4.81	-5.43167	-7.875	-15.3647	-10.5707	-2.86833	-5.75967	-8.59967	-11.0243	-12.819	-10.4773	-5.76067	-12.4993	-8.44967	-16.1497	-7.51133	-7.79033	-5.51333	-13.9737	-8.58867	-14.7273	-9.641	-8.28867	-14.2793	-14.4987	-15.526	-15.0647	-2.083	-5.14567	-3.69833	-7.793	-10.6863	-9.98633	-10.1239	1.90662
1899-12-31 02:47:00	-1.516	-1.81233	-6.993	-7.955	-8.56367	-0.680667	-6.70467	-3.23033	-5.53967	-6.61633	-4.22833	-4.717	-9.685	-12.7507	-4.58	-5.17167	-7.755	-15.1647	-10.4907	-2.58833	-5.74967	-8.50967	-11.0043	-12.659	-10.3973	-5.64067	-12.3593	-8.29967	-16.1297	-7.36133	-7.66033	-5.19333	-13.9237	-8.44867	-14.7673	-9.561	-8.23867	-14.2093	-14.4287	-15.486	-15.0547	-2.153	-5.36567	-3.45833	-7.733	-10.7363	-9.89633	-10.0376	1.90743
1899-12-31 02:48:00	-1.386	-1.65233	-6.753	-7.735	-8.50367	-0.440667	-6.66467	-3.17033	-5.58967	-6.56633	-4.19833	-4.577	-9.495	-12.4807	-4.48	-4.80167	-7.855	-15.1247	-10.4407	-2.30833	-5.67967	-8.26967	-11.0943	-12.439	-10.3473	-5.58067	-12.2293	-8.02967	-15.9797	-7.15133	-7.53033	-5.07333	-13.9037	-8.29867	-14.7473	-9.501	-8.37867	-14.2593	-14.3887	-15.386	-15.2147	-1.893	-5.16567	-3.28833	-7.473	-10.6663	-9.99633	-9.96137	1.94033
1899-12-31 02:49:00	-1.326	-1.49233	-6.483	-8.015	-8.42367	-0.370667	-6.63467	-3.14033	-5.71967	-6.49633	-4.08833	-4.377	-9.635	-12.2207	-4.3	-4.48167	-7.775	-15.0147	-10.2807	-1.96833	-5.46967	-7.92967	-11.2643	-12.229	-10.3373	-5.39067	-11.9693	-7.66967	-15.8797	-6.84133	-7.36033	-4.85333	-13.9737	-8.03867	-14.6573	-9.521	-8.28867	-14.2193	-14.3687	-15.376	-15.1847	-1.843	-4.92567	-3.14833	-7.483	-10.3563	-9.80633	-9.81012	1.94915
1899-12-31 02:50:00	-1.326	-1.22233	-6.133	-7.985	-8.40367	-0.190667	-6.53467	-3.05033	-5.89967	-6.40633	-4.02833	-4.117	-9.785	-12.1307	-4.15	-4.37167	-7.605	-14.9647	-10.1707	-1.81833	-5.28967	-7.82967	-11.3343	-12.099	-10.4473	-5.03067	-11.6693	-7.53967	-15.7897	-6.75133	-7.25033	-4.64333	-14.0037	-7.83867	-14.6273	-9.431	-8.16867	-14.1193	-14.3387	-15.356	-15.1247	-1.973	-4.90567	-2.92833	-7.433	-10.2963	-9.76633	-9.70512	1.97065
1899-12-31 02:51:00	-1.276	-0.772333	-5.763	-8.045	-8.25367	0.409333	-6.33467	-2.97033	-5.97967	-6.33633	-3.95833	-4.087	-9.805	-12.0307	-3.88	-4.20167	-7.345	-14.8947	-10.0307	-1.71833	-4.90967	-7.55967	-11.1143	-11.999	-10.4673	-4.70067	-11.3293	-7.30967	-15.7297	-6.59133	-7.19033	-4.49333	-13.9537	-7.61867	-14.5473	-9.241	-8.02867	-14.0393	-14.3087	-15.346	-15.0247	-1.963	-4.73567	-2.77833	-7.273	-10.0063	-9.59633	-9.54137	2.01466
1899-12-31 02:52:00	-1.236	-0.792333	-5.383	-7.925	-8.02367	0.669333	-6.21467	-2.91033	-5.91967	-6.24633	-3.83833	-4.067	-9.785	-11.9007	-3.71	-3.95167	-7.305	-14.8647	-9.82067	-1.68833	-4.60967	-7.65967	-10.9743	-11.919	-10.3773	-4.45067	-10.9193	-6.95967	-15.6097	-6.19133	-7.12033	-4.34333	-13.8437	-7.45867	-14.5173	-9.321	-7.87867	-13.9393	-14.2987	-15.316	-15.0547	-1.813	-4.66567	-2.69833	-7.023	-9.75633	-9.23633	-9.39762	2.04645
1899-12-31 02:53:00	-1.226	-0.712333	-5.313	-8.055	-7.92367	0.779333	-6.23467	-2.81033	-5.84967	-6.19633	-3.80833	-3.947	-10.145	-11.5507	-3.63	-3.82167	-7.365	-14.7447	-9.81067	-1.23833	-4.38967	-7.90967	-10.9543	-11.859	-10.3773	-4.22067	-10.5393	-6.90967	-15.4997	-5.57133	-7.07033	-4.15333	-13.9437	-7.42867	-14.5973	-9.191	-7.76867	-13.8593	-14.2787	-15.306	-15.0547	-1.523	-4.47567	-2.60833	-6.653	-9.65633	-8.91633	-9.23887	2.07725
1899-12-31 02:54:00	-1.296	-0.452333	-5.553	-7.905	-7.69367	0.899333	-6.19467	-2.69033	-5.69967	-6.11633	-3.76833	-3.847	-10.305	-11.2607	-3.49	-3.44167	-7.255	-14.5347	-9.87067	-1.04833	-4.26967	-7.79967	-10.9443	-11.789	-10.3173	-3.71067	-10.2093	-6.90967	-15.4497	-5.33133	-6.97033	-3.81333	-13.7237	-7.37867	-14.5573	-9.101	-7.57867	-13.7793	-14.2687	-15.266	-15.0047	-1.563	-4.17567	-2.81833	-6.613	-9.54633	-8.86633	-9.12887	2.08415
1899-12-31 02:55:00	-1.266	-0.302333	-5.443	-7.735	-7.68367	1.52933	-6.12467	-2.58033	-5.47967	-5.99633	-3.69833	-3.697	-10.345	-11.0507	-3.39	-3.30167	-6.995	-14.3447	-9.60067	-1.04833	-4.28967	-8.00967	-10.8643	-11.669	-10.2873	-3.26067	-9.80933	-6.78967	-15.3097	-5.31133	-6.91033	-3.46333	-13.5637	-7.28867	-14.5773	-9.121	-7.37867	-13.6693	-14.2787	-15.256	-14.8947	-1.373	-3.80567	-2.95833	-6.423	-9.50633	-8.59633	-8.94512	2.13088
1899-12-31 02:56:00	-1.366	-0.102333	-5.413	-7.705	-7.53367	1.39933	-6.07467	-2.52033	-5.25967	-5.87633	-3.57833	-3.557	-10.465	-10.8107	-3.28	-3.17167	-6.795	-14.0547	-9.24067	-0.688333	-3.85967	-8.17967	-10.8443	-11.579	-10.1673	-2.95067	-9.51933	-6.56967	-15.2097	-5.12133	-6.84033	-3.36333	-13.4437	-7.24867	-14.4773	-8.971	-7.29867	-13.5793	-14.2887	-15.256	-14.9547	-1.013	-3.59567	-2.68833	-6.463	-9.40633	-8.58633	-8.86637	2.11502
1899-12-31 02:57:00	-1.416	0.0876667	-5.423	-7.505	-7.47367	1.35933	-5.99467	-2.39033	-5.20967	-5.66633	-3.44833	-3.457	-10.505	-10.5607	-3.26	-3.11167	-6.745	-14.2447	-9.00067	-0.418333	-3.84967	-8.17967	-10.7143	-11.509	-10.1173	-2.79067	-9.23933	-6.27967	-15.1597	-4.93133	-6.75033	-3.22333	-13.4737	-7.23867	-14.3873	-8.941	-7.38867	-13.4593	-14.2887	-15.306	-14.8847	-0.953	-3.57567	-2.40833	-6.543	-9.28633	-8.58633	-8.83012	2.12127
1899-12-31 02:58:00	-1.516	0.437667	-5.463	-7.365	-7.30367	1.34933	-5.92467	-2.36033	-4.97967	-5.54633	-3.33833	-3.387	-10.515	-10.2807	-3.13	-3.03167	-6.695	-14.1347	-8.92067	-0.198333	-3.67967	-8.02967	-10.7043	-11.529	-10.0973	-2.50067	-8.91933	-6.08967	-15.0197	-4.65133	-6.84033	-2.92333	-13.3937	-7.20867	-14.0073	-8.801	-7.25867	-13.3493	-14.2687	-15.226	-14.8547	-0.873	-3.15567	-2.39833	-6.263	-9.00633	-8.39633	-8.70137	2.10987
1899-12-31 02:59:00	-1.546	0.717667	-5.443	-7.185	-7.06367	1.40933	-5.83467	-2.31033	-4.81967	-5.39633	-3.26833	-3.267	-10.455	-10.0707	-2.98	-2.90167	-6.495	-13.8347	-8.99067	0.0616667	-3.36967	-7.96967	-10.6543	-11.559	-10.1273	-2.25067	-8.68933	-5.93967	-14.7497	-4.45133	-6.86033	-3.08333	-13.3337	-7.15867	-13.4773	-8.801	-7.02867	-13.1093	-14.2387	-15.156	-14.7947	-0.703	-2.85567	-2.31833	-5.993	-8.78633	-8.19633	-8.52137	2.08854
1899-12-31 03:00:00	-1.546	1.00767	-5.313	-7.115	-7.09367	1.23933	-5.71467	-2.22033	-4.76967	-5.22633	-3.20833	-3.087	-10.575	-9.86067	-2.75	-2.68167	-6.295	-13.6047	-8.94067	0.191667	-3.17967	-7.82967	-10.6643	-11.609	-10.2273	-1.73067	-8.45933	-5.74967	-14.5397	-4.54133	-6.77033	-3.13333	-13.2637	-7.04867	-13.1473	-8.771	-6.71867	-12.9493	-14.1587	-15.106	-14.7847	-0.503	-2.88567	-1.93833	-5.973	-8.64633	-7.86633	-8.42512	2.05722
1899-12-31 03:01:00	-1.516	1.24767	-5.213	-7.015	-7.17367	0.769333	-5.65467	-2.13033	-4.70967	-5.08633	-3.09833	-2.917	-10.555	-9.83067	-2.51	-2.55167	-6.335	-13.3547	-8.82067	0.231667	-3.03967	-7.61967	-10.7043	-11.619	-10.1073	-1.37067	-8.14933	-5.67967	-14.3297	-4.35133	-6.64033	-3.00333	-13.2337	-7.09867	-13.1073	-8.651	-6.42867	-12.7793	-14.1687	-15.076	-14.7547	-0.313	-2.82567	-1.72833	-6.033	-8.50633	-7.57633	-8.36387	2.02066
1899-12-31 03:02:00	-1.346	1.42767	-5.263	-6.985	-7.17367	0.699333	-5.53467	-1.98033	-4.67967	-4.94633	-2.97833	-2.767	-10.575	-9.55067	-2.29	-2.27167	-6.195	-13.3047	-8.64067	0.281667	-2.87967	-7.81967	-10.6543	-11.599	-10.2573	-1.24067	-7.85933	-5.70967	-14.1197	-4.46133	-6.52033	-2.88333	-13.1137	-7.02867	-13.0973	-8.591	-6.18867	-12.6493	-14.1187	-14.986	-14.7047	-0.113	-2.78567	-1.51833	-5.963	-8.29633	-7.45633	-8.33637	2.01336
1899-12-31 03:03:00	-1.256	1.60767	-5.133	-6.805	-7.05367	0.659333	-5.49467	-1.83033	-4.69967	-4.80633	-2.87833	-2.677	-10.425	-9.26067	-2.07	-2.21167	-6.145	-13.2547	-8.50067	0.271667	-2.78967	-7.67967	-10.5343	-11.569	-10.3773	-1.13067	-7.53933	-5.79967	-13.9597	-4.25133	-6.36033	-2.78333	-12.9837	-6.92867	-12.9473	-8.541	-5.96867	-12.5693	-14.0987	-14.956	-14.6347	-0.203	-3.02567	-1.54833	-5.863	-8.03633	-7.55633	-8.27887	2.00797
1899-12-31 03:04:00	-1.206	1.36767	-4.953	-6.545	-6.88367	1.07933	-5.36467	-1.70033	-4.59967	-4.62633	-2.74833	-2.657	-10.295	-8.97067	-2.06	-1.98167	-5.825	-13.2447	-8.40067	0.391667	-2.78967	-7.59967	-10.3743	-11.489	-10.4273	-1.09067	-7.31933	-5.69967	-13.8697	-3.97133	-6.22033	-2.70333	-12.7637	-6.69867	-12.6873	-8.461	-5.80867	-12.3893	-14.0687	-15.006	-14.6147	-0.103	-2.84567	-1.59833	-5.523	-7.83633	-7.56633	-8.14387	2.0382
1899-12-31 03:05:00	-1.106	1.05767	-4.843	-6.295	-6.78367	1.22933	-5.22467	-1.65033	-4.54967	-4.51633	-2.62833	-2.597	-10.125	-8.66067	-2.14	-1.75167	-5.805	-13.1947	-8.41067	0.591667	-2.75967	-7.56967	-10.3043	-11.469	-10.5573	-0.750667	-7.12933	-5.42967	-13.6697	-3.76133	-6.15033	-2.75333	-12.6437	-6.47867	-12.5373	-8.471	-5.49867	-12.2493	-14.1187	-15.016	-14.5447	-0.023	-2.47567	-1.44833	-5.333	-7.90633	-7.25633	-8.01637	2.04995
1899-12-31 03:06:00	-1.046	1.22767	-4.803	-6.035	-6.68367	1.34933	-4.97467	-1.61033	-4.55967	-4.39633	-2.58833	-2.577	-9.865	-8.41067	-2.06	-1.66167	-5.555	-13.3247	-8.43067	0.761667	-2.74967	-7.46967	-10.2843	-11.409	-10.6673	-0.360667	-6.94933	-5.21967	-13.4997	-3.68133	-6.12033	-2.73333	-12.5937	-6.39867	-12.2073	-8.451	-5.22867	-12.1193	-14.0887	-15.036	-14.5547	0.147	-2.51567	-1.34833	-5.193	-7.69633	-7.06633	-7.93387	2.05698
1899-12-31 03:07:00	-1.266	1.30767	-4.633	-5.955	-6.66367	1.48933	-4.80467	-1.51033	-4.27967	-4.28633	-2.54833	-2.427	-9.585	-7.99067	-1.95	-1.63167	-5.455	-13.2347	-8.39067	0.861667	-2.79967	-7.32967	-10.2443	-11.399	-10.7273	0.0993333	-6.78933	-4.98967	-13.2997	-3.55133	-5.84033	-2.81333	-12.3937	-6.35867	-11.9173	-8.581	-5.16867	-11.9593	-14.0587	-14.996	-14.5547	0.267	-2.39567	-1.21833	-5.273	-7.36633	-6.80633	-7.80012	2.06703
1899-12-31 03:08:00	-1.316	1.15767	-4.293	-5.895	-6.54367	1.58933	-4.83467	-1.45033	-4.20967	-4.21633	-2.48833	-2.287	-9.345	-7.67067	-1.88	-1.53167	-5.375	-13.0547	-8.34067	1.01167	-2.70967	-7.19967	-10.1443	-11.319	-10.7173	0.389333	-6.71933	-4.77967	-13.1697	-3.51133	-5.58033	-2.85333	-12.2337	-6.17867	-11.6973	-8.521	-5.16867	-11.8293	-13.9787	-14.936	-14.5447	0.237	-2.25567	-1.13833	-5.243	-7.13633	-6.56633	-7.67387	2.06594
1899-12-31 03:09:00	-1.186	1.00767	-4.043	-5.885	-6.39367	1.53933	-4.67467	-1.24033	-4.06967	-4.16633	-2.40833	-2.097	-9.055	-7.28067	-1.76	-1.29167	-5.345	-13.0747	-8.23067	1.11167	-2.53967	-7.15967	-9.92433	-11.269	-10.6373	0.679333	-6.56933	-4.63967	-13.0197	-3.44133	-5.29033	-2.88333	-12.0937	-5.98867	-11.5173	-8.611	-5.12867	-11.6193	-13.9687	-14.886	-14.5347	0.427	-2.24567	-0.918333	-5.133	-6.89633	-6.36633	-7.59512	2.06802
1899-12-31 03:10:00	-0.926	1.10767	-3.933	-5.695	-6.47367	1.75933	-4.68467	-1.18033	-3.86967	-4.06633	-2.28833	-1.987	-8.745	-7.01067	-1.62	-0.991667	-5.125	-13.0447	-8.02067	1.23167	-2.51967	-6.93967	-9.87433	-11.119	-10.5273	0.859333	-6.39933	-4.35967	-12.7797	-3.37133	-5.06033	-2.84333	-12.0637	-6.04867	-11.2673	-8.801	-4.93867	-11.5893	-13.8887	-14.856	-14.4947	0.567	-2.02567	-0.768333	-4.873	-6.68633	-6.22633	-7.46887	2.07772
1899-12-31 03:11:00	-0.646	1.29767	-3.873	-5.525	-6.24367	1.96933	-4.48467	-1.01033	-3.67967	-4.02633	-2.19833	-1.817	-8.395	-6.79067	-1.45	-0.801667	-4.955	-12.9847	-7.80067	1.19167	-2.57967	-6.91967	-9.89433	-10.949	-10.3173	1.12933	-6.22933	-4.16967	-12.5297	-3.44133	-4.89033	-2.82333	-12.0037	-6.03867	-10.8673	-8.771	-4.88867	-11.4593	-13.9587	-14.816	-14.4947	0.847	-1.99567	-0.668333	-4.573	-6.62633	-6.07633	-7.33262	2.08087
1899-12-31 03:12:00	-0.496	1.52767	-3.703	-5.355	-6.03367	1.97933	-4.47467	-0.760333	-3.56967	-3.91633	-2.18833	-1.707	-8.165	-6.61067	-1.28	-0.641667	-5.035	-12.9547	-7.72067	1.31167	-2.50967	-7.04967	-9.92433	-10.889	-10.1573	1.09933	-5.98933	-3.97967	-12.3697	-3.40133	-4.83033	-2.83333	-11.8437	-5.74867	-10.4273	-8.611	-4.70867	-11.2393	-13.8187	-14.796	-14.4947	0.947	-2.25567	-0.578333	-4.513	-6.42633	-6.04633	-7.24262	2.07249
1899-12-31 03:13:00	-0.386	1.24767	-3.513	-5.195	-5.90367	1.98933	-4.44467	-0.690333	-3.44967	-3.80633	-2.10833	-1.667	-8.045	-6.38067	-0.92	-0.431667	-4.565	-13.0147	-7.65067	1.57167	-2.59967	-6.92967	-9.79433	-10.719	-10.0173	1.22933	-5.79933	-3.83967	-12.2297	-3.31133	-4.64033	-2.81333	-11.6337	-5.59867	-10.3473	-8.471	-4.54867	-11.0493	-13.7187	-14.756	-14.5147	1.087	-2.20567	-0.798333	-4.213	-6.17633	-5.91633	-7.18762	2.07635
1899-12-31 03:14:00	-0.386	1.24767	-3.523	-4.945	-5.82367	1.89933	-3.91467	-0.450333	-3.27967	-3.74633	-1.98833	-1.437	-8.025	-6.35067	-0.77	-0.231667	-4.435	-13.0547	-7.49067	1.58167	-2.59967	-6.69967	-9.70433	-10.429	-9.98733	1.21933	-5.69933	-3.77967	-12.0197	-3.33133	-4.54033	-2.87333	-11.4437	-5.37867	-10.0473	-8.381	-4.31867	-10.8893	-13.7187	-14.716	-14.4747	1.207	-2.01567	-0.528333	-4.013	-6.21633	-5.84633	-7.09012	2.06348
1899-12-31 03:15:00	-0.266	1.64767	-3.463	-4.735	-5.63367	1.58933	-3.80467	-0.300333	-3.09967	-3.63633	-1.90833	-1.377	-7.755	-6.05067	-0.68	-0.241667	-4.305	-12.9947	-7.46067	1.76167	-2.62967	-6.49967	-9.58433	-10.249	-9.87733	1.23933	-5.48933	-3.58967	-11.7897	-2.97133	-4.56033	-2.87333	-11.2837	-5.32867	-9.68733	-8.261	-4.12867	-10.7193	-13.6987	-14.646	-14.5247	1.347	-1.67567	-0.118333	-4.013	-6.23633	-5.68633	-6.98762	2.04277
1899-12-31 03:16:00	-0.096	1.83767	-3.353	-4.595	-5.54367	1.44933	-3.74467	-0.130333	-2.73967	-3.52633	-1.86833	-1.357	-7.525	-5.79067	-0.69	-0.0616667	-4.075	-13.0347	-7.39067	1.93167	-2.72967	-6.33967	-9.49433	-10.009	-9.77733	1.31933	-5.25933	-3.41967	-11.6197	-2.54133	-4.55033	-2.79333	-11.2337	-5.24867	-9.73733	-8.171	-3.87867	-10.5993	-13.6487	-14.626	-14.5547	1.447	-1.64567	0.0516667	-3.603	-6.11633	-5.56633	-6.91887	2.04919
1899-12-31 03:17:00	-0.036	1.96767	-3.123	-4.525	-5.44367	1.08933	-3.73467	0.0796667	-2.62967	-3.45633	-1.81833	-1.417	-7.225	-5.55067	-0.5	0.168333	-3.925	-13.0947	-7.26067	1.93167	-2.66967	-6.34967	-9.35433	-9.769	-9.52733	1.47933	-4.96933	-3.21967	-11.4797	-2.34133	-4.58033	-2.90333	-11.1337	-5.27867	-9.59733	-8.071	-3.64867	-10.4493	-13.5487	-14.586	-14.5547	1.647	-1.74567	-0.258333	-3.533	-6.04633	-5.21633	-6.86262	2.02649
1899-12-31 03:18:00	0.054	2.32767	-2.973	-4.535	-5.33367	1.10933	-3.72467	0.359667	-2.37967	-3.40633	-1.75833	-1.437	-7.065	-5.62067	-0.33	0.128333	-3.995	-12.9347	-7.22067	2.03167	-2.43967	-6.23967	-9.21433	-9.589	-9.23733	1.50933	-4.78933	-3.00967	-11.2697	-2.03133	-4.55033	-2.91333	-11.0037	-5.47867	-9.40733	-7.891	-3.35867	-10.3393	-13.4087	-14.546	-14.7147	1.777	-1.54567	0.0916667	-3.243	-5.75633	-5.21633	-6.77762	2.03284
1899-12-31 03:19:00	0.284	2.87767	-3.103	-4.175	-5.19367	1.23933	-3.49467	0.629667	-2.08967	-3.35633	-1.72833	-1.367	-7.035	-5.75067	-0.3	0.138333	-3.905	-12.7847	-7.17067	2.09167	-2.43967	-6.30967	-9.09433	-9.429	-8.87733	1.53933	-4.68933	-2.75967	-11.1297	-1.70133	-4.49033	-2.99333	-10.7837	-6.00867	-9.22733	-7.671	-3.25867	-10.1693	-13.3387	-14.526	-14.6747	1.997	-1.37567	0.271667	-2.953	-5.50633	-5.17633	-6.64012	2.04069
1899-12-31 03:20:00	0.454	3.35767	-2.783	-4.225	-4.98367	1.16933	-3.31467	0.779667	-1.85967	-3.29633	-1.68833	-1.287	-6.815	-5.60067	-0.29	0.148333	-3.845	-12.5647	-7.09067	2.16167	-2.42967	-6.07967	-8.86433	-9.179	-8.64733	1.52933	-4.47933	-2.39967	-11.0297	-1.46133	-4.38033	-3.20333	-10.6737	-6.07867	-8.97733	-7.511	-3.14867	-10.0493	-13.2587	-14.476	-14.5447	2.167	-1.15567	0.231667	-2.673	-5.25633	-4.80633	-6.45637	2.0224
1899-12-31 03:21:00	0.574	3.66767	-2.343	-4.105	-4.65367	1.04933	-3.23467	0.989667	-1.69967	-3.24633	-1.68833	-1.327	-6.385	-5.26067	-0.03	0.228333	-3.855	-12.3447	-7.05067	2.42167	-2.29967	-5.96967	-8.67433	-8.869	-8.41733	1.46933	-4.10933	-2.18967	-10.9297	-1.15133	-4.10033	-3.05333	-10.5337	-5.76867	-8.64733	-7.371	-3.22867	-10.0193	-13.1687	-14.366	-14.4847	2.457	-1.07567	0.421667	-2.443	-5.00633	-4.72633	-6.31262	1.99716
1899-12-31 03:22:00	0.564	3.94767	-2.253	-4.265	-4.43367	1.13933	-3.03467	1.13967	-1.60967	-3.15633	-1.65833	-1.337	-6.235	-5.24067	0.15	0.278333	-3.885	-12.3147	-6.96067	2.30167	-2.31967	-6.02967	-8.61433	-8.449	-8.17733	1.42933	-3.92933	-2.12967	-10.6297	-1.21133	-4.17033	-3.01333	-10.3937	-5.55867	-8.29733	-7.221	-3.25867	-9.90933	-13.0887	-14.196	-14.4747	2.497	-0.915667	0.581667	-2.493	-4.68633	-4.47633	-6.17762	1.98514
1899-12-31 03:23:00	0.574	4.08767	-1.973	-4.065	-4.49367	1.23933	-2.73467	1.34967	-1.64967	-3.03633	-1.66833	-1.347	-6.265	-5.27067	0.16	0.338333	-3.965	-12.3147	-6.93067	2.14167	-2.23967	-5.89967	-8.54433	-8.219	-7.94733	1.44933	-3.90933	-2.11967	-10.5797	-0.821333	-3.97033	-2.72333	-10.2937	-5.35867	-7.98733	-7.141	-3.21867	-9.78933	-12.9787	-14.136	-14.4747	2.437	-0.945667	0.851667	-2.253	-4.48633	-4.36633	-6.03637	2.00046
1899-12-31 03:24:00	0.644	4.07767	-1.533	-3.855	-4.58367	0.879333	-2.62467	1.53967	-1.60967	-2.78633	-1.72833	-1.307	-6.175	-5.08067	0.11	0.338333	-3.815	-12.2647	-6.88067	2.32167	-2.15967	-5.79967	-8.48433	-7.799	-7.70733	1.47933	-3.56933	-1.81967	-10.5597	-0.961333	-3.82033	-2.58333	-9.96367	-4.90867	-7.80733	-7.131	-3.16867	-9.61933	-12.8887	-14.046	-14.4647	2.567	-1.20567	1.05167	-2.073	-4.69633	-4.32633	-6.00637	1.95913
1899-12-31 03:25:00	0.784	4.23767	-1.383	-3.815	-4.41367	0.539333	-2.54467	1.55967	-1.37967	-2.63633	-1.85833	-1.237	-5.995	-5.11067	0.09	0.258333	-3.485	-12.3947	-6.81067	2.47167	-2.08967	-5.91967	-8.35433	-7.169	-7.51733	1.51933	-3.27933	-1.60967	-10.3897	-1.12133	-3.71033	-2.44333	-9.84367	-5.03867	-7.54733	-7.091	-2.90867	-9.50933	-12.7987	-13.946	-14.5747	2.317	-0.795667	1.27167	-1.893	-4.58633	-4.07633	-5.94762	1.94159
1899-12-31 03:26:00	0.914	4.44767	-1.333	-3.735	-4.42367	0.459333	-2.56467	1.53967	-1.28967	-2.48633	-2.07833	-1.217	-5.815	-5.13067	0.11	0.268333	-3.205	-12.3647	-6.73067	2.60167	-2.03967	-5.90967	-7.99433	-6.989	-7.34733	1.64933	-3.17933	-1.48967	-10.2097	-1.14133	-3.64033	-2.37333	-9.70367	-4.77867	-7.25733	-7.021	-2.94867	-9.49933	-12.7287	-13.846	-14.6147	2.517	-0.585667	1.38167	-1.663	-4.56633	-3.75633	-5.86012	1.93817
1899-12-31 03:27:00	0.934	4.43767	-1.393	-3.735	-4.26367	0.559333	-2.45467	1.72967	-1.11967	-2.40633	-2.16833	-1.147	-5.665	-5.26067	0.12	0.308333	-3.055	-12.2247	-6.61067	2.73167	-2.09967	-5.74967	-7.72433	-6.749	-7.11733	1.54933	-2.97933	-1.49967	-9.92967	-0.751333	-3.55033	-2.29333	-9.32367	-4.68867	-6.94733	-6.901	-2.96867	-9.41933	-12.6587	-13.776	-14.6447	2.767	-0.325667	1.35167	-1.553	-4.58633	-3.54633	-5.68137	1.95607
1899-12-31 03:28:00	1.024	4.34767	-1.483	-3.555	-3.78367	0.659333	-2.47467	1.75967	-1.10967	-2.31633	-1.87833	-1.157	-5.425	-5.05067	0.17	0.288333	-3.005	-12.1747	-6.62067	2.95167	-2.15967	-5.48967	-7.66433	-6.329	-6.83733	1.51933	-3.00933	-1.46967	-9.77967	-0.411333	-3.37033	-2.24333	-9.02367	-4.48867	-6.65733	-6.881	-2.91867	-9.44933	-12.5887	-13.656	-14.6347	3.157	-0.145667	1.33167	-1.203	-4.45633	-3.35633	-5.50762	1.9699
1899-12-31 03:29:00	1.234	4.13767	-1.493	-3.455	-3.54367	0.549333	-2.15467	1.75967	-1.13967	-2.19633	-1.84833	-1.167	-5.155	-5.31067	0.36	0.318333	-3.225	-12.1047	-6.54067	3.04167	-2.00967	-5.59967	-7.24433	-6.119	-6.67733	1.46933	-2.70933	-1.40967	-9.66967	-0.631333	-3.11033	-2.18333	-8.88367	-4.48867	-6.34733	-6.971	-2.79867	-9.32933	-12.5387	-13.606	-14.6147	3.327	-0.195667	1.45167	-1.153	-4.32633	-3.47633	-5.48887	1.94095
1899-12-31 03:30:00	1.444	3.66767	-1.683	-3.535	-3.40367	0.669333	-2.14467	1.93967	-1.13967	-2.09633	-1.70833	-1.097	-5.115	-5.24067	0.38	0.248333	-3.325	-12.0347	-6.50067	3.13167	-2.11967	-5.51967	-7.55433	-5.959	-6.54733	1.38933	-2.63933	-1.26967	-9.49967	-0.641333	-2.85033	-2.09333	-8.76367	-4.48867	-6.25733	-7.011	-2.64867	-9.18933	-12.4587	-13.466	-14.6047	3.357	-0.565667	1.66167	-1.033	-3.95633	-3.60633	-5.44137	1.94107
1899-12-31 03:31:00	1.344	3.56767	-1.863	-3.475	-2.89367	0.879333	-1.99467	2.08967	-1.12967	-2.02633	-1.65833	-1.167	-5.055	-5.13067	0.48	0.0783333	-3.285	-11.8847	-6.45067	3.02167	-2.19967	-5.45967	-7.48433	-5.729	-6.36733	1.41933	-2.64933	-1.16967	-9.36967	-0.611333	-2.57033	-2.21333	-8.84367	-4.52867	-6.09733	-6.901	-2.54867	-9.09933	-12.4387	-13.366	-14.6247	3.387	-0.675667	1.45167	-0.763	-3.79633	-3.58633	-5.35262	1.94243
1899-12-31 03:32:00	1.454	3.53767	-1.933	-3.365	-2.65367	0.859333	-1.65467	2.32967	-1.05967	-1.93633	-1.61833	-1.207	-4.865	-4.99067	0.53	0.118333	-3.235	-11.7247	-6.41067	3.05167	-2.12967	-5.32967	-7.13433	-5.489	-6.11733	1.62933	-2.60933	-1.05967	-9.20967	-0.651333	-2.36033	-2.40333	-8.68367	-4.48867	-5.82733	-6.781	-2.37867	-8.89933	-12.3287	-13.166	-14.6047	3.497	-0.555667	1.33167	-0.723	-3.81633	-3.47633	-5.26512	1.92624
1899-12-31 03:33:00	1.374	3.29767	-2.073	-3.255	-2.45367	0.939333	-1.71467	2.34967	-1.00967	-1.84633	-1.50833	-1.197	-4.725	-4.73067	0.44	0.278333	-3.195	-11.6847	-6.33067	3.16167	-2.38967	-5.17967	-7.12433	-5.099	-5.84733	1.68933	-2.63933	-0.669667	-9.14967	-0.611333	-2.21033	-2.43333	-8.71367	-4.44867	-5.62733	-6.591	-2.08867	-8.69933	-12.1787	-13.066	-14.5647	3.707	-0.405667	1.38167	-0.563	-3.68633	-3.63633	-5.18512	1.92333
1899-12-31 03:34:00	1.434	3.19767	-2.233	-2.925	-2.31367	0.659333	-1.78467	2.26967	-0.889667	-1.75633	-1.36833	-1.227	-4.535	-4.61067	0.39	0.358333	-3.065	-11.3947	-6.22067	3.07167	-2.36967	-5.01967	-6.86433	-5.019	-5.63733	1.66933	-2.58933	-0.619667	-9.03967	-0.621333	-1.97033	-2.16333	-8.76367	-4.34867	-5.57733	-6.461	-1.77867	-8.53933	-12.0387	-12.916	-14.5147	3.717	-0.345667	1.52167	-0.213	-3.64633	-3.18633	-5.11012	1.89163
1899-12-31 03:35:00	1.664	3.40767	-2.253	-2.655	-2.23367	0.549333	-1.62467	2.35967	-0.919667	-1.66633	-1.37833	-1.207	-4.265	-4.53067	0.39	0.118333	-2.805	-10.8547	-6.09067	3.17167	-2.46967	-4.85967	-6.34433	-4.749	-5.36733	1.32933	-2.52933	-0.449667	-8.88967	-0.541333	-1.81033	-2.17333	-8.80367	-3.91867	-5.56733	-6.261	-1.63867	-8.50933	-11.8387	-12.796	-14.5047	3.947	-0.255667	1.56167	-0.053	-4.00633	-2.95633	-4.97887	1.86239
1899-12-31 03:36:00	1.894	3.58767	-2.443	-2.895	-2.11367	0.659333	-1.53467	2.33967	-0.839667	-1.55633	-1.29833	-1.197	-4.085	-4.18067	0.52	-0.0916667	-3.015	-10.5147	-5.87067	3.01167	-2.40967	-4.83967	-5.80433	-4.409	-5.17733	1.28933	-2.52933	-0.309667	-8.69967	-0.501333	-1.74033	-2.47333	-8.84367	-3.87867	-5.18733	-5.981	-1.61867	-8.42933	-11.7187	-12.686	-14.4747	4.427	-0.205667	1.74167	0.017	-3.80633	-3.03633	-4.83262	1.84645
1899-12-31 03:37:00	1.894	3.75767	-2.443	-2.715	-2.03367	0.739333	-1.76467	2.39967	-0.969667	-1.49633	-1.16833	-1.187	-3.915	-3.89067	0.5	-0.0416667	-3.195	-10.6247	-5.80067	2.91167	-2.34967	-4.73967	-5.63433	-4.339	-5.00733	1.39933	-2.42933	0.000333333	-8.55967	-0.361333	-1.49033	-2.58333	-8.74367	-4.09867	-4.92733	-5.711	-1.58867	-8.33933	-11.7387	-12.576	-14.4547	4.717	-0.125667	1.86167	0.227	-3.71633	-3.06633	-4.77762	1.86034
1899-12-31 03:38:00	2.044	4.00767	-2.343	-2.665	-2.03367	0.729333	-1.62467	2.42967	-1.04967	-1.37633	-1.08833	-1.117	-3.575	-3.92067	0.59	0.228333	-3.155	-10.6047	-5.82067	2.65167	-1.64967	-4.76967	-5.31433	-4.069	-4.77733	1.70933	-2.40933	0.180333	-8.53967	-0.341333	-1.27033	-2.48333	-8.72367	-4.11867	-4.64733	-5.591	-1.64867	-8.28933	-11.6887	-12.526	-14.3047	4.907	-0.00566667	2.12167	0.287	-3.56633	-3.01633	-4.67137	1.84999
1899-12-31 03:39:00	2.364	4.37767	-2.363	-2.675	-2.11367	0.979333	-1.66467	2.47967	-1.06967	-1.32633	-1.08833	-1.167	-3.185	-3.90067	0.81	0.308333	-3.115	-10.6647	-5.76067	2.75167	-1.81967	-4.65967	-5.07433	-3.879	-4.65733	1.75933	-2.36933	0.440333	-8.41967	-0.521333	-1.16033	-2.47333	-8.69367	-4.21867	-4.37733	-5.431	-1.66867	-8.11933	-11.5787	-12.406	-14.3447	5.087	-0.145667	2.23167	0.327	-3.36633	-3.11633	-4.63637	1.86149
1899-12-31 03:40:00	2.404	4.42767	-2.383	-2.445	-2.12367	1.39933	-1.58467	2.58967	-1.20967	-1.34633	-1.05833	-1.117	-2.965	-3.48067	1.14	0.368333	-3.075	-10.5447	-5.67067	2.88167	-1.83967	-4.46967	-4.86433	-3.769	-4.50733	2.05933	-2.31933	0.630333	-8.33967	-0.501333	-1.06033	-2.44333	-8.73367	-4.24867	-4.30733	-5.191	-1.36867	-8.03933	-11.4987	-12.256	-14.3747	5.077	-0.195667	2.06167	0.297	-3.16633	-3.01633	-4.52887	1.88533
1899-12-31 03:41:00	2.434	4.58767	-2.453	-2.015	-2.14367	1.79933	-1.56467	2.55967	-1.11967	-1.31633	-1.01833	-1.117	-2.755	-3.19067	1.32	0.448333	-2.965	-10.2047	-5.63067	3.16167	-1.76967	-4.00967	-4.88433	-3.479	-4.36733	2.13933	-2.23933	0.790333	-8.22967	-0.611333	-0.940333	-2.47333	-8.44367	-4.09867	-4.11733	-5.181	-1.20867	-7.91933	-11.4187	-12.156	-14.3047	5.127	-0.245667	2.17167	0.477	-3.33633	-2.72633	-4.34512	1.8854
1899-12-31 03:42:00	2.564	4.78767	-2.123	-2.125	-2.22367	2.13933	-1.43467	2.54967	-1.07967	-1.30633	-0.918333	-1.157	-2.655	-2.88067	1.15	0.498333	-2.655	-10.1047	-5.54067	3.36167	-1.52967	-3.65967	-4.82433	-3.299	-4.21733	2.22933	-2.26933	1.01033	-8.10967	-0.751333	-0.540333	-2.51333	-8.35367	-3.70867	-4.07733	-5.201	-0.908667	-7.76933	-11.3287	-12.126	-14.2647	4.997	-0.0356667	2.41167	0.897	-3.12633	-2.54633	-4.25762	1.89472
1899-12-31 03:43:00	2.714	4.73767	-2.173	-1.995	-2.27367	2.23933	-1.21467	2.54967	-1.16967	-1.29633	-0.918333	-1.117	-2.535	-2.86067	0.88	0.578333	-2.475	-10.4447	-5.39067	3.63167	-1.31967	-3.38967	-4.82433	-3.099	-4.05733	2.50933	-2.43933	1.04033	-7.86967	-0.811333	-0.130333	-2.61333	-8.39367	-3.63867	-3.96733	-5.121	-0.608667	-7.64933	-11.2087	-11.976	-14.2247	4.927	0.0343333	2.47167	0.997	-2.83633	-2.67633	-4.26262	1.91563
1899-12-31 03:44:00	2.944	4.80767	-2.413	-2.105	-2.37367	2.24933	-1.04467	2.56967	-1.09967	-1.29633	-0.948333	-1.087	-2.435	-3.05067	0.76	0.498333	-2.245	-10.1947	-5.29067	3.80167	-1.20967	-3.16967	-4.60433	-2.969	-3.64733	2.87933	-2.52933	1.30033	-7.73967	-0.781333	0.169667	-2.63333	-8.36367	-3.43867	-3.85733	-4.891	-0.278667	-7.48933	-11.1787	-11.886	-14.1847	5.157	0.0743333	2.47167	1.297	-2.64633	-2.65633	-4.18512	1.90214
1899-12-31 03:45:00	2.964	4.73767	-2.433	-2.135	-2.42367	2.55933	-0.834667	2.62967	-1.07967	-1.25633	-0.928333	-1.047	-2.305	-2.90067	0.64	0.548333	-1.925	-9.92467	-5.14067	3.90167	-1.14967	-3.01967	-4.41433	-2.959	-3.39733	3.12933	-2.47933	1.19033	-7.57967	-0.851333	0.369667	-2.53333	-8.25367	-3.03867	-3.67733	-4.961	-0.0786667	-7.21933	-11.1687	-11.736	-14.1747	5.417	0.114333	2.45167	1.407	-2.79633	-2.54633	-4.07762	1.90646
1899-12-31 03:46:00	3.124	4.47767	-2.403	-2.125	-2.50367	2.54933	-0.954667	2.72967	-1.04967	-1.20633	-0.918333	-0.967	-2.165	-2.89067	0.71	0.818333	-1.815	-9.90467	-4.98067	4.04167	-1.14967	-2.81967	-4.28433	-2.679	-3.17733	3.17933	-2.49933	1.34033	-7.43967	-0.831333	0.439667	-2.34333	-8.31367	-2.51867	-3.53733	-5.041	-0.288667	-7.09933	-11.1387	-11.556	-14.1147	5.337	0.284333	2.38167	1.597	-2.63633	-2.45633	-3.99262	1.90697
1899-12-31 03:47:00	3.244	4.83767	-2.223	-2.215	-2.53367	2.66933	-1.24467	2.79967	-1.12967	-1.16633	-0.848333	-0.817	-2.045	-3.03067	0.68	0.978333	-1.625	-9.85467	-4.94067	4.09167	-1.19967	-2.70967	-4.26433	-2.719	-2.95733	3.14933	-2.55933	1.44033	-7.18967	-0.921333	0.579667	-2.14333	-8.17367	-2.36867	-3.54733	-4.961	-0.268667	-7.14933	-10.9287	-11.446	-14.0747	5.557	0.324333	2.67167	1.327	-2.55633	-2.46633	-3.96637	1.90888
1899-12-31 03:48:00	3.354	4.85767	-2.023	-2.235	-2.58367	2.61933	-1.45467	2.87967	-1.17967	-1.12633	-0.798333	-0.817	-1.895	-2.97067	0.68	1.15833	-1.235	-9.84467	-4.92067	4.04167	-1.36967	-2.60967	-4.59433	-2.579	-2.72733	3.23933	-2.49933	1.55033	-7.22967	-0.851333	0.569667	-2.11333	-8.20367	-2.43867	-3.52733	-4.821	0.00133333	-7.02933	-10.8887	-11.306	-14.0347	5.517	0.194333	2.75167	1.417	-2.73633	-2.50633	-3.94262	1.90471
1899-12-31 03:49:00	3.504	4.85767	-1.913	-2.165	-2.74367	3.10933	-1.56467	3.05967	-1.12967	-1.18633	-0.778333	-0.767	-1.935	-2.91067	0.64	1.34833	-1.145	-9.65467	-4.89067	4.07167	-1.38967	-2.59967	-4.54433	-2.359	-2.34733	3.41933	-2.52933	1.68033	-7.14967	-0.861333	0.609667	-2.09333	-8.10367	-2.34867	-3.11733	-4.751	-0.218667	-6.97933	-10.7887	-11.106	-13.9747	5.767	0.374333	2.76167	1.827	-2.76633	-2.55633	-3.77262	1.92474
1899-12-31 03:50:00	3.694	4.79767	-1.863	-2.155	-3.27367	3.06933	-0.0246667	2.93967	-1.14967	-1.14633	-0.778333	-0.707	-1.875	-2.95067	0.72	1.28833	-1.095	-9.58467	-4.96067	3.89167	-1.51967	-2.53967	-4.54433	-2.139	-1.95733	3.68933	-2.50933	1.80033	-6.92967	-0.961333	0.819667	-1.94333	-7.99367	-2.27867	-2.95733	-4.591	-0.238667	-6.87933	-10.6887	-10.986	-13.9347	6.007	0.664333	2.94167	1.877	-2.60633	-2.61633	-3.72887	1.9171
1899-12-31 03:51:00	3.924	4.82767	-1.833	-1.895	-4.07367	2.76933	0.555333	2.97967	-1.08967	-1.16633	-0.758333	-0.647	-1.785	-3.00067	0.76	1.68833	-0.785	-9.21467	-4.90067	3.87167	-1.53967	-2.39967	-4.40433	-1.779	-1.60733	3.99933	-2.44933	1.90033	-6.64967	-1.03133	1.03967	-1.92333	-7.83367	-2.14867	-2.81733	-4.441	-0.258667	-6.72933	-10.6387	-10.916	-13.8647	6.247	0.784333	3.10167	2.067	-2.52633	-2.40633	-3.62387	1.88094
1899-12-31 03:52:00	4.074	4.94767	-1.683	-1.725	-4.13367	2.78933	0.395333	3.05967	-1.09967	-1.14633	-0.578333	-0.577	-1.775	-3.11067	0.95	1.96833	-0.255	-8.84467	-4.73067	3.76167	-1.76967	-2.60967	-4.19433	-1.539	-1.33733	4.24933	-2.48933	1.88033	-6.32967	-1.11133	1.23967	-2.17333	-7.58367	-2.39867	-2.91733	-4.221	-0.158667	-6.60933	-10.6087	-10.746	-13.8147	6.297	0.924333	3.26167	2.307	-2.60633	-2.16633	-3.52262	1.86472
1899-12-31 03:53:00	4.134	5.01767	-1.553	-1.455	-4.10367	3.07933	0.315333	3.09967	-1.10967	-1.11633	-0.468333	-0.517	-1.595	-3.09067	1.07	2.21833	0.155	-9.21467	-4.60067	3.70167	-1.91967	-2.46967	-4.10433	-1.459	-1.09733	4.48933	-2.46933	1.54033	-6.02967	-1.15133	1.44967	-2.18333	-7.44367	-2.92867	-2.62733	-4.041	-0.198667	-6.45933	-10.5887	-10.616	-13.7347	6.347	0.904333	3.31167	2.137	-2.34633	-2.17633	-3.47512	1.89822
1899-12-31 03:54:00	4.104	5.25767	-1.093	-1.335	-4.15367	2.64933	0.315333	3.13967	-1.11967	-1.13633	-0.588333	-0.457	-1.475	-3.19067	1.13	2.16833	0.525	-8.97467	-4.47067	3.62167	-1.91967	-2.23967	-4.02433	-1.489	-0.677333	4.61933	-2.59933	1.42033	-5.96967	-1.22133	1.57967	-2.30333	-7.32367	-2.94867	-2.59733	-3.891	-0.158667	-6.31933	-10.4687	-10.566	-13.6847	6.377	1.05433	3.27167	2.277	-2.40633	-2.25633	-3.50387	1.85343
1899-12-31 03:55:00	4.324	5.52767	-0.563	-1.145	-4.13367	2.46933	0.00533333	3.18967	-1.09967	-1.10633	-0.678333	-0.417	-1.415	-2.83067	1.4	2.17833	1.005	-9.01467	-4.33067	3.53167	-2.11967	-2.14967	-3.97433	-1.379	-0.377333	4.70933	-2.58933	1.58033	-5.89967	-1.18133	1.71967	-2.07333	-7.28367	-2.51867	-2.51733	-3.741	-0.128667	-6.24933	-10.2687	-10.416	-13.6147	6.467	1.00433	3.36167	2.577	-2.57633	-2.32633	-3.49762	1.84233
1899-12-31 03:56:00	4.624	5.57767	-0.353	-1.045	-3.98367	2.67933	-0.214667	3.25967	-1.11967	-1.13633	-0.718333	-0.397	-1.285	-2.90067	1.21	2.51833	1.165	-9.09467	-4.26067	3.29167	-2.04967	-2.13967	-3.90433	-1.159	-0.227333	4.84933	-2.54933	1.81033	-5.70967	-1.14133	1.92967	-1.92333	-7.31367	-2.24867	-2.84733	-3.601	-0.0686667	-6.15933	-10.1087	-10.106	-13.5747	6.577	1.00433	3.16167	2.717	-2.18633	-2.29633	-3.47887	1.85899
1899-12-31 03:57:00	4.744	5.61767	-0.483	-0.935	-3.74367	2.86933	0.105333	3.31967	-1.11967	-1.15633	-0.768333	-0.277	-1.245	-2.62067	1	2.97833	1.335	-9.15467	-4.10067	3.18167	-2.24967	-2.11967	-3.85433	-1.099	-0.127333	4.86933	-2.56933	1.79033	-5.74967	-0.961333	2.24967	-1.71333	-7.38367	-1.97867	-3.28733	-3.521	0.0913333	-6.03933	-10.0087	-9.896	-13.5247	6.367	1.15433	3.28167	2.227	-2.42633	-2.35633	-3.47387	1.87551
1899-12-31 03:58:00	5.144	5.25767	-0.513	-0.985	-3.82367	2.99933	0.405333	3.36967	-1.13967	-1.07633	-0.838333	-0.237	-1.215	-2.29067	1.02	3.37833	1.455	-9.19467	-3.93067	3.04167	-2.51967	-2.03967	-3.83433	-1.049	0.0926667	4.82933	-2.66933	1.67033	-5.90967	-1.09133	2.26967	-1.59333	-7.30367	-1.78867	-2.53733	-3.201	0.221333	-5.96933	-9.90867	-9.746	-13.4547	6.397	1.46433	3.36167	2.437	-2.09633	-2.33633	-3.36262	1.88202
1899-12-31 03:59:00	5.424	5.14767	-0.253	-1.025	-3.57367	3.07933	-0.0146667	3.39967	-1.09967	-1.08633	-1.03833	-0.237	-1.125	-2.43067	0.93	3.64833	1.285	-9.25467	-3.71067	2.97167	-2.76967	-2.36967	-3.83433	-0.929	0.352667	4.24933	-2.58933	1.72033	-5.99967	-1.02133	2.50967	-1.59333	-7.02367	-1.58867	-2.40733	-3.051	-0.0686667	-5.88933	-9.76867	-9.646	-13.4547	6.537	1.16433	3.14167	2.557	-1.70633	-2.22633	-3.30637	1.8965
1899-12-31 04:00:00	5.724	5.36767	-0.103	-0.705	-3.30367	3.22933	-0.0646667	3.42967	-1.11967	-0.956333	-1.14833	-0.207	-1.055	-2.37067	0.97	3.45833	1.345	-9.19467	-3.77067	2.72167	-2.99967	-2.30967	-3.87433	-0.799	0.662667	4.09933	-2.64933	1.92033	-6.04967	-0.981333	2.74967	-1.19333	-6.73367	-1.30867	-2.30733	-2.821	-0.0686667	-5.79933	-9.62867	-9.526	-13.4247	6.617	0.984333	3.00167	2.377	-1.59633	-2.23633	-3.24012	1.90476
1899-12-31 04:01:00	6.054	5.83767	0.167	-0.475	-3.21367	3.61933	0.0153333	3.41967	-1.07967	-1.05633	-1.06833	-0.197	-0.965	-2.27067	0.97	3.65833	1.475	-9.21467	-3.63067	2.92167	-2.77967	-2.32967	-3.76433	-0.679	0.992667	4.34933	-2.51933	1.96033	-6.16967	-0.771333	3.00967	-0.883333	-6.46367	-1.23867	-1.98733	-2.911	0.0913333	-5.63933	-9.47867	-9.386	-13.3247	6.607	0.934333	2.83167	2.607	-1.37633	-2.40633	-3.12012	1.92961
1899-12-31 04:02:00	6.374	5.93767	0.527	-0.155	-3.45367	3.89933	0.415333	3.38967	-1.03967	-0.966333	-1.13833	-0.147	-0.985	-2.33067	1.05	3.58833	1.545	-9.07467	-3.62067	3.12167	-2.84967	-2.22967	-3.60433	-0.589	1.19267	4.26933	-2.67933	1.97033	-6.31967	-0.631333	3.09967	-0.533333	-6.25367	-1.20867	-1.85733	-2.801	0.241333	-5.48933	-9.28867	-9.266	-13.2147	6.677	0.964333	2.60167	3.067	-1.38633	-2.52633	-3.01762	1.93618
1899-12-31 04:03:00	6.554	6.15767	0.657	0.055	-3.30367	3.80933	1.10533	3.34967	-1.05967	-0.706333	-1.16833	-0.107	-0.855	-2.28067	1.21	3.63833	1.565	-8.87467	-3.57067	3.23167	-2.81967	-2.05967	-3.66433	-0.409	1.36267	4.07933	-2.69933	2.00033	-6.42967	-0.381333	3.27967	-0.303333	-6.15367	-1.17867	-1.82733	-2.751	0.0213333	-5.44933	-9.22867	-9.136	-13.1347	6.807	0.744333	2.66167	3.017	-1.33633	-2.33633	-2.90762	1.9239
1899-12-31 04:04:00	6.724	6.02767	0.917	0.205	-3.29367	3.65933	0.735333	3.28967	-1.03967	-0.566333	-1.14833	-0.097	-0.625	-2.16067	1.2	3.71833	1.635	-8.86467	-3.44067	3.32167	-2.71967	-1.89967	-3.66433	-0.259	1.56267	4.13933	-2.71933	1.87033	-6.22967	-0.221333	3.43967	-0.00333333	-6.10367	-1.18867	-1.78733	-2.531	0.0113333	-5.32933	-8.99867	-9.026	-13.1147	6.917	0.634333	2.44167	3.107	-1.72633	-2.23633	-2.86512	1.92083
1899-12-31 04:05:00	6.744	6.03767	1.017	0.305	-3.01367	3.55933	0.805333	3.31967	-1.04967	-0.506333	-1.15833	-0.067	-0.615	-2.08067	1.4	3.77833	1.905	-8.87467	-3.26067	3.16167	-2.75967	-1.77967	-3.36433	-0.209	1.80267	4.34933	-2.58933	1.74033	-5.90967	-0.291333	3.46967	0.336667	-5.99367	-1.05867	-1.67733	-2.241	0.0313333	-5.23933	-8.86867	-8.866	-13.0347	6.777	0.634333	2.52167	3.027	-1.55633	-2.13633	-2.84137	1.90982
1899-12-31 04:06:00	6.654	6.01767	0.687	0.145	-2.93367	3.53933	0.755333	3.31967	-1.05967	-0.676333	-1.12833	-0.047	-0.485	-1.88067	1.46	3.74833	1.845	-8.91467	-3.12067	3.29167	-2.76967	-1.61967	-3.31433	-0.179	2.05267	4.11933	-2.56933	1.67033	-5.52967	-0.421333	3.48967	0.286667	-5.79367	-0.638667	-1.47733	-2.031	0.131333	-5.08933	-8.67867	-8.726	-12.9047	6.797	0.494333	2.70167	2.987	-1.47633	-1.96633	-2.79637	1.90034
1899-12-31 04:07:00	6.484	6.14767	0.417	0.105	-3.18367	3.55933	0.805333	3.26967	-1.06967	-0.526333	-1.08833	0.003	-0.305	-1.89067	1.49	3.68833	1.795	-8.70467	-3.00067	3.14167	-2.65967	-1.37967	-3.19433	-0.159	1.95267	4.49933	-2.71933	1.56033	-5.41967	0.158667	3.45967	0.376667	-5.70367	-0.448667	-1.25733	-1.931	0.0513333	-4.99933	-8.43867	-8.516	-12.6547	6.877	0.374333	2.67167	2.707	-1.66633	-2.32633	-2.67262	1.88263
1899-12-31 04:08:00	6.444	6.28767	0.287	0.165	-3.12367	3.72933	0.675333	3.18967	-1.04967	-0.396333	-1.08833	0.183	-0.195	-1.95067	1.35	3.54833	2.005	-8.64467	-2.83067	2.98167	-2.53967	-1.16967	-3.06433	-0.109	1.91267	4.66933	-2.74933	1.40033	-5.28967	0.348667	3.45967	0.346667	-5.61367	-0.378667	-1.26733	-1.841	-0.0586667	-4.93933	-8.34867	-8.436	-12.5547	6.987	0.224333	3.10167	2.197	-1.50633	-2.61633	-2.61637	1.89036
1899-12-31 04:09:00	6.574	6.40767	0.087	0.335	-3.19367	3.81933	0.395333	3.19967	-1.04967	-0.456333	-1.08833	0.203	0.015	-2.10067	1.46	3.31833	2.155	-8.60467	-2.70067	2.85167	-2.48967	-1.01967	-2.92433	-0.049	2.29267	4.81933	-2.49933	1.54033	-5.13967	0.148667	3.33967	0.336667	-5.57367	-0.218667	-1.06733	-1.701	0.0513333	-4.81933	-8.22867	-8.426	-12.4147	6.977	0.194333	3.30167	2.747	-1.33633	-2.45633	-2.55262	1.8797
1899-12-31 04:10:00	6.644	6.66767	0.077	0.565	-3.13367	3.77933	0.245333	3.19967	-1.05967	-0.346333	-1.10833	0.243	0.145	-2.17067	1.68	3.44833	2.215	-8.38467	-2.56067	3.11167	-2.70967	-0.919667	-2.89433	-0.039	2.49267	4.76933	-2.37933	1.58033	-5.19967	0.178667	3.29967	0.106667	-5.42367	-0.0586667	-1.19733	-1.711	0.0113333	-4.67933	-7.97867	-8.276	-12.3347	7.357	0.294333	3.22167	2.727	-1.24633	-2.28633	-2.50512	1.85779
1899-12-31 04:11:00	6.794	6.68767	0.197	0.785	-3.14367	3.75933	0.725333	3.08967	-1.03967	-0.326333	-1.10833	0.393	0.205	-2.20067	1.84	3.89833	2.345	-8.18467	-2.28067	3.00167	-2.71967	-0.949667	-2.71433	0.001	2.64267	4.73933	-2.37933	1.57033	-5.08967	0.308667	3.39967	0.216667	-5.31367	-0.358667	-1.20733	-1.711	-0.168667	-4.58933	-7.71867	-8.176	-12.2547	7.267	0.374333	2.99167	2.657	-1.03633	-2.12633	-2.41387	1.84639
1899-12-31 04:12:00	6.814	6.52767	-0.063	0.965	-3.31367	3.71933	0.815333	3.02967	-1.04967	-0.466333	-1.08833	0.533	0.325	-2.25067	2.14	4.11833	2.305	-8.06467	-2.12067	2.97167	-2.70967	-0.549667	-2.58433	0.071	2.74267	4.90933	-2.37933	1.60033	-5.09967	0.448667	3.39967	0.416667	-5.00367	-0.588667	-1.12733	-1.441	-0.268667	-4.43933	-7.45867	-8.036	-12.1047	7.237	0.624333	2.85167	2.777	-1.07633	-1.93633	-2.30762	1.83374
1899-12-31 04:13:00	7.084	6.50767	-0.123	1.105	-3.39367	3.91933	1.72533	2.99967	-0.989667	-0.506333	-0.998333	0.273	0.525	-2.29067	2.19	4.10833	2.265	-7.86467	-2.16067	2.96167	-2.73967	-0.319667	-2.51433	0.161	2.77267	5.15933	-2.32933	1.65033	-5.14967	0.408667	3.24967	0.746667	-4.85367	-0.528667	-0.697333	-1.151	-0.348667	-4.28933	-7.23867	-7.926	-11.9947	7.367	0.764333	2.96167	3.107	-1.05633	-1.84633	-2.20512	1.82418
1899-12-31 04:14:00	7.154	6.64767	-0.283	1.175	-3.59367	3.98933	2.99533	2.96967	-0.979667	-0.486333	-0.968333	0.153	0.755	-2.20067	2.24	4.61833	2.125	-7.48467	-2.11067	3.05167	-2.61967	-0.109667	-2.57433	0.161	2.76267	5.39933	-2.65933	1.74033	-5.12967	0.518667	3.21967	0.916667	-4.56367	-0.388667	-0.327333	-0.921	-0.358667	-4.15933	-7.03867	-7.866	-11.8847	7.417	0.804333	3.28167	3.097	-1.09633	-1.89633	-2.09637	1.80299
1899-12-31 04:15:00	7.244	6.70767	-0.203	1.215	-3.48367	4.02933	2.46533	2.95967	-1.09967	-0.426333	-0.858333	0.113	0.945	-2.38067	2.29	4.53833	2.325	-7.22467	-2.02067	2.94167	-2.65967	-0.0196667	-2.66433	-0.079	2.82267	5.59933	-2.82933	1.91033	-4.95967	0.638667	3.01967	0.936667	-4.19367	-0.288667	-0.387333	-0.691	-0.368667	-4.00933	-6.88867	-7.746	-11.7947	7.457	0.914333	3.53167	2.967	-1.21633	-1.76633	-2.05887	1.7795
1899-12-31 04:16:00	7.354	6.80767	0.017	0.815	-3.49367	3.91933	2.38533	2.93967	-1.21967	-0.356333	-0.768333	0.073	0.745	-2.37067	2.58	4.43833	2.115	-7.03467	-1.91067	2.91167	-2.65967	0.130333	-2.23433	-0.049	2.91267	5.65933	-2.61933	1.97033	-4.61967	0.748667	2.81967	1.00667	-3.80367	-0.208667	-0.427333	-0.481	-0.318667	-3.87933	-6.67867	-7.576	-11.7047	7.457	1.01433	3.43167	2.787	-1.14633	-1.51633	-1.99887	1.7573
1899-12-31 04:17:00	7.474	6.64767	0.007	0.665	-3.49367	3.71933	2.44533	2.86967	-1.22967	-0.236333	-0.838333	0.053	0.515	-2.20067	2.74	4.62833	2.095	-6.76467	-1.74067	2.71167	-2.72967	0.570333	-2.13433	-0.019	3.34267	5.71933	-2.22933	1.78033	-4.49967	0.698667	2.72967	0.836667	-3.38367	-0.00866667	-0.157333	-0.501	-0.238667	-3.82933	-6.47867	-7.466	-11.6047	7.447	1.15433	3.49167	2.687	-0.936333	-1.23633	-1.91387	1.72691
1899-12-31 04:18:00	7.584	6.67767	0.047	0.715	-3.31367	3.38933	2.12533	2.81967	-1.19967	-0.126333	-0.888333	0.083	0.755	-2.14067	2.79	4.59833	2.095	-6.42467	-1.62067	2.46167	-2.79967	0.830333	-2.06433	0.001	3.50267	5.67933	-2.05933	1.72033	-4.49967	0.908667	2.60967	0.786667	-3.21367	0.0913333	0.162667	-0.541	-0.178667	-3.61933	-6.20867	-7.346	-11.5247	7.447	1.66433	3.38167	2.377	-1.07633	-1.04633	-1.80637	1.69785
1899-12-31 04:19:00	7.744	7.10767	0.457	0.945	-3.05367	3.14933	2.05533	2.78967	-1.23967	-0.0163333	-0.848333	0.023	0.905	-2.15067	2.51	4.29833	2.285	-6.06467	-1.52067	2.40167	-2.93967	1.00033	-1.89433	0.051	3.61267	5.57933	-1.91933	1.68033	-4.38967	0.828667	2.46967	0.926667	-3.13367	0.141333	0.402667	-0.671	-0.258667	-3.47933	-6.00867	-7.246	-11.4647	7.457	1.77433	3.20167	2.387	-1.44633	-0.886333	-1.74512	1.66589
1899-12-31 04:20:00	7.924	7.26767	0.637	0.785	-2.80367	3.36933	1.78533	2.74967	-1.19967	0.0736667	-0.738333	0.003	1.085	-2.13067	2.31	4.04833	2.195	-5.95467	-1.38067	2.40167	-2.98967	1.11033	-1.55433	0.051	3.76267	5.36933	-1.79933	1.68033	-4.32967	0.658667	2.40967	0.866667	-2.99367	0.231333	0.562667	-0.761	-0.408667	-3.36933	-5.76867	-7.166	-11.3747	7.367	1.99433	3.10167	2.637	-1.25633	-0.756333	-1.68012	1.66334
1899-12-31 04:21:00	8.094	7.33767	0.777	0.355	-2.40367	3.16933	1.96533	2.72967	-1.09967	0.123667	-0.688333	-0.007	1.135	-2.07067	2.7	3.65833	2.175	-5.69467	-1.33067	2.75167	-3.18967	1.16033	-1.47433	0.031	3.95267	5.21933	-1.81933	1.62033	-4.28967	0.568667	2.38967	0.846667	-2.97367	0.381333	0.552667	-0.761	-0.398667	-3.29933	-5.28867	-7.156	-11.3247	7.367	1.82433	2.91167	2.687	-1.07633	-0.726333	-1.67887	1.63298
1899-12-31 04:22:00	8.104	7.43767	1.177	0.355	-2.10367	3.05933	1.74533	2.69967	-1.10967	0.223667	-0.608333	0.003	1.215	-1.76067	2.95	3.74833	2.365	-5.46467	-1.24067	2.67167	-3.39967	1.21033	-1.51433	0.051	4.07267	5.16933	-1.94933	1.70033	-4.16967	0.528667	2.67967	1.00667	-2.83367	0.311333	0.162667	-0.741	-0.178667	-3.12933	-5.04867	-7.116	-11.2547	7.397	1.56433	3.19167	2.557	-0.906333	-0.466333	-1.67262	1.60376
1899-12-31 04:23:00	7.984	7.77767	1.637	0.315	-1.79367	3.02933	1.88533	2.67967	-1.08967	0.233667	-0.558333	0.023	1.245	-1.48067	3.08	3.72833	2.325	-5.48467	-1.16067	2.44167	-3.04967	1.24033	-1.42433	0.131	4.25267	5.14933	-2.01933	1.70033	-3.85967	0.418667	2.87967	0.786667	-2.57367	0.161333	-0.217333	-0.551	-0.298667	-2.97933	-4.78867	-7.076	-11.1347	7.557	1.65433	2.99167	2.547	-0.706333	-0.576333	-1.72637	1.58096
1899-12-31 04:24:00	8.034	7.75767	1.947	0.285	-1.78367	2.96933	1.91533	2.65967	-1.15967	0.193667	-0.528333	0.223	1.295	-1.37067	3.18	3.65833	2.315	-5.44467	-1.20067	2.61167	-2.91967	1.23033	-1.53433	0.241	4.45267	4.88933	-1.88933	1.73033	-4.01967	0.518667	2.85967	0.756667	-2.27367	0.171333	0.0326667	-0.471	-0.478667	-2.85933	-4.83867	-7.016	-11.0747	7.407	1.58433	2.94167	2.717	-0.566333	-0.686333	-1.65262	1.58176
1899-12-31 04:25:00	8.124	7.52767	2.207	0.275	-2.16367	2.82933	2.01533	2.66967	-1.22967	0.113667	-0.558333	0.283	1.425	-1.34067	3.15	3.50833	2.575	-5.49467	-1.17067	2.44167	-2.67967	1.19033	-1.47433	0.201	4.62267	4.74933	-2.18933	1.89033	-4.14967	0.488667	2.81967	0.786667	-2.04367	0.0813333	0.352667	-0.401	-0.438667	-2.74933	-4.70867	-6.926	-10.8747	7.207	1.68433	3.10167	2.587	-1.11633	-0.836333	-1.63137	1.56037
1899-12-31 04:26:00	7.904	7.50767	2.467	0.245	-2.28367	2.60933	1.90533	2.68967	-1.30967	0.233667	-0.538333	0.303	1.415	-1.58067	3.23	3.61833	2.815	-5.11467	-0.980667	2.32167	-2.47967	1.16033	-1.64433	0.191	4.86267	4.57933	-2.17933	1.84033	-3.96967	0.648667	2.61967	0.916667	-2.15367	0.0313333	0.762667	-0.431	-0.328667	-2.62933	-4.68867	-6.766	-10.8447	7.187	1.65433	2.97167	2.627	-1.12633	-0.906333	-1.54387	1.54376
1899-12-31 04:27:00	7.704	7.40767	2.807	0.275	-2.30367	2.75933	2.28533	2.73967	-1.32967	0.373667	-0.538333	0.323	1.375	-1.36067	3.39	3.57833	3.045	-4.82467	-0.850667	2.31167	-2.31967	1.20033	-1.29433	0.201	5.08267	4.47933	-2.21933	1.81033	-3.73967	0.538667	2.70967	0.806667	-1.94367	-0.218667	0.992667	-0.391	-0.288667	-2.53933	-4.64867	-6.646	-10.7447	7.017	1.64433	2.96167	2.597	-1.20633	-0.696333	-1.43137	1.53445
1899-12-31 04:28:00	7.644	7.29767	2.887	0.435	-2.28367	2.49933	2.35533	2.68967	-1.34967	0.403667	-0.548333	0.363	1.235	-1.35067	3.37	3.28833	3.085	-4.61467	-0.720667	2.30167	-2.23967	1.32033	-1.20433	-0.109	5.32267	4.55933	-2.35933	1.84033	-4.01967	0.478667	2.70967	0.916667	-1.76367	-0.258667	1.06267	-0.611	-0.658667	-2.44933	-4.63867	-6.596	-10.6147	6.957	1.50433	2.76167	2.957	-1.15633	-0.446333	-1.42262	1.49835
1899-12-31 04:29:00	7.694	7.29767	2.827	0.655	-2.20367	2.58933	2.17533	2.68967	-1.34967	0.433667	-0.568333	0.383	1.165	-1.30067	3.45	3.36833	3.205	-4.32467	-0.670667	2.37167	-2.26967	1.32033	-0.974333	0.061	5.50267	4.52933	-2.16933	1.86033	-4.18967	0.448667	2.61967	1.12667	-1.46367	-0.498667	0.932667	-0.651	-0.928667	-2.36933	-4.51867	-6.526	-10.5247	6.907	1.45433	2.34167	3.027	-1.28633	-0.356333	-1.34887	1.48185
1899-12-31 04:30:00	7.794	7.25767	2.407	0.685	-2.11367	2.24933	2.61533	2.66967	-1.30967	0.543667	-0.598333	0.343	1.345	-1.17067	3.81	3.48833	3.135	-4.43467	-0.690667	2.36167	-2.30967	1.20033	-0.924333	0.221	5.78267	4.44933	-2.37933	1.72033	-4.36967	0.468667	2.41967	1.19667	-1.16367	-0.638667	0.572667	-0.521	-0.848667	-2.23933	-4.32867	-6.466	-10.3647	6.857	1.48433	2.25167	2.727	-1.59633	-0.306333	-1.40637	1.44628
1899-12-31 04:31:00	7.804	7.22767	1.807	0.505	-2.06367	2.85933	2.52533	2.64967	-1.25967	0.533667	-0.558333	0.283	1.355	-1.10067	3.86	3.29833	2.825	-4.30467	-0.480667	2.51167	-2.59967	1.16033	-0.894333	0.431	6.03267	4.26933	-2.48933	1.53033	-4.35967	0.618667	2.18967	1.16667	-1.02367	-0.658667	0.402667	-0.481	-0.838667	-1.99933	-4.15867	-6.406	-10.2447	6.847	1.60433	1.90167	2.427	-1.50633	-0.376333	-1.29137	1.45939
1899-12-31 04:32:00	8.004	7.25767	1.917	0.595	-2.01367	3.07933	1.86533	2.65967	-1.23967	0.483667	-0.578333	0.183	1.145	-1.16067	3.98	3.62833	2.385	-3.89467	-0.370667	2.29167	-2.92967	1.31033	-0.954333	0.541	6.00267	4.13933	-2.41933	1.42033	-4.31967	0.568667	2.29967	1.14667	-0.953667	-0.608667	0.502667	-0.391	-0.768667	-1.89933	-4.14867	-6.326	-10.0847	7.087	1.90433	1.67167	2.937	-1.53633	-0.396333	-1.18762	1.44003
1899-12-31 04:33:00	8.234	7.11767	2.087	0.725	-2.00367	3.16933	1.92533	2.61967	-1.18967	0.553667	-0.588333	0.133	1.185	-1.38067	4.1	3.99833	2.335	-3.57467	-0.390667	2.24167	-2.92967	1.21033	-1.38433	0.621	6.08267	3.87933	-2.35933	1.36033	-4.29967	0.768667	2.29967	1.30667	-0.903667	-0.548667	0.802667	-0.541	-0.758667	-1.88933	-3.97867	-6.106	-9.93467	7.317	1.69433	1.36167	2.957	-1.32633	-0.306333	-1.04012	1.43052
1899-12-31 04:34:00	8.314	6.81767	2.037	0.945	-1.95367	3.23933	2.31533	2.62967	-1.18967	0.513667	-0.558333	0.093	1.025	-1.51067	4.18	4.18833	2.705	-3.37467	-0.300667	2.12167	-2.51967	1.37033	-1.33433	0.721	5.95267	3.67933	-2.35933	1.34033	-4.23967	0.668667	2.32967	1.32667	-0.873667	-0.468667	0.972667	-0.511	-0.728667	-1.83933	-3.86867	-6.036	-9.75467	7.437	1.78433	1.42167	3.067	-1.44633	-0.246333	-0.960125	1.41196
1899-12-31 04:35:00	8.434	6.75767	1.957	1.035	-1.94367	3.27933	1.83533	2.58967	-1.18967	0.433667	-0.558333	0.053	1.085	-1.38067	4.49	4.27833	2.885	-3.21467	-0.450667	1.94167	-2.53967	1.77033	-1.13433	0.511	5.91267	3.56933	-2.07933	1.33033	-4.05967	0.588667	2.33967	1.26667	-0.773667	-0.528667	1.13267	-0.401	-0.738667	-1.69933	-3.78867	-5.936	-9.56467	7.577	1.36433	1.37167	3.187	-4.02633	0.00366667	-0.901375	1.3885
1899-12-31 04:36:00	8.484	6.86767	2.307	1.125	-1.60367	3.36933	1.78533	2.60967	-1.17967	0.493667	-0.658333	0.023	0.875	-1.32067	4.57	4.27833	3.025	-3.06467	-0.440667	1.97167	-2.65967	2.14033	-1.16433	0.221	5.96267	3.53933	-1.91933	1.15033	-3.98967	0.328667	2.28967	1.22667	-0.683667	-0.518667	1.13267	-0.311	-0.818667	-1.51933	-3.72867	-5.716	-9.45467	7.737	1.52433	1.40167	3.257	-4.28633	0.263667	-0.897625	1.37061
1899-12-31 04:37:00	8.704	7.08767	2.167	1.325	-1.04367	3.28933	2.14533	2.60967	-1.17967	0.573667	-0.738333	-0.047	1.065	-1.02067	4.6	4.00833	3.165	-3.27467	-0.410667	2.04167	-2.53967	2.44033	-0.904333	0.161	6.11267	3.43933	-1.85933	1.10033	-3.88967	0.178667	2.22967	1.22667	-0.643667	-0.368667	1.17267	-0.521	-0.808667	-1.40933	-3.65867	-5.566	-9.18467	7.727	1.83433	1.31167	3.117	-4.31633	0.373667	-0.916375	1.34136
1899-12-31 04:38:00	8.984	7.17767	1.887	1.305	-0.643667	3.41933	2.09533	2.62967	-1.14967	0.413667	-0.708333	-0.187	1.125	-0.730667	4.53	3.89833	3.035	-3.00467	-0.200667	1.96167	-2.41967	2.60033	-1.08433	0.081	6.30267	3.43933	-1.90933	1.05033	-3.74967	0.0986667	2.16967	1.21667	-0.933667	-0.308667	1.13267	-0.561	-1.03867	-1.25933	-3.56867	-5.586	-8.86467	7.827	1.70433	1.41167	2.827	-4.41633	0.833667	-0.811375	1.30975
1899-12-31 04:39:00	8.844	7.37767	1.687	1.355	-0.433667	2.84933	1.82533	2.63967	-1.10967	0.313667	-0.608333	-0.287	1.225	-0.690667	4.4	3.84833	2.945	-2.94467	-0.0606667	2.06167	-2.29967	2.74033	-0.944333	0.151	6.13267	3.43933	-1.83933	1.04033	-3.82967	-0.0713333	2.11967	1.15667	-1.05367	0.0813333	1.20267	-0.381	-1.37867	-1.15933	-3.53867	-5.506	-8.84467	7.757	1.63433	1.35167	2.887	-4.48633	0.963667	-0.872625	1.27763
1899-12-31 04:40:00	8.474	7.03767	1.897	1.385	-0.513667	2.31933	2.08533	2.71967	-1.08967	0.303667	-0.508333	-0.357	1.325	-0.560667	4.48	3.31833	3.005	-3.16467	0.0193333	2.21167	-1.75967	2.84033	-1.05433	0.161	6.11267	3.64933	-1.77933	1.09033	-3.81967	-0.141333	2.17967	1.13667	-1.14367	0.341333	1.13267	-0.361	-1.56867	-1.02933	-3.47867	-5.276	-8.86467	8.017	1.76433	1.40167	3.007	-4.42633	0.953667	-0.995125	1.25656
1899-12-31 04:41:00	8.114	6.60767	1.757	1.675	-0.563667	2.53933	2.58533	2.76967	-1.08967	0.333667	-0.408333	-0.367	1.355	-0.430667	4.55	3.19833	3.265	-2.96467	0.109333	2.31167	-1.89967	3.01033	-1.11433	0.141	6.34267	3.60933	-1.71933	1.14033	-3.66967	-0.0913333	2.10967	0.876667	-0.973667	0.361333	0.942667	-0.291	-1.67867	-0.989333	-3.35867	-5.096	-8.80467	7.667	1.81433	1.59167	2.987	-4.21633	0.933667	-0.958875	1.24877
1899-12-31 04:42:00	8.254	6.81767	1.417	1.775	-0.593667	2.78933	2.52533	2.76967	-1.10967	0.373667	-0.558333	-0.357	1.515	-0.180667	4.4	3.31833	3.495	-2.88467	0.129333	2.53167	-1.70967	3.13033	-0.964333	0.161	6.52267	3.56933	-1.72933	1.19033	-3.66967	0.0486667	2.11967	0.956667	-0.633667	0.311333	0.812667	-0.211	-1.63867	-0.989333	-3.35867	-4.896	-8.64467	7.667	1.78433	1.31167	2.907	-4.07633	0.483667	-0.948875	1.22969
1899-12-31 04:43:00	8.514	6.49767	1.017	1.785	-0.343667	3.07933	2.43533	2.81967	-1.00967	0.353667	-0.558333	-0.357	1.615	-0.0106667	4.3	3.65833	3.805	-3.03467	0.0993333	2.62167	-1.78967	3.09033	-0.564333	0.181	6.58267	3.48933	-1.73933	1.20033	-3.22967	-0.0713333	2.32967	0.746667	-0.473667	0.381333	0.362667	-0.131	-1.48867	-0.869333	-3.30867	-4.666	-8.50467	7.537	1.67433	1.15167	2.817	-4.13633	0.0436667	-1.03762	1.21528
1899-12-31 04:44:00	8.484	6.67767	0.957	1.875	-0.103667	3.36933	2.01533	2.79967	-0.899667	0.243667	-0.668333	-0.307	1.435	-0.630667	4.36	3.66833	3.965	-3.05467	-0.100667	2.85167	-1.98967	3.05033	0.115667	0.191	6.79267	3.60933	-1.70933	1.10033	-3.39967	-0.0713333	2.38967	0.456667	-0.493667	0.441333	-0.0273333	-0.261	-1.35867	-0.709333	-3.22867	-4.346	-8.30467	7.397	1.96433	1.11167	2.797	-4.06633	-0.0763333	-1.03512	1.20432
1899-12-31 04:45:00	8.534	6.75767	1.227	1.955	0.136333	3.51933	2.57533	2.87967	-0.719667	0.273667	-0.728333	-0.297	1.355	-0.970667	4.33	3.77833	4.115	-2.96467	-0.0106667	2.74167	-1.92967	3.03033	0.835667	0.191	6.64267	3.73933	-1.82933	1.08033	-3.69967	-0.121333	2.51967	0.416667	-0.383667	0.431333	0.0526667	-0.211	-1.15867	-0.669333	-3.23867	-4.246	-8.10467	7.237	1.80433	1.04167	2.807	-3.84633	-0.0863333	-0.976375	1.19062
1899-12-31 04:46:00	8.544	6.99767	1.017	1.925	0.166333	3.70933	2.56533	2.91967	-0.659667	0.233667	-0.628333	-0.297	1.405	-0.960667	4.5	3.71833	4.395	-2.92467	-0.0706667	2.73167	-1.51967	2.73033	0.895667	0.131	6.54267	3.84933	-1.87933	1.18033	-3.56967	-0.311333	2.79967	0.426667	-0.243667	0.501333	0.0626667	-0.111	-1.20867	-0.639333	-3.22867	-4.316	-7.83467	7.177	1.66433	0.981667	2.897	-3.83633	-0.236333	-0.962625	1.16912
1899-12-31 04:47:00	8.614	6.80767	0.867	1.825	0.196333	3.57933	1.83533	2.98967	-0.679667	0.163667	-0.528333	-0.267	1.595	-0.840667	4.62	3.59833	4.605	-2.84467	-0.210667	2.90167	-1.30967	2.66033	1.05567	0.081	6.59267	3.81933	-1.76933	1.27033	-3.41967	-0.361333	2.97967	0.496667	-0.283667	0.561333	-0.0373333	0.119	-1.23867	-0.549333	-3.15867	-4.336	-7.66467	7.237	1.61433	0.771667	2.807	-3.96633	-0.0763333	-0.948875	1.13911
1899-12-31 04:48:00	8.844	6.62767	0.917	1.835	0.306333	3.75933	3.11533	3.03967	-0.699667	0.0836667	-0.428333	-0.247	1.615	-0.600667	4.54	3.60833	4.625	-2.90467	-0.0106667	2.99167	-1.35967	2.71033	1.15567	0.041	6.62267	3.67933	-1.82933	1.57033	-3.34967	-0.471333	3.20967	0.486667	0.0863333	0.561333	-0.227333	0.359	-1.17867	-0.559333	-3.16867	-4.286	-7.50467	7.397	1.62433	0.441667	2.807	-3.96633	0.0236667	-0.941375	1.13497
1899-12-31 04:49:00	8.614	6.21767	0.857	2.135	0.396333	3.87933	2.77533	3.18967	-0.719667	0.0536667	-0.358333	-0.117	1.635	-0.740667	4.53	3.64833	4.385	-2.89467	-0.0106667	3.00167	-1.39967	2.90033	1.15567	-0.169	6.74267	3.43933	-1.79933	1.74033	-3.32967	-0.201333	3.29967	0.446667	0.106333	0.661333	-0.167333	0.099	-1.15867	-0.399333	-3.20867	-4.036	-7.31467	7.397	1.45433	0.661667	2.577	-3.92633	0.113667	-0.858875	1.12722
1899-12-31 04:50:00	8.944	5.85767	1.087	2.425	0.606333	4.17933	1.89533	3.27967	-0.759667	0.0336667	-0.238333	-0.157	1.625	-0.830667	4.51	4.15833	4.065	-3.02467	-0.0406667	3.10167	-1.34967	3.01033	1.44567	-0.459	6.69267	3.48933	-1.52933	1.68033	-3.24967	0.0886667	3.33967	0.546667	0.376333	0.761333	-0.267333	0.049	-1.24867	-0.319333	-2.99867	-3.836	-7.14467	7.277	1.17433	0.711667	2.467	-3.76633	0.323667	-0.807625	1.14067
1899-12-31 04:51:00	9.164	5.97767	1.347	2.555	0.666333	4.06933	1.28533	3.31967	-0.819667	0.0636667	-0.138333	-0.127	1.585	-0.980667	4.52	4.20833	3.965	-2.66467	0.179333	3.24167	-1.84967	3.00033	1.85567	-0.569	6.63267	3.38933	-1.23933	1.74033	-3.26967	-0.111333	3.50967	0.476667	0.506333	0.541333	-0.687333	0.459	-1.12867	-0.199333	-2.70867	-3.716	-6.99467	7.037	0.534333	0.761667	2.437	-3.92633	0.333667	-0.843875	1.10052
1899-12-31 04:52:00	9.324	6.02767	1.447	2.575	0.606333	4.03933	1.02533	3.39967	-0.859667	0.0836667	-0.0483333	-0.087	1.675	-1.17067	4.53	4.08833	4.055	-2.57467	0.459333	3.18167	-1.88967	3.02033	2.16567	-0.539	6.57267	3.25933	-0.919333	1.98033	-3.37967	-0.221333	3.65967	0.476667	0.576333	0.251333	-0.967333	0.299	-1.04867	-0.0493333	-2.65867	-3.676	-6.83467	6.887	0.674333	0.901667	2.547	-3.93633	0.473667	-0.838875	1.08179
1899-12-31 04:53:00	9.124	6.05767	1.517	2.605	0.426333	3.81933	0.965333	3.43967	-0.899667	0.0336667	0.0116667	0.103	1.715	-1.06067	4.53	4.03833	4.015	-2.57467	0.689333	3.03167	-1.71967	2.95033	2.28567	-0.609	6.96267	3.17933	-0.709333	1.99033	-3.49967	-0.511333	3.83967	0.376667	0.716333	0.171333	-0.807333	0.349	-1.01867	-0.0293333	-2.71867	-3.696	-6.66467	6.847	0.374333	0.721667	2.427	-3.93633	0.363667	-0.860125	1.04491
1899-12-31 04:54:00	9.124	5.91767	1.737	2.745	0.536333	3.35933	1.06533	3.43967	-0.929667	0.00366667	0.0316667	0.213	1.315	-1.18067	4.53	4.14833	3.975	-2.58467	0.779333	3.27167	-1.20967	2.97033	2.42567	-0.409	6.93267	3.16933	-0.429333	1.91033	-3.69967	-0.611333	3.99967	0.266667	0.696333	0.191333	-0.667333	0.529	-0.878667	-0.0193333	-2.54867	-3.706	-6.52467	6.897	0.464333	0.581667	2.377	-3.88633	0.173667	-0.881375	0.994487
1899-12-31 04:55:00	9.354	5.71767	1.857	2.555	0.636333	2.95933	2.15533	3.42967	-0.899667	-0.0763333	0.0216667	0.273	1.145	-1.34067	4.6	3.85833	4.315	-2.48467	0.799333	3.37167	-0.699667	2.91033	2.58567	-0.709	6.97267	3.21933	-0.249333	1.93033	-3.81967	-0.691333	4.10967	0.226667	0.906333	0.341333	-0.897333	0.639	-0.598667	-0.00933333	-2.46867	-3.726	-6.52467	6.817	0.544333	0.571667	2.187	-3.77633	0.203667	-0.983875	0.960471
1899-12-31 04:56:00	9.624	5.57767	1.947	2.525	0.746333	2.85933	2.47533	3.46967	-0.879667	-0.0163333	0.171667	0.293	1.255	-1.32067	4.7	4.02833	4.425	-1.78467	1.00933	3.51167	-0.759667	2.83033	2.78567	-0.599	7.14267	3.16933	-0.0993333	2.05033	-4.00967	-0.811333	4.17967	0.176667	0.976333	0.191333	-1.14733	0.659	-0.368667	0.0306667	-2.46867	-3.786	-6.43467	6.717	0.624333	0.601667	1.897	-3.74633	0.343667	-0.910125	0.932322
1899-12-31 04:57:00	9.534	5.56767	1.997	2.495	0.826333	3.09933	2.02533	3.52967	-0.749667	-0.0163333	0.341667	0.383	1.365	-1.37067	4.73	4.03833	4.605	-1.46467	0.939333	3.44167	-0.929667	2.38033	2.82567	-0.349	7.38267	3.03933	0.0106667	2.13033	-4.06967	-0.481333	4.45967	-0.183333	0.666333	0.271333	-1.10733	0.819	-0.268667	0.0306667	-2.30867	-3.636	-6.28467	6.677	0.524333	0.491667	1.857	-3.75633	0.393667	-0.726375	0.934541
1899-12-31 04:58:00	9.364	5.76767	1.587	2.365	1.12633	3.34933	1.74533	3.57967	-0.719667	-0.0763333	0.281667	0.393	1.455	-1.34067	4.78	3.72833	4.075	-1.59467	0.959333	3.62167	-0.619667	2.10033	2.71567	-0.309	7.67267	2.85933	0.0606667	2.37033	-4.18967	-0.431333	4.42967	-0.503333	0.526333	0.491333	-1.13733	1.109	-0.248667	0.0606667	-2.27867	-3.676	-6.16467	6.807	0.444333	0.391667	2.207	-3.79633	0.0336667	-0.732625	0.937329
1899-12-31 04:59:00	9.604	6.03767	1.387	2.475	1.13633	3.41933	1.67533	3.61967	-0.659667	-0.156333	0.281667	0.423	1.555	-1.58067	4.87	3.74833	3.875	-1.56467	1.52933	3.66167	-0.759667	2.01033	2.58567	-0.329	7.71267	2.65933	0.0706667	2.53033	-4.17967	-0.561333	4.35967	-0.593333	0.506333	0.671333	-0.987333	1.159	-0.138667	0.100667	-2.21867	-3.566	-5.99467	6.527	0.474333	0.231667	2.487	-3.85633	-0.146333	-0.717625	0.921515
1899-12-31 05:00:00	9.574	6.22767	1.717	2.555	0.886333	3.58933	1.34533	3.60967	-0.659667	-0.0863333	0.271667	0.483	1.685	-1.49067	4.67	4.03833	3.605	-1.36467	1.75933	3.90167	-1.00967	1.98033	2.18567	-0.459	7.75267	2.74933	0.100667	2.63033	-4.28967	-0.611333	4.30967	-0.523333	0.526333	0.851333	-1.14733	0.969	-0.0286667	0.0606667	-2.24867	-3.516	-5.84467	6.587	0.584333	0.201667	2.317	-3.78633	-0.166333	-0.690125	0.91863
1899-12-31 05:01:00	9.214	6.37767	1.907	2.595	0.666333	3.83933	1.19533	3.63967	-0.609667	0.0136667	0.251667	0.553	1.795	-1.36067	4.57	4.39833	3.715	-1.17467	1.87933	3.92167	-0.719667	2.12033	2.48567	-0.409	7.72267	2.73933	0.160667	2.52033	-4.47967	-0.761333	4.34967	-0.753333	0.486333	0.781333	-1.04733	0.929	0.0813333	0.0706667	-2.27867	-3.406	-5.74467	6.547	0.544333	0.141667	1.877	-3.56633	-0.116333	-0.607625	0.929007
1899-12-31 05:02:00	9.124	6.12767	1.987	2.525	0.516333	4.02933	1.07533	3.69967	-0.569667	0.0436667	0.221667	0.613	1.915	-1.20067	4.34	4.41833	3.565	-1.42467	2.08933	4.02167	-0.479667	2.22033	2.42567	-0.319	7.75267	2.63933	0.130667	2.32033	-4.63967	-0.821333	4.24967	-0.713333	0.576333	0.471333	-0.847333	1.019	0.0813333	0.0306667	-2.33867	-3.386	-5.68467	6.597	0.434333	-0.0283333	1.687	-3.48633	-0.126333	-0.572625	0.943431
1899-12-31 05:03:00	9.044	6.26767	1.837	2.635	0.566333	3.81933	1.29533	3.70967	-0.509667	0.0336667	0.221667	0.623	1.775	-1.04067	4.43	4.33833	3.895	-1.82467	2.07933	3.91167	-1.01967	2.44033	2.31567	-0.189	7.74267	2.59933	-0.219333	2.24033	-4.64967	-0.891333	4.21967	-0.603333	0.776333	0.311333	-0.917333	1.069	0.181333	0.0106667	-2.44867	-3.266	-5.63467	6.327	0.294333	-0.0683333	1.887	-3.49633	-0.326333	-0.667625	0.928389
1899-12-31 05:04:00	8.964	6.47767	1.557	2.635	0.726333	3.89933	1.51533	3.69967	-0.459667	0.0436667	0.191667	0.653	1.625	-1.35067	4.76	4.32833	4.285	-2.25467	2.23933	4.03167	-1.07967	2.53033	2.34567	-0.179	7.62267	2.62933	-0.279333	2.38033	-4.92967	-1.04133	4.28967	-0.643333	0.826333	0.141333	-1.10733	0.969	0.341333	-0.0893333	-2.31867	-3.156	-5.63467	6.277	0.184333	-0.108333	1.967	-3.60633	-0.326333	-0.748875	0.948935
1899-12-31 05:05:00	8.854	6.74767	1.357	2.545	0.856333	4.26933	0.615333	3.70967	-0.439667	0.0736667	0.231667	0.643	1.625	-1.51067	4.9	4.27833	4.445	-2.27467	2.52933	3.85167	-0.849667	2.57033	2.43567	-0.149	7.64267	2.74933	-0.109333	2.37033	-4.91967	-1.06133	4.28967	-1.00333	0.776333	0.0513333	-1.03733	0.859	0.451333	-0.159333	-2.31867	-3.066	-5.52467	6.277	0.214333	-0.118333	1.797	-3.74633	-0.196333	-0.666375	0.973281
1899-12-31 05:06:00	8.894	6.90767	1.497	2.935	0.646333	4.25933	2.06533	3.75967	-0.369667	0.113667	0.291667	0.543	1.665	-1.57067	5.02	4.40833	4.685	-2.28467	2.66933	3.48167	-0.409667	2.74033	2.33567	-0.209	7.56267	2.85933	0.0906667	2.21033	-4.86967	-1.13133	4.23967	-0.483333	0.606333	0.0513333	-1.16733	0.859	0.511333	-0.189333	-2.31867	-3.066	-5.41467	6.347	0.164333	-0.138333	1.847	-3.66633	-0.196333	-0.700125	0.96157
1899-12-31 05:07:00	9.194	7.17767	1.327	3.285	0.526333	4.25933	2.29533	3.71967	-0.349667	0.123667	0.271667	0.493	1.655	-1.61067	5.07	4.50833	4.885	-2.21467	2.97933	3.35167	-0.409667	2.89033	2.32567	-0.289	7.42267	2.97933	0.0506667	2.11033	-4.90967	-1.14133	4.21967	-0.303333	0.806333	0.231333	-1.02733	1.009	0.461333	-0.219333	-2.43867	-3.186	-5.51467	6.467	0.164333	-0.0883333	1.877	-3.61633	-0.236333	-0.708875	0.965278
1899-12-31 05:08:00	9.314	7.33767	1.227	3.535	0.616333	4.24933	0.895333	3.74967	-0.319667	0.133667	0.311667	0.483	1.595	-1.70067	5.08	4.62833	5.095	-2.17467	3.00933	3.22167	0.0303333	2.44033	2.34567	-0.379	7.40267	3.16933	-0.149333	2.10033	-4.84967	-1.08133	4.40967	-0.163333	0.796333	0.461333	-1.05733	1.249	0.641333	-0.0693333	-2.38867	-3.096	-5.56467	6.517	0.114333	-0.138333	1.817	-3.88633	-0.466333	-0.748875	0.964982
1899-12-31 05:09:00	9.474	7.41767	1.217	3.515	0.566333	4.09933	2.38533	3.65967	-0.299667	0.183667	0.271667	0.453	1.685	-1.67067	4.99	4.51833	5.505	-2.22467	3.04933	3.31167	0.0203333	2.21033	2.29567	-0.339	7.23267	3.30933	-0.129333	2.21033	-4.93967	-0.961333	4.66967	-0.0533333	0.166333	0.401333	-0.627333	1.519	0.621333	-0.0293333	-2.35867	-2.996	-5.59467	6.547	0.184333	-0.0583333	1.667	-3.88633	-0.356333	-0.693875	0.954005
1899-12-31 05:10:00	9.694	7.01767	1.217	3.395	0.736333	3.82933	3.55533	3.60967	-0.329667	0.143667	0.341667	0.453	1.745	-1.56067	5	4.28833	6.015	-2.20467	3.12933	3.46167	-0.189667	2.08033	2.30567	-0.329	7.15267	3.57933	0.0806667	2.26033	-4.97967	-0.851333	4.84967	-0.00333333	0.166333	0.691333	-0.267333	1.639	0.531333	0.000666667	-2.38867	-2.936	-5.36467	6.527	0.184333	-0.238333	1.907	-3.81633	-0.276333	-0.626375	0.909781
1899-12-31 05:11:00	9.854	7.10767	1.517	3.245	0.806333	3.54933	2.14533	3.51967	-0.159667	0.143667	0.321667	0.443	1.655	-1.50067	5.04	4.29833	6.595	-2.37467	3.10933	3.04167	-0.429667	1.90033	2.30567	-0.539	7.12267	3.55933	0.110667	2.29033	-4.90967	-0.991333	4.92967	0.0266667	0.276333	0.801333	-0.0573333	1.839	0.471333	-0.0193333	-2.44867	-2.896	-5.21467	6.497	0.0943333	-0.268333	1.927	-3.72633	-0.236333	-0.677625	0.879172
1899-12-31 05:12:00	9.744	7.06767	1.267	3.155	0.576333	3.64933	1.52533	3.57967	-0.0996667	0.173667	0.281667	0.473	1.645	-1.78067	5.12	4.34833	6.255	-2.69467	3.36933	3.07167	-0.389667	1.88033	1.98567	-0.189	7.05267	3.41933	0.100667	2.26033	-5.07967	-1.08133	4.96967	0.206667	0.496333	0.631333	-0.0373333	2.219	0.221333	-0.0793333	-2.38867	-2.796	-5.11467	6.527	0.0143333	-0.358333	1.847	-3.50633	-0.196333	-0.648875	0.894817
1899-12-31 05:13:00	9.414	7.13767	1.007	3.115	0.416333	3.90933	1.18533	3.53967	-0.0596667	0.133667	0.191667	0.513	1.715	-1.87067	5.16	4.67833	6.105	-3.16467	3.52933	3.25167	-0.119667	1.76033	1.67567	-0.069	7.14267	3.58933	0.0506667	2.37033	-5.29967	-1.16133	5.00967	0.356667	0.716333	0.901333	-0.0673333	2.269	0.141333	-0.0693333	-2.33867	-2.796	-5.03467	6.477	-0.0456667	-0.528333	1.487	-3.47633	-0.366333	-0.680125	0.932553
1899-12-31 05:14:00	9.564	7.45767	1.267	2.985	0.416333	3.85933	1.43533	3.48967	-0.0196667	0.153667	0.181667	0.443	1.765	-1.82067	5.18	4.68833	6.355	-3.39467	3.64933	3.45167	-0.00966667	1.83033	1.51567	-0.149	7.21267	3.67933	0.0106667	2.53033	-5.37967	-1.25133	4.98967	0.406667	0.766333	1.19133	-0.227333	2.239	-0.178667	-0.109333	-2.32867	-2.726	-4.88467	6.617	-0.0956667	-0.578333	1.387	-3.37633	-0.446333	-0.756375	0.923276
1899-12-31 05:15:00	9.284	7.64767	1.317	2.545	0.986333	3.68933	1.10533	3.47967	-0.00966667	0.103667	0.161667	0.473	1.795	-2.01067	5.17	4.81833	6.405	-3.40467	3.40933	3.39167	0.100333	1.78033	1.53567	-0.019	7.35267	3.69933	0.000666667	2.71033	-5.22967	-1.35133	4.91967	0.566667	0.806333	1.00133	-0.617333	2.399	-0.548667	-0.179333	-2.37867	-2.656	-4.74467	6.647	-0.385667	-0.598333	1.147	-3.62633	-0.686333	-0.832625	0.897129
1899-12-31 05:16:00	9.294	7.90767	1.077	2.155	1.25633	3.81933	1.06533	3.44967	0.000333333	0.213667	0.201667	0.523	1.945	-1.92067	5.02	4.76833	6.365	-3.46467	3.75933	3.54167	0.0703333	1.55033	1.40567	-0.129	7.59267	3.98933	-0.0593333	2.71033	-5.22967	-1.40133	4.74967	0.546667	0.916333	1.21133	-0.577333	2.199	-0.448667	-0.209333	-2.36867	-2.576	-4.59467	6.517	-0.785667	-0.608333	0.977	-3.68633	-0.886333	-0.838875	0.900846
1899-12-31 05:17:00	9.394	8.03767	0.987	1.825	1.67633	4.06933	1.15533	3.34967	0.0303333	0.0536667	0.231667	0.603	1.985	-1.81067	4.55	5.05833	6.445	-3.59467	3.88933	3.89167	0.130333	1.42033	0.895667	-0.139	8.03267	4.11933	-0.349333	2.66033	-5.23967	-1.37133	4.66967	0.616667	1.08633	1.24133	-0.127333	2.029	-0.358667	-0.419333	-2.30867	-2.586	-4.40467	6.487	-0.815667	-0.508333	0.867	-3.54633	-0.806333	-0.721375	0.922429
1899-12-31 05:18:00	9.534	8.19767	0.987	1.645	2.18633	4.17933	1.25533	3.34967	0.0203333	0.123667	0.261667	0.613	2.085	-1.99067	4.31	5.59833	6.395	-3.34467	4.15933	4.19167	0.160333	1.26033	0.625667	0.031	8.17267	4.07933	-0.369333	2.70033	-5.08967	-1.39133	4.70967	0.716667	1.01633	1.14133	-0.0173333	1.939	-0.218667	-0.399333	-2.30867	-2.576	-4.42467	6.467	-0.745667	-0.528333	0.807	-3.33633	-0.496333	-0.606375	0.924362
1899-12-31 05:19:00	9.584	8.48767	1.167	1.315	2.31633	4.59933	1.34533	3.29967	-0.0196667	0.0536667	0.241667	0.743	2.095	-1.84067	4.48	5.84833	6.205	-3.26467	4.44933	4.12167	0.320333	1.19033	0.765667	0.221	8.21267	3.88933	-0.469333	2.63033	-5.12967	-1.54133	4.71967	0.896667	0.996333	1.39133	0.172667	1.939	-0.128667	-0.339333	-2.32867	-2.556	-5.02467	6.447	-0.595667	-0.518333	0.787	-3.16633	-0.576333	-0.583875	1.01481
1899-12-31 05:20:00	9.764	8.70767	1.297	1.215	2.41633	4.80933	1.49533	3.26967	-0.0296667	0.00366667	0.311667	0.933	2.115	-1.64067	4.63	5.87833	6.295	-3.27467	4.50933	4.32167	0.190333	1.22033	0.685667	-0.019	8.12267	3.97933	-0.119333	3.01033	-5.11967	-1.60133	4.86967	0.906667	0.956333	1.56133	0.322667	2.079	-0.0886667	-0.469333	-2.42867	-2.596	-5.02467	6.477	-0.675667	-0.768333	0.927	-3.09633	-1.03633	-0.611375	1.04132
1899-12-31 05:21:00	9.834	8.78767	1.317	1.225	2.51633	4.87933	1.66533	3.24967	-0.0396667	-0.0463333	0.351667	0.793	2.195	-1.64067	4.47	5.59833	6.305	-2.94467	4.30933	4.77167	0.360333	1.24033	0.485667	-0.169	8.12267	4.14933	0.0906667	2.95033	-5.06967	-1.40133	5.12967	0.856667	1.17633	1.74133	0.452667	1.909	-0.0886667	-0.379333	-2.40867	-2.586	-4.95467	6.537	-0.805667	-1.05833	0.877	-3.03633	-1.17633	-0.565125	1.02367
1899-12-31 05:22:00	9.904	8.88767	0.927	1.205	2.75633	4.84933	2.02533	3.28967	-0.0796667	-0.0563333	0.381667	0.683	2.255	-2.15067	4.42	5.53833	6.175	-2.56467	4.57933	4.96167	0.270333	1.27033	0.485667	-0.329	8.30267	4.04933	0.0506667	2.91033	-5.11967	-1.56133	5.19967	1.23667	1.02633	2.06133	0.392667	1.979	0.101333	-0.379333	-2.29867	-2.586	-4.94467	6.747	-0.935667	-1.07833	0.607	-2.84633	-1.05633	-0.566375	1.00231
1899-12-31 05:23:00	9.944	8.83767	1.127	1.285	2.79633	4.84933	1.96533	3.21967	-0.0696667	-0.0863333	0.441667	0.683	2.265	-2.53067	4.61	5.71833	5.995	-2.37467	4.62933	5.04167	0.510333	1.32033	0.615667	-0.089	8.37267	4.15933	0.0506667	3.20033	-5.14967	-1.74133	5.08967	1.43667	0.816333	1.92133	0.362667	2.069	0.151333	-0.329333	-2.25867	-2.566	-4.82467	6.647	-0.915667	-0.928333	0.497	-2.64633	-1.06633	-0.525125	0.991046
1899-12-31 05:24:00	9.994	8.49767	1.147	1.385	2.79633	4.77933	1.89533	3.26967	-0.0296667	-0.0363333	0.431667	0.573	2.305	-2.80067	4.5	5.80833	5.885	-2.44467	4.61933	4.80167	0.700333	1.41033	0.725667	0.171	8.33267	4.66933	0.160667	3.69033	-5.14967	-1.74133	5.02967	1.53667	0.676333	1.66133	0.752667	2.159	0.0413333	-0.369333	-2.20867	-2.596	-4.78467	6.637	-0.995667	-0.918333	0.437	-2.55633	-0.896333	-0.448875	0.989763
1899-12-31 05:25:00	9.984	8.53767	1.147	1.515	2.77633	4.43933	1.88533	3.15967	-0.0296667	0.00366667	0.501667	0.603	2.165	-2.78067	4.76	5.90833	5.855	-2.57467	4.69933	4.94167	0.630333	1.32033	0.595667	0.411	7.83267	4.49933	0.170667	3.73033	-5.16967	-1.79133	5.02967	1.55667	0.636333	1.17133	0.642667	2.349	0.191333	-0.489333	-2.08867	-2.606	-4.78467	6.557	-1.06567	-0.998333	0.377	-2.66633	-0.996333	-0.506375	0.966634
1899-12-31 05:26:00	9.964	8.77767	1.137	1.515	2.46633	4.37933	1.86533	3.07967	0.000333333	0.0536667	0.541667	0.683	2.005	-2.88067	4.61	6.03833	6.045	-2.51467	4.75933	4.78167	0.800333	1.25033	0.465667	0.531	7.66267	4.49933	0.210667	3.61033	-5.20967	-1.86133	5.11967	1.69667	0.606333	1.08133	0.462667	2.399	0.291333	-0.409333	-2.05867	-2.676	-4.82467	6.557	-1.03567	-0.898333	0.447	-2.65633	-0.896333	-0.505125	0.963335
1899-12-31 05:27:00	10.034	8.87767	1.097	1.535	2.01633	4.41933	1.84533	2.93967	-0.0296667	0.103667	0.581667	0.883	2.025	-2.88067	4.68	6.07833	6.335	-2.63467	4.48933	4.59167	0.830333	1.21033	0.385667	0.511	7.74267	4.78933	0.0106667	3.32033	-5.30967	-1.90133	5.16967	1.82667	0.636333	1.14133	0.512667	2.389	0.301333	-0.189333	-2.16867	-2.726	-4.77467	6.487	-1.04567	-0.898333	0.227	-2.68633	-0.826333	-0.476375	0.973355
1899-12-31 05:28:00	9.844	8.49767	0.847	1.935	1.87633	4.24933	1.83533	2.99967	-0.0596667	0.123667	0.611667	1.083	2.105	-2.93067	4.39	6.03833	6.785	-2.78467	4.25933	4.68167	0.760333	1.22033	0.485667	0.751	7.81267	4.51933	-0.229333	3.13033	-5.42967	-2.06133	4.99967	1.82667	0.426333	1.17133	0.632667	2.469	0.331333	-0.0693333	-2.19867	-2.716	-4.71467	6.397	-0.985667	-0.868333	0.267	-2.79633	-0.886333	-0.466375	0.977159
1899-12-31 05:29:00	9.704	8.68767	0.577	1.925	1.89633	4.05933	1.79533	3.05967	-0.109667	0.0936667	0.761667	1.153	2.035	-2.89067	4.59	5.60833	7.005	-2.78467	4.33933	4.62167	1.36033	1.18033	0.545667	0.951	7.82267	4.46933	-0.299333	2.98033	-5.45967	-2.15133	4.83967	2.04667	0.266333	1.53133	0.602667	2.599	0.421333	0.0106667	-2.15867	-2.726	-4.60467	6.277	-1.30567	-0.788333	0.177	-2.89633	-1.00633	-0.472625	0.962572
1899-12-31 05:30:00	9.574	8.76767	0.637	1.775	1.73633	4.04933	1.59533	3.09967	-0.139667	0.0436667	0.861667	1.163	2.005	-3.01067	4.58	5.47833	6.755	-2.64467	4.35933	4.64167	1.30033	1.19033	0.435667	1.021	7.83267	4.40933	-0.329333	2.80033	-5.49967	-2.22133	4.94967	2.14667	-0.0936667	2.10133	0.492667	2.609	0.151333	0.100667	-2.02867	-2.826	-4.61467	6.377	-1.58567	-0.638333	0.167	-2.78633	-0.966333	-0.465125	0.958623
1899-12-31 05:31:00	9.524	8.65767	0.717	1.775	1.78633	4.02933	1.60533	2.95967	-0.189667	-0.00633333	1.02167	1.203	2.235	-3.18067	4.58	5.46833	6.915	-3.02467	4.20933	4.57167	1.21033	1.19033	0.445667	1.071	8.17267	4.53933	-0.299333	2.72033	-5.41967	-2.30133	5.19967	1.97667	-0.363667	2.35133	0.442667	2.689	-0.118667	0.110667	-2.05867	-2.746	-4.54467	6.597	-1.60567	-0.518333	0.197	-2.71633	-0.866333	-0.498875	0.97178
1899-12-31 05:32:00	9.564	8.06767	0.867	1.825	1.46633	4.13933	2.20533	3.04967	-0.209667	-0.0363333	0.991667	1.153	2.335	-2.94067	4.79	5.20833	7.105	-3.24467	4.24933	4.47167	1.22033	1.19033	0.485667	1.171	8.21267	4.69933	-0.279333	2.65033	-5.51967	-2.42133	5.26967	1.98667	-0.343667	2.39133	0.472667	2.689	-0.138667	0.150667	-2.06867	-2.736	-4.38467	6.787	-1.75567	-0.618333	0.377	-2.61633	-0.656333	-0.471375	0.984953
1899-12-31 05:33:00	9.594	8.13767	0.617	1.965	1.39633	4.18933	1.89533	3.20967	-0.229667	0.0236667	0.961667	1.003	2.415	-2.85067	4.96	5.05833	7.295	-3.38467	3.92933	4.34167	1.62033	1.30033	0.565667	1.231	8.01267	4.63933	-0.169333	2.54033	-5.94967	-2.33133	5.48967	1.73667	-0.353667	2.30133	0.632667	2.779	-0.208667	0.240667	-2.22867	-2.766	-4.31467	6.617	-1.78567	-0.328333	0.337	-2.29633	-0.636333	-0.451375	0.988818
1899-12-31 05:34:00	9.634	8.61767	0.257	2.035	1.23633	4.02933	1.67533	3.30967	-0.249667	0.0636667	1.08167	1.043	2.625	-2.80067	5.03	4.99833	7.355	-3.55467	3.77933	4.18167	1.50033	1.35033	0.665667	1.161	8.07267	4.69933	-0.269333	2.55033	-6.22967	-2.26133	5.51967	1.64667	-0.373667	2.29133	0.742667	2.669	-0.208667	0.360667	-2.25867	-2.756	-4.19467	6.347	-1.82567	-0.298333	0.217	-2.09633	-0.736333	-0.471375	0.975888
1899-12-31 05:35:00	9.694	8.55767	0.147	1.765	1.04633	4.04933	1.66533	3.18967	-0.239667	-0.0263333	0.961667	1.223	2.915	-2.87067	5.17	5.01833	7.255	-3.44467	3.63933	3.86167	1.03033	1.19033	0.675667	1.061	8.01267	5.02933	-0.439333	2.58033	-6.43967	-2.22133	5.71967	1.46667	-0.333667	2.53133	0.922667	2.649	-0.338667	0.390667	-2.22867	-2.816	-4.11467	6.387	-1.88567	-0.348333	0.097	-2.05633	-0.676333	-0.400125	0.970797
1899-12-31 05:36:00	9.624	8.16767	0.307	1.675	1.13633	3.93933	1.74533	3.37967	-0.239667	0.0536667	0.971667	1.273	3.175	-2.79067	5.26	5.05833	7.215	-3.35467	3.57933	3.67167	0.820333	1.13033	0.665667	1.141	8.18267	4.55933	-0.569333	2.62033	-6.51967	-2.60133	5.61967	1.33667	-0.403667	2.50133	0.922667	2.629	-0.378667	0.410667	-2.25867	-2.876	-4.03467	6.567	-1.92567	-0.298333	0.007	-2.28633	-0.556333	-0.408875	0.96883
1899-12-31 05:37:00	9.994	8.39767	0.527	1.685	1.25633	4.18933	2.54533	3.23967	-0.219667	0.0436667	1.06167	1.253	3.275	-2.69067	5.45	5.14833	7.165	-3.28467	3.40933	3.58167	0.740333	1.23033	0.655667	1.151	8.52267	4.58933	-0.759333	2.75033	-6.46967	-2.37133	5.52967	1.05667	-0.503667	2.39133	0.902667	2.219	-0.608667	0.430667	-2.18867	-2.916	-3.99467	6.817	-2.02567	-0.258333	0.007	-2.60633	-0.456333	-0.326375	0.972715
1899-12-31 05:38:00	9.704	8.83767	0.157	1.675	1.16633	4.52933	2.35533	3.32967	-0.229667	0.0136667	1.02167	1.303	3.535	-2.31067	5.53	5.26833	7.135	-3.13467	3.28933	3.46167	0.650333	1.32033	0.575667	1.101	8.31267	4.85933	-0.899333	2.38033	-6.50967	-2.49133	5.61967	1.09667	-0.323667	2.07133	0.802667	1.879	-0.558667	0.450667	-2.12867	-2.976	-3.95467	6.887	-2.09567	-0.198333	0.207	-2.58633	-0.316333	-0.270125	0.993351
1899-12-31 05:39:00	9.564	8.93767	0.007	1.695	1.14633	4.85933	1.99533	3.42967	-0.219667	-0.00633333	1.11167	1.263	3.595	-1.94067	5.64	5.57833	7.185	-3.15467	3.28933	3.41167	0.370333	1.35033	0.295667	1.241	8.07267	4.91933	-0.969333	1.94033	-6.40967	-2.39133	5.64967	1.21667	0.0163333	2.04133	0.652667	1.669	-0.478667	0.540667	-2.16867	-3.016	-3.87467	6.967	-2.19567	-0.268333	0.237	-2.52633	-0.256333	-0.207625	1.014
1899-12-31 05:40:00	9.654	8.86767	-0.103	1.295	1.47633	5.05933	1.81533	3.43967	-0.189667	-0.0463333	1.12167	1.343	3.645	-1.97067	5.56	5.58833	7.015	-2.98467	3.42933	3.37167	0.230333	1.48033	-0.154333	1.041	8.13267	4.58933	-1.00933	1.98033	-6.32967	-2.11133	5.68967	1.36667	0.256333	2.34133	0.552667	1.529	-0.508667	0.640667	-2.04867	-2.966	-3.79467	7.127	-2.34567	-0.248333	0.137	-2.53633	-0.186333	-0.135125	1.00395
1899-12-31 05:41:00	9.434	9.06767	-0.253	0.775	1.65633	4.81933	1.75533	3.36967	-0.189667	0.0136667	1.07167	1.313	3.655	-2.42067	5.44	5.53833	6.985	-2.88467	3.53933	2.99167	0.110333	1.43033	-0.104333	0.941	8.01267	4.48933	-1.01933	2.13033	-6.17967	-2.12133	5.60967	1.43667	0.426333	2.40133	0.962667	1.589	-0.548667	0.740667	-2.01867	-2.996	-3.72467	7.287	-2.38567	-0.208333	-0.013	-2.61633	-0.00633333	-0.087625	0.976467
1899-12-31 05:42:00	9.554	9.09767	-0.533	0.865	1.71633	4.47933	1.60533	3.38967	-0.139667	0.0836667	0.991667	1.243	3.715	-2.71067	5.53	5.42833	6.985	-2.76467	3.71933	2.81167	-0.0496667	1.55033	0.105667	0.741	7.75267	4.48933	-1.00933	2.20033	-6.21967	-1.87133	5.53967	1.44667	0.0863333	2.51133	1.19267	1.629	-0.598667	0.710667	-1.87867	-3.036	-3.65467	7.317	-2.37567	-0.168333	0.047	-2.48633	0.113667	-0.065125	0.926416
1899-12-31 05:43:00	9.674	9.04767	-0.763	1.155	1.65633	4.42933	1.57533	3.34967	-0.139667	0.163667	0.971667	1.213	3.715	-2.74067	5.6	5.55833	7.125	-2.72467	3.76933	2.81167	-0.0496667	1.72033	-0.244333	0.541	7.65267	4.42933	-1.03933	2.11033	-6.18967	-1.59133	5.49967	1.68667	-0.403667	2.23133	1.42267	1.639	-0.448667	0.720667	-1.79867	-3.076	-3.58467	7.277	-2.35567	-0.458333	0.067	-2.38633	0.213667	-0.010125	0.908864
1899-12-31 05:44:00	9.834	9.08767	-0.783	1.055	1.58633	4.68933	1.71533	3.60967	-0.139667	0.153667	0.971667	1.233	3.755	-2.71067	5.33	5.75833	7.155	-2.44467	4.04933	2.93167	-0.159667	2.47033	-0.354333	0.521	7.62267	4.21933	-0.899333	2.22033	-6.28967	-1.51133	5.68967	1.84667	0.00633333	1.99133	2.14267	1.659	-0.508667	0.740667	-1.63867	-3.066	-3.57467	7.387	-2.32567	-0.558333	0.137	-2.20633	0.203667	0.157375	0.937842
1899-12-31 05:45:00	9.974	8.99767	-0.953	0.855	1.41633	4.86933	2.25533	3.69967	-0.179667	0.183667	0.951667	1.253	3.895	-2.70067	5.41	5.71833	6.805	-2.12467	4.10933	3.21167	-0.159667	2.40033	-0.164333	0.581	7.55267	4.21933	-0.829333	2.30033	-6.28967	-1.44133	5.79967	1.64667	0.0163333	2.49133	2.08267	1.749	-0.518667	0.740667	-1.42867	-3.076	-3.54467	7.537	-2.20567	-0.588333	0.237	-2.14633	0.0736667	0.218625	0.93288
1899-12-31 05:46:00	10.124	8.93767	-1.083	1.295	1.44633	4.59933	2.18533	3.79967	-0.209667	0.233667	0.921667	1.273	3.975	-2.37067	5.19	5.46833	6.335	-2.11467	3.88933	3.43167	-0.169667	1.96033	0.0256667	0.911	7.59267	4.36933	-0.869333	2.21033	-6.37967	-1.05133	5.77967	1.59667	-0.253667	2.82133	2.41267	1.839	-0.668667	0.730667	-1.31867	-3.046	-3.55467	7.627	-2.27567	-0.468333	0.207	-2.13633	-0.0763333	0.299875	0.915389
1899-12-31 05:47:00	9.944	8.99767	-1.233	1.745	1.22633	4.72933	2.03533	3.75967	-0.229667	0.273667	0.941667	1.223	4.095	-2.10067	5	5.57833	6.205	-2.45467	3.84933	3.74167	-0.0796667	1.82033	0.0556667	0.981	7.63267	4.40933	-0.869333	2.37033	-6.41967	-0.831333	5.94967	1.60667	0.0163333	2.69133	2.55267	1.859	-0.778667	0.700667	-1.35867	-3.076	-3.43467	7.397	-2.41567	-0.478333	0.167	-2.10633	-0.226333	0.317375	0.936365
1899-12-31 05:48:00	9.894	8.86767	-0.973	2.065	1.20633	4.46933	1.93533	3.93967	-0.229667	0.263667	0.991667	1.223	4.115	-2.44067	4.84	5.27833	6.715	-2.21467	3.94933	3.55167	-0.0596667	1.91033	0.0356667	1.091	7.71267	4.44933	-1.07933	2.19033	-6.53967	-0.701333	6.04967	1.67667	0.166333	2.32133	2.07267	1.979	-0.638667	0.690667	-1.35867	-3.126	-3.39467	7.417	-2.55567	-0.458333	0.207	-2.34633	-0.326333	0.277375	0.880019
1899-12-31 05:49:00	10.214	8.60767	-0.443	1.815	1.15633	4.31933	1.48533	3.98967	-0.239667	0.323667	0.951667	1.153	4.165	-2.81067	4.75	5.26833	7.115	-2.32467	4.00933	3.42167	0.0803333	1.26033	-0.0343333	1.101	7.67267	4.47933	-1.17933	1.83033	-6.60967	-0.851333	6.13967	1.77667	0.386333	2.37133	1.85267	1.749	-0.508667	0.660667	-1.28867	-3.156	-3.49467	7.367	-2.83567	-0.348333	0.197	-2.38633	-0.00633333	0.218625	0.872085
1899-12-31 05:50:00	10.744	8.52767	-0.073	1.605	0.976333	4.28933	1.13533	3.84967	-0.229667	0.363667	0.921667	1.253	4.315	-3.18067	4.64	5.27833	7.125	-2.29467	4.18933	3.34167	-0.209667	1.12033	0.145667	1.241	7.52267	4.42933	-1.20933	1.73033	-6.53967	-0.671333	6.15967	1.55667	0.446333	2.08133	1.70267	1.649	-0.518667	0.660667	-1.10867	-3.246	-3.56467	6.967	-2.98567	-0.398333	0.327	-2.20633	0.0936667	0.256125	0.869262
1899-12-31 05:51:00	10.864	8.19767	0.257	1.545	0.956333	4.59933	1.03533	3.84967	-0.289667	0.363667	0.911667	1.233	4.425	-3.09067	4.72	5.32833	7.235	-2.32467	4.43933	3.15167	-0.179667	0.780333	0.0456667	1.291	7.42267	4.48933	-1.23933	1.81033	-6.44967	-0.541333	6.30967	1.66667	0.356333	2.01133	1.75267	1.559	-0.678667	0.690667	-0.928667	-3.176	-3.51467	7.157	-3.13567	-0.448333	0.547	-2.15633	0.213667	0.338625	0.892338
1899-12-31 05:52:00	10.924	7.88767	0.337	1.605	1.02633	4.28933	0.965333	3.89967	-0.279667	0.463667	0.861667	1.353	4.555	-3.12067	4.94	5.18833	7.165	-2.17467	4.45933	3.10167	-0.539667	0.680333	-0.404333	1.531	7.34267	4.68933	-1.17933	1.65033	-6.45967	-0.461333	6.51967	1.94667	0.436333	2.03133	2.03267	1.439	-0.898667	0.690667	-0.888667	-3.216	-3.30467	7.347	-3.33567	-0.508333	0.527	-2.19633	0.173667	0.429875	0.856898
1899-12-31 05:53:00	10.854	7.50767	0.327	1.595	1.05633	4.40933	0.895333	3.85967	-0.339667	0.583667	0.791667	1.213	4.455	-3.11067	5.03	5.14833	6.975	-1.63467	4.50933	3.04167	-0.779667	1.13033	-0.504333	1.411	7.22267	4.69933	-1.06933	1.60033	-6.47967	-0.251333	6.44967	2.08667	0.356333	2.16133	2.22267	1.239	-0.918667	0.740667	-0.888667	-3.216	-3.31467	7.457	-3.12567	-0.638333	0.747	-2.31633	0.253667	0.538625	0.837838
1899-12-31 05:54:00	11.154	7.59767	0.177	1.545	0.486333	4.63933	1.23533	3.85967	-0.369667	0.653667	0.781667	1.083	4.535	-3.15067	5.13	4.98833	6.965	-1.98467	4.63933	3.15167	-0.809667	1.67033	-0.654333	1.561	7.15267	4.53933	-1.21933	1.71033	-6.45967	-0.121333	6.30967	2.40667	0.536333	2.24133	2.43267	1.289	-0.818667	0.820667	-0.878667	-3.256	-3.27467	7.377	-3.23567	-0.608333	0.677	-2.40633	0.193667	0.566125	0.878325
1899-12-31 05:55:00	11.354	7.67767	-0.033	1.575	-0.0436667	4.52933	0.825333	3.79967	-0.399667	0.703667	0.631667	1.033	4.605	-3.33067	4.99	4.92833	7.105	-1.78467	4.80933	3.39167	-0.739667	2.35033	-0.534333	1.671	7.28267	4.33933	-1.19933	1.70033	-6.53967	-0.191333	6.32967	2.73667	0.566333	2.34133	2.49267	1.129	-0.648667	0.920667	-0.828667	-3.376	-3.22467	7.457	-3.27567	-0.588333	0.697	-2.39633	0.0136667	0.567375	0.862229
1899-12-31 05:56:00	11.874	7.66767	0.127	1.695	-0.0436667	4.56933	0.745333	3.77967	-0.449667	0.833667	0.501667	1.083	4.705	-3.69067	4.85	4.96833	6.985	-1.77467	4.96933	3.45167	-0.149667	1.95033	-0.464333	1.541	7.25267	4.19933	-1.07933	1.70033	-6.47967	-0.421333	6.59967	2.53667	0.616333	2.32133	2.81267	0.859	-0.578667	0.820667	-0.898667	-3.326	-3.25467	7.637	-3.26567	-0.568333	0.607	-2.26633	-0.136333	0.552375	0.884741
1899-12-31 05:57:00	12.324	7.51767	0.277	1.645	0.136333	4.62933	1.76533	3.77967	-0.499667	0.833667	0.351667	1.083	4.595	-3.64067	4.83	5.05833	7.005	-1.60467	5.00933	3.51167	-0.199667	1.91033	-0.464333	1.551	7.26267	3.94933	-0.949333	1.55033	-6.22967	-0.601333	6.76967	2.58667	0.596333	2.44133	2.80267	1.009	-0.588667	0.750667	-0.808667	-3.236	-3.25467	8.197	-3.11567	-0.578333	0.477	-2.27633	-0.186333	0.552375	0.886278
1899-12-31 05:58:00	12.484	7.37767	0.187	1.595	0.266333	4.63933	2.27533	3.98967	-0.539667	0.763667	0.321667	1.163	4.675	-3.54067	4.93	5.13833	7.185	-1.24467	5.13933	3.58167	-0.0996667	1.78033	-0.494333	1.591	7.35267	3.93933	-0.819333	1.38033	-6.03967	-0.501333	6.34967	2.86667	0.576333	2.07133	1.90267	1.179	-0.558667	0.710667	-0.778667	-3.216	-3.19467	8.107	-3.42567	-0.558333	0.407	-2.20633	-0.336333	0.502375	0.83589
1899-12-31 05:59:00	12.454	7.23767	0.357	1.505	0.376333	4.63933	2.32533	4.10967	-0.569667	0.873667	0.281667	1.233	4.665	-3.44067	4.88	5.40833	7.515	-0.954667	4.90933	3.30167	0.190333	1.68033	-0.564333	1.561	7.50267	3.99933	-0.769333	1.60033	-6.02967	-0.281333	6.32967	3.01667	0.456333	1.78133	1.86267	1.179	-0.628667	0.790667	-0.738667	-3.216	-3.24467	8.067	-3.57567	-0.598333	0.377	-2.17633	-0.656333	0.519875	0.831704
1899-12-31 06:00:00	12.374	7.03767	0.437	1.245	0.416333	4.64933	2.23533	4.04967	-0.589667	0.883667	0.241667	1.243	4.435	-3.59067	4.88	5.67833	7.655	-1.52467	4.21933	3.30167	0.150333	1.96033	-0.514333	1.301	7.54267	3.89933	-0.889333	1.63033	-5.98967	-0.111333	6.31967	2.83667	0.576333	1.73133	2.11267	1.119	-0.738667	0.830667	-0.778667	-3.196	-3.19467	8.057	-3.64567	-0.738333	0.347	-2.39633	-0.816333	0.457375	0.854119
1899-12-31 06:01:00	12.404	6.87767	0.697	0.785	0.0463333	4.56933	2.01533	4.06967	-0.609667	0.863667	0.191667	1.253	4.465	-3.77067	4.93	5.75833	7.525	-1.67467	4.31933	3.17167	0.220333	1.79033	-0.864333	1.241	7.57267	3.81933	-0.919333	1.68033	-5.98967	0.108667	6.18967	2.69667	0.326333	1.85133	2.34267	1.179	-0.878667	0.880667	-0.768667	-3.256	-3.10467	8.397	-3.72567	-0.928333	0.287	-2.58633	-1.08633	0.456125	0.860315
1899-12-31 06:02:00	12.284	6.65767	0.807	0.795	-0.0436667	4.48933	1.84533	4.04967	-0.639667	0.853667	0.0816667	1.243	4.515	-3.86067	4.79	5.81833	7.435	-1.72467	5.12933	3.17167	0.400333	1.69033	-0.944333	1.241	7.63267	3.64933	-0.969333	1.80033	-5.98967	0.0786667	6.08967	2.54667	0.626333	1.63133	2.48267	1.239	-0.958667	0.940667	-0.818667	-3.256	-3.11467	8.757	-3.60567	-0.938333	0.197	-2.61633	-1.33633	0.419875	0.870756
1899-12-31 06:03:00	12.384	6.29767	1.097	0.835	0.136333	4.79933	1.77533	3.74967	-0.699667	0.903667	0.0416667	1.303	4.645	-3.83067	4.85	5.38833	7.205	-1.56467	5.84933	2.88167	0.400333	1.64033	-1.11433	1.261	7.78267	3.44933	-0.949333	1.85033	-5.99967	-0.0213333	6.14967	2.29667	0.776333	1.79133	2.46267	1.039	-1.17867	0.860667	-0.938667	-3.356	-3.01467	8.967	-3.71567	-0.958333	0.367	-2.41633	-1.29633	0.491125	0.883115
1899-12-31 06:04:00	12.394	5.68767	1.347	0.865	0.146333	4.73933	1.70533	3.84967	-0.729667	0.853667	-0.00833333	1.343	4.675	-3.71067	4.81	5.17833	7.215	-1.45467	5.50933	3.13167	0.500333	1.91033	-1.48433	1.411	7.92267	3.37933	-0.979333	1.86033	-6.14967	-0.0613333	6.01967	2.15667	1.01633	1.82133	2.28267	0.829	-1.22867	1.08067	-0.938667	-3.226	-2.90467	8.597	-3.81567	-1.11833	0.417	-2.46633	-1.30633	0.506125	0.862725
1899-12-31 06:05:00	12.464	5.30767	1.517	0.705	0.276333	4.73933	3.39533	3.91967	-0.739667	0.963667	-0.128333	1.423	4.895	-3.77067	4.77	5.03833	7.315	-1.35467	5.28933	3.26167	0.630333	1.79033	-1.77433	1.511	7.98267	3.38933	-0.979333	1.95033	-5.96967	-0.00133333	5.97967	2.16667	1.46633	1.76133	2.47267	0.719	-1.25867	1.07067	-0.988667	-3.206	-2.80467	8.367	-3.80567	-1.08833	0.287	-2.63633	-1.68633	0.537375	0.877478
1899-12-31 06:06:00	12.444	5.13767	0.907	0.605	0.826333	4.79933	2.86533	3.97967	-0.759667	0.843667	-0.268333	1.313	4.895	-3.59067	4.54	5.04833	7.215	-1.37467	5.42933	3.36167	0.670333	1.63033	-2.16433	1.511	7.96267	3.32933	-0.729333	1.92033	-5.91967	-0.0913333	6.19967	2.17667	1.29633	2.01133	2.50267	0.619	-1.33867	1.03067	-1.09867	-3.206	-2.81467	8.347	-3.85567	-1.05833	0.127	-2.78633	-1.78633	0.507375	0.88898
1899-12-31 06:07:00	12.354	4.52767	0.407	0.275	0.886333	4.78933	2.04533	4.00967	-0.819667	0.823667	-0.348333	1.373	4.875	-3.63067	4.68	5.19833	7.215	-1.54467	5.34933	3.41167	0.600333	1.55033	-1.92433	1.691	8.17267	3.28933	-0.699333	1.85033	-6.02967	-0.221333	5.88967	2.21667	1.69633	2.33133	2.50267	0.799	-1.39867	1.06067	-1.20867	-3.176	-3.25467	8.007	-3.89567	-1.01833	-0.123	-2.87633	-1.73633	0.449875	0.929374
1899-12-31 06:08:00	12.274	3.91767	0.497	-0.065	0.876333	4.28933	1.59533	4.01967	-0.849667	0.743667	-0.358333	1.323	4.855	-3.64067	4.73	5.26833	7.425	-1.89467	5.48933	3.44167	0.320333	1.58033	-1.81433	1.911	8.12267	3.48933	-0.679333	1.85033	-5.99967	-0.501333	6.03967	2.12667	1.94633	2.29133	2.20267	0.779	-1.29867	1.07067	-1.24867	-3.196	-3.07467	7.927	-4.00567	-1.04833	-0.343	-2.91633	-1.54633	0.338625	0.880552
1899-12-31 06:09:00	12.384	3.77767	0.467	-0.235	0.866333	4.22933	1.46533	4.09967	-0.879667	0.823667	-0.448333	1.233	5.035	-3.65067	4.81	4.83833	7.715	-1.82467	5.19933	3.56167	0.210333	2.18033	-1.80433	2.181	7.78267	3.40933	-0.729333	1.69033	-5.90967	-0.511333	6.09967	2.03667	2.07633	2.22133	2.09267	0.649	-1.37867	1.08067	-1.08867	-3.206	-2.68467	7.877	-3.96567	-0.948333	-0.423	-3.01633	-1.51633	0.399875	0.848969
1899-12-31 06:10:00	12.574	3.75767	0.207	-0.115	0.756333	4.98933	1.43533	4.15967	-0.799667	0.863667	-0.528333	1.183	5.315	-3.65067	4.87	4.68833	7.985	-1.69467	5.15933	3.94167	0.350333	2.30033	-1.61433	2.291	7.64267	3.42933	-0.749333	1.72033	-5.89967	-0.611333	6.47967	1.86667	2.24633	1.79133	2.36267	0.769	-1.48867	1.19067	-1.02867	-3.286	-2.50467	7.887	-4.13567	-0.948333	-0.493	-3.03633	-1.36633	0.581125	0.904434
1899-12-31 06:11:00	12.694	3.83767	0.057	0.035	0.666333	5.24933	1.40533	4.17967	-0.939667	0.833667	-0.528333	1.073	5.535	-3.51067	4.77	4.65833	7.715	-1.56467	5.36933	4.02167	0.400333	2.41033	-1.47433	2.181	7.56267	3.44933	-0.699333	1.86033	-5.88967	-0.641333	6.49967	1.72667	2.07633	2.15133	2.00267	0.839	-1.65867	1.19067	-1.03867	-3.306	-2.31467	7.907	-4.02567	-0.968333	-0.583	-3.36633	-1.11633	0.608625	0.886146
1899-12-31 06:12:00	12.664	3.95767	-0.073	-0.015	0.696333	5.37933	1.47533	4.15967	-0.919667	0.813667	-0.618333	1.163	5.645	-3.03067	4.6	4.65833	7.505	-1.56467	5.60933	4.05167	0.780333	2.54033	-1.46433	2.001	7.56267	3.53933	-0.389333	2.20033	-5.84967	-0.731333	6.39967	1.79667	1.64633	2.21133	1.88267	0.969	-1.832	1.11067	-1.02867	-3.226	-2.21467	7.907	-4.10567	-0.958333	-0.653	-3.33633	-1.06633	0.606125	0.885639
1899-12-31 06:13:00	12.434	3.76767	-0.093	-0.025	0.726333	5.50933	1.51533	4.18967	-0.899667	0.823667	-0.628333	1.073	5.705	-2.96067	4.41	4.59833	7.595	-1.82467	5.63933	4.05167	0.840333	2.53033	-1.47433	1.741	7.54267	3.61933	-0.259333	2.11033	-5.71967	-0.721333	6.43967	1.52667	1.56633	2.03133	1.37267	1.259	-2.00533	1.08067	-1.04867	-3.226	-2.18467	7.827	-4.30567	-0.978333	-0.633	-3.40633	-1.10633	0.482375	0.890469
1899-12-31 06:14:00	12.274	3.78767	0.057	0.055	0.796333	5.71933	1.38533	4.12967	-0.899667	0.733667	-0.638333	1.073	5.715	-2.87067	4.37	4.80833	7.525	-2.21467	5.90933	3.96167	0.330333	2.63033	-1.39433	1.571	7.56267	3.62933	-0.299333	2.15033	-5.52967	-0.591333	6.52967	1.07667	1.71633	2.01133	1.08267	1.369	-2.17867	1.14067	-1.14867	-3.266	-2.20467	7.707	-4.48567	-1.07833	-0.723	-3.40633	-1.12633	0.413625	0.921153
1899-12-31 06:15:00	12.274	3.81767	-0.103	0.045	0.766333	5.48933	1.49533	4.09967	-0.879667	0.613667	-0.658333	1.153	5.725	-2.99067	4.29	5.16833	7.555	-2.40467	6.09933	3.79167	0.360333	2.72033	-1.75433	1.371	7.56267	3.59933	-0.399333	2.20033	-5.47967	-0.481333	6.52967	1.05667	1.71633	2.26133	1.29267	1.269	-2.21867	1.15067	-1.29867	-3.266	-2.03467	7.677	-4.42567	-1.18833	-0.653	-3.30633	-1.06633	0.414875	0.895693
1899-12-31 06:16:00	12.484	3.91767	-0.123	0.275	0.646333	5.21933	1.78533	4.05967	-0.849667	0.383667	-0.668333	1.023	5.725	-3.23067	4.29	5.50833	7.625	-2.33467	5.87933	3.77167	0.660333	2.70033	-1.95433	1.111	7.51267	3.54933	-0.579333	2.06033	-5.39967	-0.381333	6.69967	1.46667	1.69633	2.42133	1.42267	0.999	-2.09867	1.01067	-1.51867	-3.266	-1.82467	8.007	-4.42567	-1.25833	-0.683	-3.41633	-0.896333	0.417375	0.843902
1899-12-31 06:17:00	12.434	3.88767	-0.123	0.365	0.246333	5.22933	1.88533	4.16967	-0.819667	0.493667	-0.658333	0.993	5.495	-3.23067	4.24	5.57833	7.925	-2.13467	5.89933	3.83167	0.700333	2.51033	-1.75433	0.891	7.55267	3.58933	-0.529333	2.19033	-5.49967	-0.371333	6.74967	1.80667	1.88633	2.52133	1.53267	0.959	-2.12867	0.890667	-1.68867	-3.296	-2.07467	8.007	-4.45567	-1.26833	-0.533	-3.54633	-1.09633	0.371125	0.851196
1899-12-31 06:18:00	12.514	3.79767	-0.103	0.205	0.0263333	5.28933	2.01533	4.22967	-0.819667	0.523667	-0.498333	0.943	5.615	-3.32067	4.11	5.49833	7.775	-1.60467	5.92933	4.05167	0.680333	2.09033	-1.70433	0.951	7.74267	3.41933	-0.489333	2.56033	-5.44967	-0.341333	6.40967	1.62667	2.09633	2.79133	1.50267	0.979	-2.00867	0.720667	-1.67867	-3.306	-2.30467	8.127	-4.47567	-1.24833	-0.393	-3.60633	-1.08633	0.418625	0.843143
1899-12-31 06:19:00	12.634	4.01767	-0.253	0.105	0.00633333	5.30933	1.79533	4.20967	-0.819667	0.423667	-0.268333	1.023	5.655	-3.44067	3.91	5.73833	7.605	-1.30467	5.84933	4.09167	0.410333	2.17033	-1.83433	1.091	7.69267	3.34933	-0.479333	2.76033	-5.38967	-0.411333	6.35967	1.58667	1.92633	2.90133	1.55267	1.019	-1.92867	0.580667	-1.63867	-3.306	-2.41467	8.057	-4.34567	-1.32833	-0.623	-3.62633	-0.986333	0.482375	0.841448
1899-12-31 06:20:00	12.894	4.21767	-0.213	0.195	-0.253667	5.13933	1.61533	4.14967	-0.829667	0.303667	-0.228333	1.053	5.605	-3.55067	3.89	5.60833	7.575	-1.19467	5.96933	4.12167	0.540333	2.29033	-2.09433	1.191	7.44267	3.60933	-0.449333	2.76033	-5.22967	-0.621333	6.45967	1.47667	1.92633	2.77133	1.50267	0.739	-1.98867	0.490667	-1.76867	-3.286	-2.37467	8.107	-4.18567	-1.38833	-0.423	-3.78633	-0.806333	0.486125	0.817335
1899-12-31 06:21:00	12.994	4.45767	-0.043	0.325	-0.0236667	4.85933	1.53533	4.21967	-0.839667	0.403667	-0.108333	0.973	5.545	-3.73067	3.73	5.32833	7.495	-1.29467	5.82933	4.20167	0.600333	2.29033	-2.18433	1.161	7.26267	3.45933	-0.369333	2.74033	-5.27967	-0.781333	6.36967	1.58667	1.98633	3.04133	1.42267	0.529	-2.30867	0.490667	-1.97867	-3.276	-2.38467	8.237	-4.12567	-1.45833	-0.373	-3.91633	-0.636333	0.414875	0.789812
1899-12-31 06:22:00	13.294	4.78767	-0.373	0.735	0.0163333	4.66933	1.54533	4.36967	-0.859667	0.393667	-0.148333	0.983	5.395	-3.68067	3.52	5.23833	7.725	-1.41467	5.42933	4.15167	0.510333	2.64033	-2.10433	1.021	7.27267	3.30933	-0.249333	2.63033	-5.15967	-0.901333	6.37967	1.55667	1.96633	3.11133	1.36267	0.509	-2.47867	0.370667	-1.80867	-3.256	-2.34467	8.397	-4.13567	-1.55833	-0.613	-4.00633	-0.506333	0.358625	0.770052
1899-12-31 06:23:00	13.474	4.98767	-0.723	1.135	-0.0636667	4.53933	1.54533	4.38967	-0.869667	0.383667	-0.0583333	0.923	5.315	-3.45067	3.43	4.81833	7.895	-1.50467	5.41933	4.06167	0.700333	2.82033	-2.12433	1.241	7.32267	3.23933	-0.269333	2.47033	-5.10967	-1.14133	6.29967	1.56667	1.58633	2.84133	1.69267	0.619	-2.50867	0.270667	-1.69867	-3.266	-2.29467	8.577	-4.11567	-1.49833	-0.873	-4.15633	-0.576333	0.359875	0.77909
1899-12-31 06:24:00	13.824	4.53767	-1.043	1.475	-0.133667	4.36933	1.53533	4.56967	-0.869667	0.293667	-0.00833333	0.863	5.145	-3.43067	3.48	4.76833	8.045	-1.62467	5.38933	4.32167	1.01033	3.06033	-1.70433	1.191	7.10267	3.18933	-0.119333	2.27033	-5.13967	-1.18133	6.27967	1.68667	1.46633	2.59133	1.55267	0.809	-2.41867	0.270667	-1.58867	-3.266	-2.26467	8.487	-4.16567	-1.43833	-1.123	-4.18633	-0.846333	0.257375	0.767827
1899-12-31 06:25:00	14.084	4.57767	-1.073	1.635	-0.253667	4.06933	1.40533	4.81967	-0.859667	0.193667	0.0616667	0.863	4.905	-3.43067	3.47	4.97833	8.155	-1.51467	5.51933	4.36167	1.01033	3.05033	-1.27433	1.351	6.86267	3.43933	-0.0893333	2.37033	-5.14967	-1.15133	6.19967	1.70667	1.55633	2.50133	1.42267	1.119	-2.26867	0.230667	-1.52867	-3.336	-2.23467	8.407	-3.97567	-1.35833	-1.163	-4.35633	-0.656333	0.268625	0.72728
1899-12-31 06:26:00	14.224	4.58767	-1.083	1.835	-0.373667	3.49933	1.28533	4.71967	-0.879667	0.223667	0.141667	0.903	4.565	-3.48067	3.6	5.03833	7.895	-1.76467	5.57933	4.45167	1.15033	3.06033	-1.60433	1.221	6.74267	3.56933	0.100667	2.52033	-5.12967	-1.03133	6.15967	1.62667	1.58633	2.33133	1.37267	1.109	-2.30867	0.270667	-1.52867	-3.256	-2.30467	8.617	-3.86567	-1.42833	-0.923	-4.45633	-0.396333	0.187375	0.678775
1899-12-31 06:27:00	14.394	4.83767	-1.033	2.215	-0.493667	3.00933	1.23533	4.93967	-0.859667	0.293667	0.221667	0.973	4.265	-3.49067	3.52	4.81833	8.175	-1.99467	5.70933	4.44167	0.840333	3.13033	-1.38433	1.141	6.86267	3.49933	-0.0993333	2.57033	-5.42967	-1.00133	5.99967	1.94667	1.64633	2.13133	1.31267	1.269	-2.25867	0.310667	-1.54867	-3.156	-2.37467	8.657	-3.78567	-1.39833	-0.553	-4.41633	-0.176333	0.111125	0.648907
1899-12-31 06:28:00	14.534	5.20767	-1.193	2.155	-0.553667	2.85933	1.26533	5.00967	-0.839667	0.313667	0.271667	0.953	4.235	-3.39067	3.51	4.73833	7.915	-2.04467	5.63933	4.30167	0.580333	3.17033	-1.39433	1.071	7.01267	3.46933	-0.0693333	3.30033	-5.50967	-0.891333	5.89967	1.71667	1.81633	2.17133	0.732667	1.159	-2.33867	0.440667	-1.40867	-3.036	-2.62467	8.347	-3.69567	-1.31833	-0.733	-4.19633	-0.0563333	-0.000125	0.635765
1899-12-31 06:29:00	14.424	5.45767	-1.403	2.275	-0.793667	2.08933	1.27533	5.14967	-0.829667	0.313667	0.341667	0.983	4.365	-3.33067	3.7	4.48833	7.255	-2.07467	5.57933	4.44167	0.770333	3.49033	-1.51433	0.891	7.10267	3.63933	0.000666667	2.97033	-5.39967	-0.881333	5.78967	1.69667	2.01633	2.08133	0.642667	1.469	-2.40867	0.390667	-1.49867	-2.946	-2.57467	8.107	-3.59567	-1.22833	-0.813	-4.06633	0.0236667	-0.112625	0.569265
1899-12-31 06:30:00	14.494	5.43767	-1.653	2.545	-0.823667	1.61933	1.29533	5.33967	-0.819667	0.243667	0.371667	1.083	4.105	-3.09067	3.59	4.46833	6.995	-1.91467	5.50933	4.43167	0.950333	3.54033	-1.58433	0.891	7.16267	3.81933	0.0306667	2.80033	-5.36967	-0.891333	5.63967	1.81667	2.12633	1.62133	0.992667	1.859	-2.52867	0.370667	-1.42867	-2.876	-2.42467	7.847	-3.62567	-1.21833	-0.773	-4.05633	0.133667	-0.063875	0.532834
1899-12-31 06:31:00	14.624	5.52767	-1.843	2.655	-0.953667	1.55933	0.585333	5.40967	-0.829667	0.0636667	0.441667	1.203	3.985	-2.99067	3.61	4.62833	6.955	-2.04467	5.51933	4.51167	1.18033	3.60033	-1.52433	0.841	7.27267	3.81933	0.0606667	2.83033	-5.50967	-0.921333	5.19967	1.92667	2.21633	1.57133	0.892667	1.939	-2.59867	0.300667	-1.25867	-2.816	-2.36467	7.877	-3.65567	-1.21833	-0.603	-4.05633	0.0636667	-0.096375	0.533415
1899-12-31 06:32:00	14.714	5.59767	-2.023	2.915	-0.803667	1.71933	0.535333	5.44967	-0.919667	0.0336667	0.481667	1.283	3.875	-2.95067	3.6	4.66833	7.005	-2.14467	5.80933	4.44167	1.06033	3.53033	-1.29433	0.711	7.18267	3.93933	0.110667	2.65033	-5.47967	-1.07133	5.05967	1.83667	2.34633	1.56133	0.692667	2.139	-2.81867	0.340667	-1.17867	-2.756	-2.33467	7.817	-3.71567	-1.10833	-0.563	-3.90633	-0.116333	-0.157625	0.544457
1899-12-31 06:33:00	14.484	5.67767	-2.163	3.175	-0.453667	1.93933	1.47533	5.30967	-0.779667	0.0736667	0.571667	1.423	3.765	-3.11067	3.55	4.64833	7.265	-2.28467	5.93933	4.55167	1.26033	3.64033	-1.31433	0.541	7.00267	3.90933	0.210667	2.53033	-5.24967	-1.00133	5.16967	1.96667	2.37633	1.28133	0.532667	1.949	-2.85867	0.350667	-1.12867	-2.716	-2.39467	7.937	-3.77567	-1.18833	-0.433	-3.84633	-0.146333	-0.173875	0.568499
1899-12-31 06:34:00	14.524	5.85767	-2.503	3.575	-0.363667	1.72933	1.17533	5.32967	-0.819667	0.183667	0.581667	1.373	3.645	-3.10067	3.46	4.83833	7.265	-2.54467	6.17933	4.73167	1.13033	3.93033	-1.37433	0.321	6.92267	3.93933	0.220667	2.41033	-5.18967	-1.05133	5.01967	2.17667	2.51633	1.58133	0.172667	1.919	-2.89867	0.250667	-1.11867	-2.686	-2.43467	7.907	-3.78567	-1.26833	-0.323	-3.66633	-0.0363333	-0.308875	0.563074
1899-12-31 06:35:00	14.124	5.99767	-2.853	3.885	-0.243667	1.36933	1.54533	5.46967	-0.759667	0.163667	0.621667	1.293	3.555	-3.03067	3.19	4.83833	7.205	-2.53467	5.82933	4.44167	0.940333	3.81033	-0.944333	0.201	6.91267	4.03933	0.160667	2.66033	-5.19967	-1.09133	4.77967	1.97667	2.48633	1.75133	-0.127333	1.969	-3.01867	0.350667	-1.03867	-2.576	-2.49467	7.867	-3.73567	-1.27833	-0.223	-3.38633	-0.236333	-0.452625	0.532168
1899-12-31 06:36:00	13.544	5.93767	-2.893	4.035	-0.433667	1.29933	1.06533	5.56967	-0.739667	0.193667	0.601667	1.413	3.495	-2.85067	3.26	4.86833	7.025	-2.40467	5.89933	4.34167	1.26033	3.95033	-0.964333	0.341	7.08267	4.06933	0.230667	2.78033	-5.25967	-1.16133	4.64967	1.77667	2.53633	1.67133	-0.107333	1.859	-2.87867	0.480667	-0.848667	-2.426	-2.53467	7.867	-3.75567	-1.10833	-0.243	-2.98633	-0.296333	-0.431375	0.533978
1899-12-31 06:37:00	13.014	6.19767	-2.903	4.125	-0.673667	1.36933	0.695333	5.60967	-0.769667	0.133667	0.571667	1.413	3.615	-2.71067	3.46	4.84833	6.745	-2.32467	6.05933	4.44167	0.290333	4.14033	-1.06433	0.341	7.04267	4.27933	0.310667	2.78033	-5.26967	-1.13133	4.66967	1.91667	2.63633	1.65133	-0.307333	1.659	-2.91867	0.530667	-0.618667	-2.266	-2.59467	7.727	-3.77567	-1.18833	-0.183	-2.73633	-0.516333	-0.468875	0.534631
1899-12-31 06:38:00	12.864	6.33767	-2.983	4.365	-0.963667	2.53933	0.565333	5.57967	-0.809667	0.133667	0.531667	1.463	3.865	-2.61067	3.56	4.87833	7.035	-2.15467	5.92933	4.59167	0.140333	4.09033	-1.22433	0.351	7.26267	4.26933	0.240667	2.78033	-5.40967	-1.07133	4.87967	1.59667	2.43633	1.66133	-0.477333	1.559	-2.97867	0.530667	-0.728667	-2.306	-2.62467	7.617	-3.84567	-1.00833	-0.243	-2.65633	-0.706333	-0.335125	0.615561
1899-12-31 06:39:00	12.864	5.98767	-3.133	4.555	-0.993667	3.06933	0.495333	5.57967	-0.829667	0.283667	0.521667	1.383	4.235	-2.57067	3.45	4.77833	6.665	-1.91467	6.14933	4.34167	0.560333	3.96033	-0.964333	0.251	7.16267	4.44933	0.130667	2.80033	-5.48967	-1.10133	4.54967	1.58667	2.21633	1.57133	-0.497333	1.489	-3.12867	0.400667	-0.808667	-2.296	-2.73467	7.697	-3.73567	-1.05833	-0.163	-2.70633	-0.746333	-0.286375	0.653316
1899-12-31 06:40:00	12.954	5.67767	-3.303	4.365	-1.15367	2.87933	0.405333	5.58967	-0.899667	-0.0463333	0.491667	1.243	4.455	-2.85067	3.36	4.46833	6.495	-1.70467	6.31933	4.40167	1.20033	3.39033	-0.934333	0.221	7.06267	4.31933	-0.0493333	2.70033	-5.48967	-1.45133	4.31967	1.70667	2.16633	1.43133	-0.177333	1.529	-3.22867	0.300667	-0.838667	-2.266	-2.74467	7.517	-3.75567	-1.01833	0.037	-2.75633	-0.666333	-0.300125	0.629409
1899-12-31 06:41:00	12.934	5.56767	-3.483	3.485	-1.17367	2.46933	0.325333	5.69967	-0.919667	-0.0663333	0.511667	1.143	4.365	-2.79067	3.06	4.37833	5.865	-1.34467	6.42933	4.35167	1.05033	3.20033	-1.14433	0.111	7.08267	4.31933	-0.159333	2.62033	-5.36967	-1.81133	4.00967	1.54667	2.22633	1.32133	0.252667	1.369	-3.24867	0.420667	-0.798667	-2.226	-2.78467	7.267	-3.92567	-1.17833	0.257	-2.78633	-0.536333	-0.312625	0.59506
1899-12-31 06:42:00	13.024	5.61767	-3.513	3.215	-1.04367	2.63933	0.315333	5.68967	-0.979667	-0.0963333	0.521667	1.093	4.625	-2.80067	3.05	4.50833	5.745	-1.13467	6.47933	4.37167	0.850333	3.48033	-0.824333	-0.079	6.91267	4.59933	-0.139333	2.65033	-5.35967	-2.22133	3.77967	1.67667	2.08633	1.19133	0.262667	1.199	-3.29867	0.440667	-0.678667	-2.226	-2.80467	7.087	-4.03567	-1.08833	0.497	-2.86633	-0.416333	-0.332625	0.621233
1899-12-31 06:43:00	13.024	5.37767	-3.363	3.155	-1.32367	2.70933	0.335333	5.69967	-0.939667	-0.126333	0.571667	1.173	4.595	-2.82067	3.12	4.60833	5.805	-0.954667	6.42933	4.39167	0.680333	3.59033	-0.964333	-0.239	6.96267	4.49933	-0.159333	2.56033	-5.20967	-2.08133	3.60967	1.80667	1.98633	1.09133	0.142667	1.159	-3.36867	0.540667	-0.438667	-2.196	-2.88467	6.717	-4.16567	-1.03833	0.717	-3.00633	-0.686333	-0.352625	0.624426
1899-12-31 06:44:00	13.134	5.53767	-3.253	3.075	-1.64367	2.59933	0.275333	5.75967	-0.919667	-0.156333	0.641667	1.103	4.215	-2.75067	2.64	4.50833	6.025	-0.774667	6.44933	4.35167	0.600333	3.80033	-0.884333	-0.089	6.75267	4.14933	-0.169333	2.64033	-5.19967	-2.09133	3.44967	1.98667	1.84633	1.02133	-0.187333	1.019	-3.40867	0.640667	-0.288667	-1.996	-2.88467	6.557	-3.91567	-1.22833	0.627	-3.02633	-0.496333	-0.352625	0.605965
1899-12-31 06:45:00	13.124	6.12767	-3.223	2.995	-1.82367	2.69933	0.295333	5.73967	-0.819667	-0.166333	0.721667	1.153	4.135	-2.81067	2.55	4.22833	6.215	-0.714667	6.21933	4.42167	0.510333	3.99033	-0.854333	0.041	6.76267	4.24933	-0.399333	2.57033	-5.31967	-1.99133	3.32967	1.72667	1.87633	0.711333	-0.0973333	1.019	-3.41867	0.680667	-0.178667	-2.126	-2.85467	6.627	-3.80567	-1.34833	0.457	-2.91633	-0.566333	-0.291375	0.610822
1899-12-31 06:46:00	13.074	6.16767	-3.143	2.835	-1.86367	2.80933	0.365333	5.66967	-0.779667	-0.146333	0.741667	1.103	4.335	-2.87067	2.45	4.09833	6.315	-0.684667	6.10933	4.48167	1.00033	3.93033	-0.694333	0.001	6.90267	4.42933	-0.559333	2.38033	-5.27967	-1.88133	3.19967	1.73667	1.53633	0.391333	0.0526667	1.189	-3.40867	0.590667	-0.0986667	-2.106	-2.82467	6.857	-4.01567	-1.09833	0.517	-2.97633	-0.336333	-0.220125	0.609803
1899-12-31 06:47:00	13.214	6.05767	-3.463	3.055	-1.66367	3.41933	0.385333	5.55967	-0.749667	-0.196333	0.801667	0.993	4.355	-2.68067	2.4	3.85833	6.335	-0.554667	6.05933	4.44167	1.14033	3.89033	-0.814333	0.081	7.03267	4.45933	-0.739333	2.11033	-5.19967	-1.82133	3.01967	1.91667	1.47633	-0.198667	0.272667	1.339	-3.40867	0.590667	-0.0386667	-1.986	-2.77467	6.797	-4.39567	-0.948333	0.557	-2.97633	0.143667	-0.030125	0.65596
1899-12-31 06:48:00	13.184	5.89767	-3.613	3.205	-1.52367	3.48933	0.465333	5.47967	-0.569667	-0.236333	0.831667	1.053	4.265	-2.75067	2.45	3.61833	5.625	-0.504667	5.79933	4.32167	0.990333	3.58033	-0.704333	-0.019	6.91267	4.59933	-0.879333	1.97033	-5.10967	-1.53133	2.87967	1.90667	1.78633	-0.478667	0.392667	1.289	-3.46867	0.560667	-0.0586667	-1.886	-2.75467	6.837	-4.40567	-0.698333	0.757	-2.98633	0.253667	0.047375	0.650179
1899-12-31 06:49:00	13.064	5.59767	-3.823	3.055	-1.68367	3.08933	0.465333	5.42967	-0.499667	-0.206333	0.861667	1.003	4.245	-2.71067	2.62	3.53833	5.405	-0.434667	5.59933	4.22167	1.03033	3.76033	-0.994333	0.421	7.02267	4.61933	-0.979333	1.86033	-5.00967	-1.45133	2.82967	1.92667	1.93633	-0.488667	0.392667	1.379	-3.51867	0.490667	-0.158667	-1.766	-2.72467	6.607	-4.24567	-0.598333	0.987	-2.97633	0.163667	0.057375	0.606527
1899-12-31 06:50:00	12.914	5.04767	-4.053	2.785	-1.62367	3.25933	0.535333	5.34967	-0.499667	-0.216333	0.861667	0.893	4.155	-3.07067	2.91	3.68833	5.435	-0.544667	5.53933	4.13167	0.970333	3.69033	-1.23433	0.571	6.69267	4.68933	-1.18933	1.86033	-5.05967	-1.33133	2.85967	1.77667	2.26633	-0.628667	0.472667	1.389	-3.55867	0.440667	-0.168667	-1.686	-2.73467	6.477	-4.12567	-0.688333	1.137	-3.13633	-0.0863333	0.062375	0.619533
1899-12-31 06:51:00	12.524	5.16767	-4.413	2.165	-1.56367	3.20933	0.585333	5.31967	-0.479667	-0.216333	0.811667	0.883	4.265	-3.16067	3.16	3.81833	5.415	-0.434667	5.56933	4.10167	0.920333	3.36033	-1.10433	0.861	6.43267	4.65933	-1.35933	1.83033	-5.11967	-1.15133	2.88967	1.55667	2.30633	-0.768667	0.532667	1.419	-3.56867	0.410667	-0.208667	-1.626	-2.68467	6.437	-4.29567	-0.608333	1.297	-3.55633	-0.0363333	0.147375	0.607308
1899-12-31 06:52:00	12.254	5.27767	-4.993	1.885	-1.67367	3.01933	0.675333	5.16967	-0.479667	-0.186333	0.781667	0.963	4.235	-3.47067	3.49	3.85833	5.575	-0.384667	5.52933	3.99167	0.860333	3.21033	-0.804333	1.111	6.29267	4.57933	-1.48933	1.89033	-5.18967	-1.18133	2.78967	1.35667	2.34633	-0.738667	0.352667	1.349	-3.69867	0.330667	-0.428667	-1.586	-2.71467	6.487	-4.13567	-0.398333	1.447	-3.56633	0.103667	0.158625	0.599476
1899-12-31 06:53:00	11.954	5.53767	-5.303	2.065	-1.89367	3.07933	0.735333	5.13967	-0.459667	-0.186333	0.851667	0.893	4.185	-3.40067	3.52	3.79833	5.625	-0.334667	5.40933	4.14167	0.550333	3.21033	-0.744333	1.201	6.39267	4.76933	-1.60933	2.03033	-5.17967	-1.33133	2.78967	1.50667	2.37633	-0.598667	0.302667	1.549	-3.90867	0.360667	-0.598667	-1.716	-2.78467	6.527	-3.98567	-0.298333	1.207	-3.46633	0.343667	0.171125	0.617258
1899-12-31 06:54:00	11.744	5.54767	-5.463	2.165	-1.86367	3.11933	0.745333	5.06967	-0.429667	-0.156333	0.971667	0.923	4.445	-3.06067	3.57	3.70833	5.525	-0.404667	5.33933	4.33167	0.390333	3.15033	-0.734333	1.121	6.69267	4.72933	-1.49933	1.71033	-5.21967	-1.48133	2.98967	2.02667	2.52633	-0.338667	0.322667	1.139	-3.96867	0.310667	-0.618667	-1.766	-2.74467	6.477	-3.88567	-0.368333	1.317	-3.66633	0.173667	0.128625	0.622954
1899-12-31 06:55:00	11.554	5.51767	-5.443	2.245	-1.66367	3.05933	0.675333	5.01967	-0.519667	-0.146333	0.761667	0.993	4.145	-3.34067	3.55	3.44833	5.265	-0.974667	5.24933	4.33167	0.420333	3.02033	-0.684333	1.301	6.67267	4.53933	-1.55933	1.49033	-5.16967	-1.50133	2.94967	2.25667	2.51633	-0.628667	0.262667	1.169	-4.02867	0.270667	-0.658667	-1.886	-2.61467	6.347	-3.77567	-0.0683333	1.497	-3.70633	-0.0463333	0.059875	0.628506
1899-12-31 06:56:00	11.384	5.43767	-5.353	2.225	-1.61367	3.01933	0.835333	5.15967	-0.439667	-0.156333	0.631667	1.013	4.005	-3.14067	2.98	3.46833	5.185	-0.984667	5.23933	4.44167	0.460333	3.09033	-0.854333	1.231	6.58267	4.55933	-1.58933	1.39033	-5.12967	-1.35133	3.10967	2.39667	2.56633	-0.828667	0.262667	1.169	-4.10867	0.190667	-0.708667	-1.926	-2.52467	6.327	-3.66567	0.361667	1.707	-3.72633	0.133667	0.099875	0.609956
1899-12-31 06:57:00	11.314	5.14767	-5.413	2.195	-1.39367	3.35933	0.915333	5.04967	-0.409667	-0.0563333	0.731667	1.033	3.885	-2.84067	3.01	3.55833	5.275	-1.40467	5.33933	4.54167	0.510333	2.82033	-1.16433	1.091	6.46267	4.45933	-1.52933	1.68033	-5.24967	-1.53133	3.48967	2.31667	2.51633	-0.928667	0.352667	1.109	-4.13867	0.140667	-0.708667	-1.866	-2.26467	6.367	-3.64567	0.431667	1.757	-3.84633	-0.266333	0.046125	0.6432
1899-12-31 06:58:00	11.204	5.25767	-5.303	2.135	-1.11367	3.43933	2.03533	5.09967	-0.349667	-0.136333	0.901667	1.013	3.805	-2.48067	3.12	3.39833	5.375	-1.79467	5.15933	4.75167	0.500333	2.52033	-0.804333	1.281	6.10267	4.17933	-1.54933	1.77033	-5.20967	-1.69133	3.34967	2.26667	2.68633	-0.398667	0.292667	1.089	-4.39867	0.130667	-0.618667	-1.886	-2.02467	6.217	-3.68567	0.111667	1.167	-4.13633	-0.0663333	0.056125	0.664693
1899-12-31 06:59:00	11.124	5.19767	-5.323	2.085	-1.11367	3.26933	2.53533	4.90967	-0.219667	-0.0863333	0.851667	0.863	3.745	-2.09067	3.19	3.41833	5.045	-1.83467	4.76933	4.79167	0.280333	2.49033	-0.804333	1.341	5.96267	3.94933	-1.58933	1.92033	-5.03967	-1.62133	3.12967	2.09667	2.55633	-0.188667	0.182667	1.279	-4.49867	0.0306667	-0.618667	-2.046	-1.95467	6.417	-3.62567	0.0716667	1.177	-4.17633	-0.0863333	0.019875	0.642049
1899-12-31 07:00:00	11.024	5.23767	-5.253	2.115	-1.54367	2.91933	2.60533	5.07967	-0.0496667	-0.0363333	0.901667	0.873	3.675	-2.22067	3.16	3.57833	4.635	-1.81467	4.42933	4.61167	0.370333	2.55033	-0.954333	1.051	5.94267	4.03933	-1.50933	1.83033	-5.11967	-1.67133	3.16967	1.94667	2.75633	-0.0786667	0.0926667	1.319	-4.64867	-0.0293333	-0.618667	-2.136	-1.90467	6.277	-3.63567	-0.0283333	1.357	-4.00633	-0.176333	-0.078875	0.599006
1899-12-31 07:01:00	10.784	5.11767	-4.893	1.945	-1.34367	2.39933	2.21533	5.17967	0.0903333	0.0436667	1.07167	0.873	3.525	-2.34067	3.19	3.83833	4.285	-1.71467	4.35933	4.98167	0.250333	2.64033	-0.634333	0.751	5.94267	4.06933	-1.59933	1.86033	-4.74967	-1.71133	3.21967	1.55667	2.88633	-0.158667	0.152667	1.379	-4.47867	0.0306667	-0.498667	-1.986	-1.96467	6.067	-3.46567	-0.258333	1.197	-3.88633	0.243667	-0.121375	0.547338
1899-12-31 07:02:00	10.694	4.90767	-4.693	1.545	-0.973667	2.49933	1.80533	5.24967	0.000333333	0.173667	1.15167	0.783	3.425	-2.51067	2.89	3.87833	4.135	-1.50467	4.06933	4.87167	0.0703333	2.69033	-0.494333	0.901	5.83267	3.99933	-1.66933	1.72033	-4.61967	-1.76133	3.29967	1.21667	3.03633	-0.278667	0.402667	1.699	-4.31867	0.0606667	-0.408667	-1.806	-1.88467	5.987	-3.45567	-0.358333	1.067	-3.62633	0.253667	-0.038875	0.547792
1899-12-31 07:03:00	10.554	4.66767	-4.693	1.865	-0.813667	2.27933	1.53533	5.25967	-0.0496667	0.183667	1.22167	0.633	3.355	-2.54067	2.68	3.43833	4.225	-1.40467	3.85933	4.91167	0.230333	2.58033	-0.354333	0.861	5.80267	3.75933	-1.73933	1.85033	-4.66967	-1.80133	3.31967	0.846667	2.87633	-0.268667	-0.0573333	1.759	-4.23867	-0.0893333	-0.538667	-1.666	-1.55467	5.857	-3.48567	-0.208333	1.177	-3.51633	0.273667	-0.096375	0.499573
1899-12-31 07:04:00	10.264	4.45767	-4.513	2.045	-0.643667	2.25933	1.42533	5.27967	-0.0696667	0.283667	1.26167	0.793	3.315	-2.63067	2.66	3.50833	4.385	-1.46467	3.87933	4.75167	0.230333	2.35033	-0.344333	0.471	5.91267	3.67933	-1.91933	1.63033	-4.62967	-1.69133	3.30967	0.666667	2.75633	-0.338667	-0.547333	1.689	-4.41867	-0.129333	-0.498667	-1.566	-1.31467	5.907	-3.40567	0.0716667	1.357	-3.59633	0.153667	-0.167625	0.477865
1899-12-31 07:05:00	9.964	4.28767	-4.273	2.155	-0.463667	2.13933	1.36533	5.07967	-0.0996667	0.283667	1.23167	1.033	3.285	-2.71067	2.61	3.38833	4.965	-1.47467	3.85933	4.38167	-0.139667	2.20033	-0.294333	0.251	5.95267	3.54933	-1.98933	1.53033	-4.43967	-1.48133	3.25967	0.606667	2.80633	-0.00866667	-0.727333	1.639	-4.59867	-0.0593333	-0.428667	-1.426	-1.19467	5.977	-3.36567	0.411667	1.187	-3.78633	-0.0363333	-0.186375	0.45817
1899-12-31 07:06:00	9.824	4.34767	-4.143	2.215	-0.363667	2.24933	1.92533	5.11967	0.0403333	0.283667	1.27167	1.283	3.345	-2.58067	2.58	3.17833	5.015	-1.39467	3.74933	4.29167	-0.159667	2.26033	-0.354333	0.931	5.78267	3.55933	-1.86933	1.40033	-4.50967	-1.72133	3.09967	0.516667	2.73633	-0.138667	-0.617333	1.789	-4.63867	0.0806667	-0.388667	-1.416	-1.22467	5.897	-3.35567	0.391667	1.197	-3.73633	0.0236667	-0.058875	0.505932
1899-12-31 07:07:00	10.034	4.32767	-3.923	2.255	-0.433667	2.17933	2.69533	5.43967	0.130333	0.263667	1.26167	1.273	3.295	-2.77067	2.36	3.09833	5.145	-1.30467	3.77933	4.58167	0.0403333	2.20033	-0.374333	1.291	5.59267	3.75933	-1.84933	1.35033	-4.63967	-1.87133	3.19967	0.426667	2.71633	-0.288667	-0.757333	1.939	-4.59867	0.150667	-0.368667	-1.236	-1.41467	5.987	-3.37567	0.451667	1.257	-3.68633	-0.0963333	-0.087625	0.530556
1899-12-31 07:08:00	10.404	4.17767	-3.743	1.985	-0.473667	2.13933	2.71533	5.44967	0.150333	0.273667	1.22167	1.363	3.025	-2.63067	2.43	2.92833	5.145	-1.27467	3.58933	4.58167	0.000333333	2.22033	-0.324333	1.191	5.52267	3.89933	-2.01933	1.09033	-4.76967	-1.98133	3.20967	0.376667	2.49633	-0.418667	-0.597333	1.819	-4.50867	0.0506667	-0.378667	-0.886	-1.53467	5.787	-3.55567	0.631667	1.387	-3.52633	0.0936667	-0.075125	0.535842
1899-12-31 07:09:00	10.494	4.57767	-3.653	1.965	-0.583667	2.21933	2.36533	5.32967	0.110333	0.293667	1.25167	1.313	3.125	-2.44067	2.24	2.68833	5.165	-1.34467	3.44933	4.39167	0.210333	2.20033	-0.304333	1.141	5.54267	3.97933	-2.20933	1.20033	-4.49967	-1.96133	2.92967	0.126667	2.26633	-0.558667	-0.457333	1.659	-4.41867	0.0806667	-0.418667	-0.726	-1.68467	5.777	-3.50567	0.761667	1.397	-3.50633	0.143667	-0.078875	0.544852
1899-12-31 07:10:00	10.684	5.09767	-3.623	1.545	-0.633667	2.06933	2.09533	5.16967	0.170333	0.323667	1.23167	1.333	3.325	-2.46067	2.03	2.41833	5.095	-1.41467	3.38933	4.49167	0.240333	2.20033	-0.674333	1.081	5.44267	4.01933	-2.31933	1.08033	-4.51967	-2.02133	2.67967	-0.163333	2.55633	-0.728667	-0.557333	1.069	-4.32867	0.260667	-0.518667	-0.586	-1.68467	5.777	-3.37567	0.681667	1.657	-3.51633	0.173667	-0.127625	0.540556
1899-12-31 07:11:00	10.874	5.36767	-3.603	0.675	-0.813667	1.91933	1.90533	5.21967	0.240333	0.383667	1.22167	1.133	3.525	-2.51067	2.3	2.13833	5.125	-1.42467	3.19933	4.53167	0.160333	2.24033	-0.724333	0.731	5.44267	3.94933	-2.28933	1.36033	-4.65967	-2.17133	2.77967	-0.353333	2.35633	-0.868667	-0.857333	1.229	-4.17867	0.390667	-0.528667	-0.646	-1.63467	5.837	-3.36567	1.04167	1.907	-3.52633	-0.0963333	-0.300125	0.516549
1899-12-31 07:12:00	11.154	5.58767	-3.613	0.575	-0.943667	1.45933	1.74533	5.17967	0.360333	0.573667	1.24167	1.083	3.305	-2.66067	2.17	2.38833	5.145	-1.36467	2.89933	4.29167	0.0203333	2.03033	-0.874333	0.721	5.67267	4.03933	-2.14933	1.56033	-4.82967	-2.20133	2.88967	-0.493333	2.44633	-1.21867	-0.967333	1.599	-4.06867	0.480667	-0.688667	-0.716	-1.54467	5.787	-3.30567	1.21167	2.327	-3.49633	0.353667	-0.307625	0.485878
1899-12-31 07:13:00	11.424	5.65767	-3.293	1.015	-1.07367	0.999333	1.64533	5.25967	0.670333	0.563667	1.28167	1.033	3.105	-2.81067	2.36	2.60833	4.955	-1.39467	3.10933	4.49167	-0.0196667	1.75033	-0.994333	0.951	5.76267	4.00933	-2.14933	1.45033	-4.81967	-2.19133	2.88967	-0.563333	2.34633	-1.41867	-0.927333	1.739	-3.87867	0.490667	-0.918667	-0.796	-1.44467	5.807	-3.21567	1.75167	2.467	-3.39633	-0.0863333	-0.382625	0.453172
1899-12-31 07:14:00	11.724	5.78767	-3.313	1.065	-1.16367	0.979333	1.52533	5.16967	0.750333	0.563667	1.21167	0.973	3.055	-2.81067	2.33	2.65833	4.995	-1.37467	2.89933	4.34167	-0.319667	1.47033	-1.12433	1.121	5.79267	3.99933	-2.24933	1.55033	-4.82967	-2.18133	2.81967	-0.533333	1.96633	-1.44867	-0.777333	1.739	-3.93867	0.530667	-1.02867	-0.946	-1.54467	5.787	-3.28567	2.07167	2.197	-3.18633	0.313667	-0.311375	0.465284
1899-12-31 07:15:00	12.124	5.83767	-3.063	1.005	-0.773667	1.02933	1.44533	5.16967	0.890333	0.493667	1.21167	0.853	2.915	-2.74067	2.44	2.73833	4.925	-1.37467	2.90933	4.28167	-0.469667	1.37033	-1.23433	0.751	5.65267	3.88933	-2.27933	1.32033	-4.54967	-2.31133	2.79967	-0.613333	1.81633	-1.49867	-0.497333	1.749	-3.80867	0.520667	-1.02867	-0.996	-1.61467	5.837	-3.29567	2.18167	2.247	-3.02633	0.223667	-0.367625	0.451316
1899-12-31 07:16:00	12.164	5.49767	-2.983	0.655	-0.923667	0.929333	1.35533	5.36967	0.960333	0.423667	1.20167	0.843	2.865	-2.71067	2.55	2.74833	4.835	-1.48467	2.91933	4.46167	-0.619667	1.53033	-1.16433	0.431	5.67267	3.63933	-2.14933	1.22033	-4.68967	-2.46133	2.75967	-0.633333	1.71633	-1.53867	-0.357333	1.739	-3.94867	0.500667	-1.01867	-1.106	-1.58467	5.757	-3.21567	2.16167	2.337	-2.96633	0.273667	-0.426375	0.448845
1899-12-31 07:17:00	12.054	5.35767	-2.733	0.385	-1.00367	0.829333	1.21533	5.35967	1.04033	0.343667	1.20167	0.863	2.795	-2.64067	2.64	2.49833	4.615	-1.54467	3.02933	4.51167	-0.679667	1.62033	-1.20433	0.501	5.82267	3.66933	-2.21933	0.940333	-4.81967	-2.20133	2.79967	-0.923333	1.76633	-1.55867	-0.267333	1.749	-3.79867	0.480667	-1.08867	-1.116	-1.56467	5.747	-3.16567	2.12167	2.387	-2.79633	-0.0363333	-0.427625	0.422017
1899-12-31 07:18:00	12.114	5.44767	-2.633	0.195	-0.383667	0.829333	1.07533	5.38967	1.19033	0.323667	1.18167	0.923	2.675	-2.41067	2.78	2.32833	4.365	-1.75467	3.03933	4.22167	-0.739667	1.62033	-1.31433	0.571	5.97267	3.93933	-2.35933	0.700333	-4.60967	-2.22133	2.98967	-0.713333	1.59633	-1.60867	-0.697333	1.699	-3.63867	0.400667	-1.31867	-0.966	-1.58467	5.747	-3.16567	2.27167	2.277	-2.82633	-0.0163333	-0.493875	0.441696
1899-12-31 07:19:00	11.834	5.56767	-2.673	-0.005	-0.223667	0.769333	0.965333	5.31967	1.23033	0.323667	1.19167	0.763	2.645	-2.51067	2.88	2.14833	4.265	-1.88467	3.24933	4.15167	-0.739667	1.93033	-0.534333	1.121	6.10267	4.06933	-2.32933	0.400333	-4.64967	-2.28133	3.04967	-0.413333	1.14633	-1.70867	-0.607333	1.809	-3.69867	0.350667	-1.33867	-0.756	-1.56467	5.707	-3.17567	2.28167	2.237	-2.78633	0.113667	-0.446375	0.471
1899-12-31 07:20:00	12.114	5.34767	-2.913	-0.335	-0.0336667	0.479333	1.09533	5.40967	1.30033	0.413667	1.20167	0.913	2.445	-2.53067	2.61	2.13833	4.475	-2.15467	3.40933	4.48167	-0.729667	2.07033	-1.04433	0.951	6.30267	4.05933	-2.22933	0.180333	-4.71967	-2.36133	3.15967	-0.403333	0.786333	-1.73867	-0.607333	1.789	-3.96867	0.400667	-1.36867	-0.666	-1.51467	5.537	-3.29567	2.02167	2.247	-2.76633	0.243667	-0.506375	0.479161
1899-12-31 07:21:00	12.374	5.15767	-3.663	-0.705	-0.0636667	0.289333	1.16533	5.29967	1.32033	0.403667	1.22167	0.753	2.195	-2.50067	2.54	2.57833	4.505	-2.20467	3.37933	4.46167	-0.869667	2.13033	-1.42433	0.611	6.51267	3.60933	-2.16933	0.330333	-4.70967	-2.56133	3.28967	-0.383333	0.756333	-1.83867	-0.687333	1.769	-3.93867	0.430667	-1.42867	-0.546	-1.67467	5.587	-3.25567	1.92167	2.007	-2.97633	0.373667	-0.637625	0.474512
1899-12-31 07:22:00	12.564	5.11767	-3.663	-0.875	-0.0936667	-0.100667	1.44533	5.33967	1.48033	0.423667	1.25167	0.783	2.085	-2.43067	2.46	2.70833	4.345	-2.55467	3.35933	4.28167	-0.869667	2.30033	-1.39433	0.711	6.56267	3.29933	-1.98933	-0.159667	-4.78967	-2.44133	3.41967	-0.473333	0.776333	-1.93867	-0.877333	1.759	-3.68867	0.490667	-1.36867	-0.506	-1.73467	5.437	-3.23567	2.04167	2.037	-3.11633	0.533667	-0.710125	0.493612
1899-12-31 07:23:00	12.564	4.76767	-3.553	-0.895	-0.113667	-0.310667	1.31533	5.26967	1.54033	0.453667	1.35167	0.843	2.325	-2.74067	2.49	2.87833	4.375	-3.70467	3.38933	4.01167	-0.909667	2.43033	-1.30433	0.951	6.73267	3.08933	-1.96933	-0.439667	-4.75967	-2.47133	3.66967	-0.373333	0.976333	-2.03867	-0.647333	1.719	-3.53867	0.450667	-1.39867	-0.466	-1.78467	5.277	-3.36567	2.20167	2.397	-3.27633	0.623667	-0.812625	0.601394
1899-12-31 07:24:00	12.584	4.53767	-3.483	-0.745	0.126333	-0.340667	1.04533	5.10967	1.63033	0.483667	1.38167	1.063	2.425	-2.97067	2.51	2.61833	4.585	-4.32467	3.42933	4.14167	-0.569667	2.39033	-1.30433	1.111	6.84267	3.14933	-1.86933	-0.639667	-4.47967	-2.26133	3.86967	-0.393333	1.09633	-2.03867	-0.367333	1.729	-3.51867	0.510667	-1.54867	-0.546	-1.90467	5.217	-3.56567	2.36167	2.347	-3.20633	0.773667	-0.781375	0.678412
1899-12-31 07:25:00	12.184	4.54767	-3.143	-0.835	0.386333	-0.370667	0.965333	5.32967	1.71033	0.513667	1.39167	1.203	2.555	-3.10067	2.75	2.57833	4.815	-4.49467	3.43933	4.33167	-0.279667	2.34033	-1.35433	1.271	6.96267	2.92933	-1.87933	-0.659667	-4.33967	-2.08133	3.92967	-0.563333	1.14633	-1.93867	-0.227333	1.859	-3.44867	0.520667	-1.58867	-0.536	-1.97467	5.137	-3.44567	2.16167	2.457	-3.20633	0.473667	-0.775125	0.695686
1899-12-31 07:26:00	11.534	4.73767	-3.523	-1.085	0.246333	-0.170667	0.815333	5.40967	1.86033	0.503667	1.42167	1.383	2.575	-3.06067	2.52	2.79833	4.785	-4.42467	3.39933	4.53167	-0.499667	2.23033	-1.16433	1.321	6.88267	3.09933	-1.88933	-0.529667	-4.46967	-2.08133	3.93967	-0.453333	1.23633	-2.10867	-0.377333	1.859	-3.41867	0.380667	-1.54867	-0.446	-1.83467	4.787	-3.47567	2.17167	2.947	-3.23633	0.283667	-0.737625	0.692209
1899-12-31 07:27:00	11.044	4.73767	-3.733	-1.275	0.226333	-0.0806667	0.745333	5.50967	1.85033	0.513667	1.39167	1.473	2.695	-2.97067	2.49	2.87833	4.895	-4.27467	3.44933	4.64167	-0.519667	2.30033	-0.974333	1.101	6.96267	3.22933	-1.82933	-0.129667	-4.50967	-2.28133	4.06967	-0.633333	1.07633	-2.22867	-0.357333	1.939	-3.42867	0.360667	-1.54867	-0.396	-1.63467	4.667	-3.72567	2.43167	2.847	-3.29633	0.113667	-0.742625	0.671705
1899-12-31 07:28:00	11.054	4.81767	-3.683	-1.225	0.196333	-0.0906667	0.705333	5.55967	1.82033	0.493667	1.35167	1.473	2.495	-3.06067	2.64	2.66833	4.775	-4.25467	3.43933	4.71167	-0.469667	2.47033	-1.14433	1.101	7.02267	3.27933	-1.84933	-0.199667	-4.29967	-2.31133	4.07967	-0.973333	0.966333	-2.31867	-0.147333	1.729	-3.46867	0.450667	-1.59867	-0.326	-2.03467	4.637	-3.54567	2.46167	3.107	-3.36633	-0.336333	-0.825125	0.67695
1899-12-31 07:29:00	11.034	4.94767	-3.843	-1.085	0.0563333	-0.0206667	0.685333	5.68967	1.73033	0.463667	1.10167	1.563	2.405	-3.16067	2.61	2.39833	4.805	-4.42467	3.39933	4.68167	-0.349667	2.39033	-1.33433	1.251	6.94267	3.49933	-1.84933	-0.269667	-3.96967	-2.03133	4.21967	-1.15333	0.616333	-2.39867	-0.0973333	1.549	-3.55867	0.380667	-1.65867	-0.286	-2.23467	4.707	-3.38567	2.71167	2.907	-3.23633	-0.486333	-0.810125	0.70333
1899-12-31 07:30:00	11.184	4.90767	-3.933	-0.945	-0.133667	0.109333	0.645333	5.69967	1.64033	0.493667	0.921667	1.533	2.395	-3.24067	2.51	2.35833	4.745	-4.52467	3.26933	4.66167	-0.489667	2.35033	-1.32433	1.121	6.98267	3.62933	-1.96933	-0.0996667	-4.06967	-2.17133	3.90967	-1.15333	0.556333	-2.52867	0.262667	1.339	-3.73867	0.400667	-1.76867	-0.296	-1.95467	4.717	-3.47567	2.39167	2.847	-3.14633	-0.646333	-0.783875	0.7096
1899-12-31 07:31:00	11.344	4.74767	-3.873	-0.785	-0.0436667	0.119333	0.705333	5.74967	1.63033	0.453667	0.861667	1.443	2.355	-3.29067	2.4	2.44833	4.925	-4.59467	3.09933	4.69167	-0.589667	2.36033	-1.11433	1.291	7.03267	3.46933	-1.86933	-0.0596667	-3.89967	-2.08133	3.77967	-1.13333	0.536333	-2.64867	-0.0573333	1.279	-3.76867	0.440667	-1.75867	-0.246	-1.90467	4.867	-3.52567	2.83167	2.737	-3.32633	-0.726333	-0.813875	0.707934
1899-12-31 07:32:00	11.284	4.47767	-3.623	-0.755	0.206333	0.309333	0.645333	5.75967	1.52033	0.433667	0.811667	1.613	2.275	-3.36067	2.48	2.68833	4.765	-4.68467	3.24933	4.73167	-0.749667	2.23033	-1.02433	1.081	7.14267	3.45933	-1.89933	-0.199667	-4.07967	-1.92133	3.80967	-1.15333	0.646333	-2.84867	-0.157333	1.129	-3.70867	0.420667	-1.91867	-0.156	-1.95467	5.047	-3.69567	2.86167	2.787	-3.56633	-0.766333	-0.810125	0.715716
1899-12-31 07:33:00	11.234	4.29767	-3.473	-0.615	0.00633333	0.399333	0.555333	5.65967	1.29033	0.423667	0.691667	1.843	2.005	-3.49067	2.43	2.81833	5.025	-4.51467	3.36933	4.69167	-0.679667	2.29033	-1.20433	0.951	7.33267	3.48933	-2.17933	-0.299667	-4.05967	-2.03133	3.88967	-0.963333	0.696333	-2.83867	0.0326667	1.229	-3.64867	0.440667	-1.93867	-0.176	-1.96467	5.057	-3.76567	2.82167	2.787	-3.63633	-0.596333	-0.735125	0.717913
1899-12-31 07:34:00	11.234	4.11767	-3.383	-0.275	-0.323667	0.449333	0.665333	5.71967	1.14033	0.403667	0.941667	1.903	1.805	-3.63067	2.3	2.84833	5.215	-4.61467	3.50933	4.73167	-0.549667	2.44033	-1.03433	0.951	7.34267	3.41933	-2.42933	-0.309667	-4.01967	-1.97133	4.08967	-0.943333	0.666333	-2.72867	0.142667	0.959	-3.72867	0.510667	-1.99867	-0.086	-1.96467	5.017	-3.81567	2.94167	2.737	-3.65633	-0.586333	-0.711375	0.732957
1899-12-31 07:35:00	11.464	4.22767	-3.133	-0.175	-0.353667	0.629333	2.51533	5.62967	1.22033	0.413667	0.791667	1.673	1.845	-3.79067	2.44	2.87833	5.725	-4.59467	3.42933	4.34167	-0.749667	2.32033	-1.14433	1.071	7.40267	3.58933	-2.46933	-0.249667	-4.04967	-2.05133	3.96967	-1.06333	0.526333	-2.70867	0.212667	0.499	-3.74867	0.520667	-2.13867	0.034	-1.94467	4.687	-3.80567	2.63167	2.567	-3.72633	-0.696333	-0.712625	0.730828
1899-12-31 07:36:00	11.494	4.26767	-2.743	-0.085	-0.123667	0.849333	3.92533	5.59967	1.65033	0.383667	0.921667	1.433	1.845	-3.77067	2.35	2.87833	5.805	-4.25467	3.51933	3.84167	-0.979667	2.26033	-1.32433	0.791	7.42267	3.79933	-2.49933	-0.229667	-3.93967	-2.05133	3.89967	-1.01333	0.696333	-2.75867	0.572667	0.519	-3.84867	0.450667	-2.18867	-0.046	-2.03467	4.787	-3.93567	1.93167	2.667	-3.58633	-0.636333	-0.666375	0.694763
1899-12-31 07:37:00	11.304	3.94767	-2.743	0.195	-0.243667	1.03933	2.21533	5.73967	1.68033	0.373667	0.951667	1.283	1.885	-3.32067	2.52	2.83833	5.785	-3.96467	3.39933	3.85167	-1.11967	2.19033	-1.44433	0.641	7.36267	3.72933	-2.52933	-0.249667	-3.56967	-2.04133	3.93967	-0.983333	0.516333	-2.59867	0.662667	0.559	-3.81867	0.520667	-2.24867	-0.106	-2.14467	5.127	-3.85567	2.36167	2.717	-3.62633	-0.526333	-0.631375	0.670148
1899-12-31 07:38:00	11.044	3.78767	-2.373	0.325	-0.523667	1.45933	1.10533	5.65967	1.63033	0.343667	1.08167	1.153	2.075	-2.97067	2.5	2.85833	5.825	-3.81467	3.08933	3.94167	-1.16967	2.45033	-1.42433	0.711	7.18267	3.63933	-2.58933	-0.319667	-3.53967	-1.94133	4.03967	-1.06333	0.0363333	-2.38867	0.482667	0.639	-3.65867	0.530667	-2.30867	-0.166	-2.19467	5.477	-3.91567	2.69167	2.747	-3.73633	-0.706333	-0.606375	0.666708
1899-12-31 07:39:00	10.814	3.48767	-2.353	0.255	-0.673667	1.37933	0.835333	5.48967	1.72033	0.433667	1.14167	1.033	2.165	-3.11067	2.6	2.76833	5.715	-3.64467	2.94933	3.78167	-1.27967	2.46033	-1.26433	0.521	7.18267	3.26933	-2.63933	-0.179667	-3.63967	-1.87133	4.26967	-1.49333	-0.203667	-2.39867	0.222667	0.779	-3.83867	0.470667	-2.31867	-0.296	-2.16467	5.467	-4.10567	2.65167	2.637	-3.80633	-0.816333	-0.667625	0.624822
1899-12-31 07:40:00	10.474	3.29767	-2.623	0.215	-1.27367	1.43933	1.54533	5.56967	1.66033	0.323667	1.24167	0.993	2.275	-3.12067	2.76	2.60833	5.605	-3.47467	2.77933	3.73167	-1.34967	2.57033	-1.17433	0.591	7.40267	3.63933	-2.65933	-0.269667	-3.71967	-1.76133	4.32967	-1.78333	-0.193667	-2.60867	0.0526667	0.869	-4.16867	0.510667	-2.40867	-0.626	-2.33467	5.337	-4.26567	2.39167	2.997	-3.67633	-0.716333	-0.651375	0.614626
1899-12-31 07:41:00	10.084	3.60767	-2.613	0.175	-1.34367	1.10933	1.45533	5.82967	1.65033	0.223667	1.37167	1.053	2.405	-3.18067	2.99	2.49833	5.665	-3.24467	2.85933	3.73167	-1.20967	2.32033	-1.00433	0.541	7.58267	3.66933	-2.63933	-0.259667	-3.78967	-1.84133	4.39967	-1.81333	-0.443667	-2.63867	-0.0373333	0.899	-4.35867	0.720667	-2.51867	-0.486	-2.46467	5.467	-4.27567	1.96167	2.787	-3.59633	-0.816333	-0.712625	0.586
1899-12-31 07:42:00	9.674	4.05767	-2.423	0.505	-1.09367	1.15933	1.27533	5.61967	1.64033	0.283667	1.44167	1.033	2.635	-3.26067	3.13	2.39833	5.745	-3.05467	3.09933	3.76167	-1.34967	2.58033	-0.784333	0.371	7.67267	3.56933	-2.65933	-0.299667	-3.85967	-2.07133	4.48967	-1.63333	-0.553667	-2.70867	-0.0573333	1.059	-4.32867	0.710667	-2.60867	-0.486	-2.70467	5.747	-4.28567	2.27167	2.717	-3.40633	-0.836333	-0.770125	0.58924
1899-12-31 07:43:00	9.704	4.35767	-2.363	0.935	-0.993667	1.31933	1.11533	5.62967	1.63033	0.273667	1.46167	0.943	2.595	-3.25067	3.21	2.20833	5.935	-2.90467	3.02933	3.75167	-1.49967	2.59033	-0.684333	0.491	7.89267	3.52933	-2.64933	-0.429667	-3.98967	-1.95133	4.56967	-1.59333	-0.493667	-2.49867	0.162667	0.989	-4.26867	0.690667	-2.62867	-0.326	-2.83467	5.827	-4.43567	2.51167	2.997	-3.28633	-0.866333	-0.705125	0.596874
1899-12-31 07:44:00	9.754	4.48767	-2.253	0.945	-0.883667	0.869333	1.08533	5.79967	1.65033	0.143667	1.50167	0.853	2.535	-3.21067	3	2.08833	6.145	-2.82467	3.30933	3.81167	-1.67967	2.58033	-0.664333	0.361	8.07267	3.52933	-2.67933	-0.599667	-4.06967	-1.80133	4.67967	-1.72333	-0.423667	-2.45867	0.262667	0.879	-4.27867	0.460667	-2.69867	-0.276	-2.81467	5.847	-4.44567	2.28167	2.827	-3.31633	-0.716333	-0.726375	0.552926
1899-12-31 07:45:00	9.704	4.48767	-2.223	0.925	-0.763667	0.889333	1.04533	5.68967	1.64033	0.133667	1.59167	0.883	2.495	-3.30067	3	2.18833	5.925	-2.86467	3.55933	3.70167	-1.82967	2.60033	-0.664333	0.171	7.68267	3.59933	-2.70933	-0.349667	-4.13967	-1.51133	4.96967	-1.80333	-0.293667	-2.38867	0.262667	0.859	-3.97867	0.390667	-2.83867	-0.296	-2.74467	6.117	-4.37567	2.07167	2.677	-3.35633	-0.806333	-0.715125	0.538706
1899-12-31 07:46:00	9.584	4.60767	-2.223	0.835	-0.623667	1.17933	1.37533	5.75967	1.65033	0.373667	1.61167	0.903	2.475	-3.46067	3.04	2.02833	5.695	-2.93467	3.48933	3.54167	-2.04967	2.44033	-0.604333	0.201	7.63267	3.86933	-2.68933	-0.289667	-4.24967	-1.31133	4.89967	-1.72333	-0.393667	-2.34867	0.262667	0.779	-4.01867	0.160667	-2.86867	-0.376	-2.81467	6.347	-4.34567	2.21167	2.477	-3.55633	-1.11633	-0.703875	0.564619
1899-12-31 07:47:00	9.544	4.26767	-2.383	0.515	-0.503667	1.93933	1.45533	5.82967	1.71033	0.373667	1.61167	0.773	2.485	-3.80067	2.91	1.79833	6.045	-3.68467	3.67933	3.41167	-1.87967	2.32033	-0.874333	0.521	7.92267	4.06933	-2.54933	-0.519667	-4.36967	-1.45133	4.67967	-1.72333	-0.593667	-2.24867	0.252667	0.619	-4.14867	0.0506667	-2.92867	-0.396	-2.80467	6.587	-4.30567	2.17167	2.457	-3.54633	-1.32633	-0.722625	0.679085
1899-12-31 07:48:00	9.504	4.40767	-2.433	0.455	-0.343667	2.55933	1.42533	5.65967	1.71033	0.333667	1.65167	0.763	2.495	-4.00067	2.96	1.70833	6.585	-4.23467	3.76933	3.53167	-2.22967	2.14033	-0.764333	0.671	8.04267	4.04933	-2.69933	-0.729667	-4.50967	-1.44133	4.83967	-1.63333	-0.753667	-2.13867	0.172667	0.319	-4.27867	0.0506667	-2.90867	-0.446	-2.79467	6.817	-4.31567	2.26167	2.517	-3.48633	-1.34633	-0.706375	0.77059
1899-12-31 07:49:00	9.424	4.32767	-2.513	0.585	-0.343667	2.18933	1.53533	5.70967	1.74033	0.273667	1.72167	0.773	2.445	-4.11067	2.91	1.67833	6.405	-4.17467	3.73933	3.46167	-2.36967	2.16033	-0.684333	0.551	7.93267	4.24933	-2.75933	-0.699667	-4.59967	-1.27133	4.74967	-1.57333	-0.963667	-2.15867	0.0426667	0.269	-4.21867	-0.00933333	-2.79867	-0.646	-2.80467	6.347	-4.36567	2.11167	2.467	-3.54633	-1.53633	-0.778875	0.733309
1899-12-31 07:50:00	9.194	4.34767	-2.533	0.275	-0.533667	2.02933	1.63533	5.80967	1.72033	0.253667	1.80167	0.803	2.475	-4.26067	2.88	1.70833	6.055	-4.00467	3.83933	3.31167	-2.60967	2.21033	-0.694333	0.471	7.79267	4.14933	-2.67933	-0.599667	-4.55967	-1.22133	4.79967	-1.60333	-1.49367	-2.13867	-0.0373333	0.169	-4.21867	0.0406667	-2.79867	-0.756	-2.84467	6.397	-4.38567	2.18167	2.267	-3.39633	-1.73633	-0.817625	0.71056
1899-12-31 07:51:00	8.804	4.43767	-2.763	-0.085	-0.783667	1.75933	1.85533	5.70967	1.70033	0.243667	1.92167	0.743	2.665	-4.33067	2.88	1.75833	5.865	-4.08467	3.90933	3.37167	-2.88967	2.08033	-0.604333	0.671	7.77267	4.31933	-2.58933	-0.589667	-4.73967	-0.981333	4.51967	-1.66333	-1.70367	-1.95867	-0.137333	0.169	-4.44867	-0.0693333	-2.78867	-0.746	-2.88467	6.647	-4.32567	2.32167	2.077	-3.59633	-1.63633	-0.818875	0.699469
1899-12-31 07:52:00	8.484	4.46767	-2.863	-0.445	-0.863667	2.13933	1.61533	5.72967	1.73033	0.223667	1.96167	0.753	2.725	-4.60067	2.9	1.77833	6.085	-4.13467	3.92933	3.35167	-2.89967	2.19033	-0.544333	1.001	7.71267	4.05933	-2.50933	-0.809667	-4.76967	-0.951333	4.32967	-1.69333	-1.47367	-1.82867	-0.387333	-0.041	-4.42867	-0.309333	-2.80867	-0.696	-2.89467	7.037	-4.38567	2.28167	2.007	-3.62633	-1.51633	-0.748875	0.737856
1899-12-31 07:53:00	8.104	4.46767	-3.073	-0.615	-0.813667	2.25933	1.49533	5.82967	1.68033	0.173667	1.93167	0.723	2.555	-4.73067	2.85	1.81833	5.915	-4.18467	3.93933	3.34167	-2.90967	2.11033	-0.504333	1.001	7.76267	3.98933	-2.52933	-0.849667	-4.92967	-1.00133	4.29967	-1.99333	-1.41367	-1.71867	-0.487333	-0.301	-4.37867	-0.299333	-2.79867	-0.676	-2.96467	7.157	-4.42567	2.45167	1.977	-3.52633	-1.53633	-0.773875	0.752845
1899-12-31 07:54:00	8.134	4.40767	-3.283	-0.605	-0.583667	2.40933	1.55533	5.67967	1.61033	0.123667	2.00167	0.713	2.515	-4.84067	2.75	1.81833	5.675	-4.13467	3.45933	3.22167	-2.72967	2.38033	-0.624333	0.641	7.83267	3.78933	-2.54933	-0.759667	-5.01967	-1.11133	4.28967	-1.99333	-1.21367	-1.76867	-0.707333	-0.361	-4.43867	-0.229333	-2.84867	-0.746	-2.95467	7.127	-4.39567	2.46167	1.837	-3.62633	-1.67633	-0.852625	0.747369
1899-12-31 07:55:00	8.154	4.49767	-3.403	-0.665	-0.443667	2.42933	1.58533	5.49967	1.75033	0.143667	2.09167	0.693	2.705	-4.77067	2.6	1.99833	5.545	-3.98467	3.27933	3.11167	-2.73967	2.30033	-0.654333	0.571	7.84267	3.66933	-2.54933	-0.529667	-4.81967	-1.27133	4.26967	-1.95333	-1.29367	-1.76867	-0.847333	-0.241	-4.46867	-0.229333	-2.83867	-0.746	-3.04467	6.847	-4.35567	2.61167	1.747	-3.56633	-1.70633	-0.895125	0.740311
1899-12-31 07:56:00	8.424	4.45767	-3.593	-0.695	-0.423667	2.00933	1.51533	5.41967	1.83033	0.173667	2.18167	0.643	2.725	-4.72067	2.34	1.54833	5.745	-3.81467	3.62933	2.97167	-2.77967	2.07033	-0.554333	0.511	7.80267	3.97933	-2.56933	-0.519667	-4.69967	-1.31133	4.30967	-1.87333	-1.66367	-1.88867	-0.987333	-0.421	-4.43867	-0.199333	-2.84867	-0.746	-2.96467	6.627	-4.43567	2.64167	1.647	-3.54633	-1.59633	-0.938875	0.684571
1899-12-31 07:57:00	8.474	4.34767	-3.753	-0.905	-0.423667	1.94933	1.19533	5.34967	1.88033	0.173667	2.15167	0.593	2.855	-4.78067	2.16	1.37833	5.745	-3.61467	3.99933	3.04167	-2.65967	1.89033	-0.744333	0.651	7.77267	4.21933	-2.69933	-0.299667	-4.62967	-1.27133	4.28967	-1.96333	-1.62367	-1.81867	-1.04733	-0.491	-4.42867	-0.249333	-2.76867	-0.776	-2.85467	6.767	-4.47567	2.65167	1.557	-3.71633	-1.49633	-0.886375	0.66086
1899-12-31 07:58:00	8.524	4.16767	-4.023	-0.985	-0.453667	1.93933	0.935333	5.44967	1.86033	0.143667	2.18167	0.583	2.805	-4.91067	2.13	1.63833	5.695	-3.62467	3.96933	3.22167	-2.53967	1.97033	-0.684333	0.581	7.83267	4.33933	-2.55933	-0.0796667	-4.60967	-1.28133	4.20967	-1.79333	-1.58367	-1.73867	-1.10733	-0.441	-4.41867	-0.259333	-2.64867	-0.906	-2.76467	6.797	-4.53567	2.66167	1.667	-3.72633	-1.51633	-0.898875	0.65361
1899-12-31 07:59:00	8.684	4.28767	-3.993	-1.015	-0.433667	1.68933	0.835333	5.43967	1.78033	0.153667	2.21167	0.573	2.715	-4.91067	1.9	1.74833	5.965	-3.41467	4.02933	3.30167	-2.40967	2.36033	-0.894333	0.691	7.86267	4.34933	-2.37933	0.120333	-4.58967	-1.28133	4.12967	-1.68333	-1.45367	-1.60867	-1.18733	-0.331	-4.49867	-0.289333	-2.46867	-1.056	-2.85467	7.017	-4.47567	2.52167	1.677	-3.50633	-1.40633	-0.898875	0.627271
1899-12-31 08:00:00	8.844	4.24767	-4.153	-1.045	-0.273667	1.69933	0.795333	5.35967	1.72033	0.153667	2.24167	0.523	2.245	-4.98067	1.67	1.94833	5.915	-3.20467	4.10933	3.15167	-2.50967	2.75033	-1.10433	0.831	7.89267	4.35933	-2.34933	0.290333	-4.63967	-1.28133	4.08967	-1.64333	-1.32367	-1.44867	-1.26733	-0.391	-4.57867	-0.319333	-2.40867	-1.046	-2.89467	7.237	-4.66567	2.00167	1.687	-3.62633	-1.40633	-0.875125	0.621056

## Sheet: (02) 86 insulin + 1 LAG_Light
time	animal_2_day_1	animal_2_day_2	animal_2_day_3	animal_2_day_4	animal_3_day_1	animal_3_day_2	animal_3_day_3	animal_3_day_4	animal_4_day_1	animal_4_day_2	animal_4_day_3	animal_4_day_4	animal_5_day_1	animal_5_day_2	animal_5_day_3	animal_5_day_4	animal_6_day_1	animal_6_day_2	animal_6_day_3	animal_6_day_4	animal_7_day_1	animal_7_day_2	animal_7_day_3	animal_7_day_4	animal_9_day_1	animal_9_day_2	animal_9_day_3	animal_9_day_4	animal_10_day_1	animal_10_day_2	animal_10_day_3	animal_10_day_4	Avg_day1	Var_day1	Avg_day2	Var_day2	Avg_day3	Var_day3	Avg_day4	Var_day4
1899-12-31	-1.18786	0.674286	2.216	-0.293077	1.37	0.00857143	0.403	-0.333077	6.15143	-3.67111	-1.45167	-0.465926	7.16552	0.988889	0.617241	-1.10593	0.177667	0.0181481	0.0606667	-1.81577	0.928333	0.0240741	0.746667	-0.390769	0.818667	0.268276	1.12	0.2	-0.149032	0.97	0.604074	0.694815	1.90934	1.07648	-0.0898584	0.53216	0.539498	0.363844	-0.438716	0.26958
1899-12-31 00:01:00	-1.32786	0.834286	2.076	-0.0230769	1.03	0.0585714	0.323	-0.383077	5.74143	-3.27111	-1.16167	-0.265926	6.71552	0.918889	0.487241	-0.875926	0.0376667	0.208148	0.130667	-1.77577	0.838333	0.224074	0.586667	-0.250769	1.02867	0.468276	1.34	0.14	-0.839032	1.21	0.744074	1.12481	1.65309	1.04788	0.0813916	0.499427	0.565748	0.331418	-0.288716	0.293362
1899-12-31 00:02:00	-1.46786	1.17429	1.766	0.0669231	0.69	0.218571	0.083	-0.313077	5.33143	-3.28111	-1.35167	-0.00592593	6.26552	0.828889	0.797241	-0.685926	-0.122333	0.338148	0.0306667	-1.59577	0.638333	0.334074	0.356667	0.00923077	1.11867	0.548276	1.59	0.35	-1.28903	1.5	0.394074	1.38481	1.39559	1.01828	0.207642	0.522889	0.458248	0.346407	-0.0987162	0.301243
1899-12-31 00:03:00	-1.60786	1.53429	1.216	0.366923	0.35	0.278571	-0.207	-0.303077	4.92143	-3.45111	-1.47167	0.184074	5.81552	0.598889	0.797241	-0.515926	-0.452333	0.648148	0.0706667	-1.30577	0.158333	0.254074	0.866667	-0.150769	1.12867	0.448276	1.6	0.44	-1.75903	1.62	0.524074	1.02481	1.06934	1.00177	0.241392	0.559724	0.424498	0.33996	-0.0324662	0.249633
1899-12-31 00:04:00	-1.74786	1.92429	1.596	0.456923	0.01	0.108571	-0.347	-0.533077	4.51143	-3.44111	-1.50167	0.0440741	5.36552	0.468889	0.617241	-0.565926	-0.692333	0.568148	-0.159333	-1.16577	-0.241667	0.194074	0.536667	-0.300769	1.12867	0.358276	1.45	0.33	-2.18903	1.61	0.264074	1.25481	0.76809	0.982713	0.223892	0.574078	0.306998	0.354443	-0.0599662	0.264553
1899-12-31 00:05:00	-1.88786	1.98429	1.806	0.406923	-0.33	-0.281429	-0.657	-0.773077	4.10143	-4.22111	-1.67167	-0.0559259	4.91552	0.348889	0.357241	-0.785926	-1.11233	0.498148	-0.199333	-0.845769	-0.891667	-0.205926	0.706667	-0.420769	1.00867	0.348276	1.45	0.11	-2.88903	1.65	0.164074	1.13481	0.36434	0.990952	0.0151416	0.669336	0.244498	0.39654	-0.153716	0.245942
1899-12-31 00:06:00	-2.02786	2.04429	1.626	0.236923	-0.67	-0.761429	-1.377	-1.28308	3.69143	-4.35111	-1.91167	-0.145926	4.46552	0.378889	0.117241	-1.15593	-1.58233	0.298148	-0.119333	-0.845769	-1.54167	-0.255926	0.916667	-0.690769	0.788667	0.258276	1.22	-0.01	-3.36903	1.61	0.204074	1.12481	-0.0306596	0.990797	-0.0973584	0.688839	0.0844978	0.433747	-0.346216	0.285318
1899-12-31 00:07:00	-2.16786	2.15429	1.856	-0.0630769	-1.01	-1.04143	-1.747	-2.10308	3.28143	-4.89111	-2.43167	-0.375926	4.01552	0.388889	-0.152759	-1.33593	-2.02233	0.348148	-0.319333	-0.805769	-2.10167	-0.485926	0.706667	-0.970769	0.628667	-0.0417241	0.91	-0.08	-3.67903	1.31	-0.0159259	1.03481	-0.38191	0.98091	-0.282358	0.746863	-0.149252	0.494335	-0.587466	0.334368
1899-12-31 00:08:00	-2.30786	2.29429	1.756	-0.193077	-1.35	-1.70143	-2.377	-2.73308	2.87143	-5.06111	-2.78167	-0.665926	3.56552	0.248889	-0.452759	-1.62593	-2.26233	0.298148	-0.699333	-0.855769	-2.61167	-0.895926	0.276667	-1.45077	0.288667	-0.151724	0.53	-0.51	-4.09903	1.12	-0.315926	0.674815	-0.73816	0.96891	-0.481108	0.780941	-0.508002	0.52709	-0.919966	0.362923
1899-12-31 00:09:00	-2.44786	2.30429	1.566	-0.143077	-1.69	-2.35143	-2.877	-3.25308	2.46143	-5.30111	-3.03167	-1.04593	3.11552	-0.0811111	-0.802759	-1.78593	-2.64233	0.188148	-0.899333	-0.845769	-2.92167	-1.50593	-0.343333	-2.21077	0.0486667	-0.421724	0.12	-0.71	-4.35903	0.85	-0.575926	0.474815	-1.05441	0.947181	-0.789858	0.814597	-0.855502	0.534232	-1.18997	0.420261
1899-12-31 00:10:00	-2.58786	2.03429	1.626	-0.0630769	-2.03	-3.11143	-3.497	-3.65308	2.05143	-5.60111	-3.59167	-1.26593	2.66552	-0.401111	-1.10276	-2.21593	-3.11233	-0.0118519	-1.29933	-1.10577	-3.23167	-2.01593	-0.833333	-2.50077	-0.311333	-0.641724	-0.02	-1.05	-4.68903	0.65	-1.07593	0.234815	-1.40566	0.930998	-1.13736	0.844122	-1.22425	0.60562	-1.45247	0.455498
1899-12-31 00:11:00	-2.72786	2.13429	1.326	-0.323077	-2.37	-3.73143	-4.207	-3.97308	1.64143	-5.92111	-4.43167	-1.49593	2.21552	-0.851111	-1.39276	-2.44593	-3.39233	-0.161852	-1.49933	-1.58577	-3.49167	-2.33593	-1.09333	-2.61077	-0.551333	-0.981724	-0.3	-1.1	-4.99903	0.03	-1.40593	0.00481481	-1.70941	0.909064	-1.47736	0.878812	-1.6255	0.67359	-1.69122	0.458436
1899-12-31 00:12:00	-2.86786	1.91429	1.076	-0.703077	-2.71	-4.31143	-4.667	-4.35308	1.23143	-6.17111	-4.85167	-1.79593	1.76552	-1.23111	-1.59276	-2.89593	-3.72233	-0.671852	-1.94933	-1.94577	-3.84167	-2.78593	-1.31333	-2.97077	-0.791333	-1.26172	-0.86	-1.4	-5.32903	-0.36	-1.89593	-0.435185	-2.03316	0.89414	-1.85986	0.887542	-2.00675	0.689936	-2.06247	0.458765
1899-12-31 00:13:00	-3.00786	1.23429	1.166	-0.773077	-3.05	-4.88143	-4.897	-5.04308	0.821429	-6.42111	-5.09167	-2.10593	1.31552	-1.63111	-1.92276	-3.05593	-3.91233	-0.911852	-2.32933	-2.28577	-4.40167	-3.08593	-1.65333	-3.34077	-1.12133	-1.27172	-1.07	-1.8	-5.59903	-0.73	-2.48593	-0.705185	-2.36941	0.877596	-2.21236	0.872101	-2.2855	0.715368	-2.38872	0.504956
1899-12-31 00:14:00	-3.14786	0.844286	0.966	-1.08308	-3.39	-5.64143	-5.637	-5.69308	0.411429	-6.73111	-5.59167	-2.42593	0.865517	-2.00111	-2.43276	-3.33593	-4.05233	-1.25185	-2.59933	-2.63577	-4.82167	-3.43593	-2.35333	-3.60077	-1.38133	-1.57172	-1.11	-2.03	-5.78903	-1.09	-2.84593	-0.955185	-2.66316	0.852213	-2.60986	0.890336	-2.7005	0.769721	-2.71997	0.540471
1899-12-31 00:15:00	-3.28786	0.644286	-0.394	-1.24308	-3.73	-6.08143	-6.267	-6.21308	0.00142857	-6.94111	-6.02167	-2.91593	0.415517	-2.36111	-2.89276	-3.55593	-4.23233	-1.69185	-2.90933	-2.98577	-5.21167	-3.74593	-3.00333	-3.92077	-1.68133	-1.74172	-1.19	-2.17	-6.03903	-1.44	-3.50593	-1.27519	-2.97066	0.830962	-2.91986	0.89592	-3.273	0.726422	-3.03497	0.57054
1899-12-31 00:16:00	-3.42786	0.524286	-0.804	-1.53308	-4.07	-6.43143	-7.027	-6.54308	-0.408571	-7.50111	-6.30167	-3.36593	-0.0344828	-2.65111	-3.27276	-3.84593	-4.61233	-2.06185	-3.45933	-3.23577	-5.45167	-4.07593	-3.31333	-4.26077	-1.83133	-1.96172	-1.67	-2.32	-6.18903	-1.65	-3.83593	-1.54519	-3.25316	0.807012	-3.22611	0.936428	-3.7105	0.741052	-3.33122	0.580965
1899-12-31 00:17:00	-3.56786	0.294286	-0.904	-1.79308	-4.41	-6.77143	-7.487	-6.92308	-0.818571	-7.74111	-6.58167	-3.63593	-0.484483	-2.93111	-3.49276	-4.04593	-4.88233	-2.49185	-3.79933	-3.53577	-5.60167	-4.27593	-3.38333	-4.71077	-2.12133	-2.13172	-1.95	-2.39	-6.49903	-1.97	-3.88593	-1.91519	-3.54816	0.782856	-3.50236	0.937712	-3.9355	0.770777	-3.61872	0.598298
1899-12-31 00:18:00	-3.70786	0.334286	-0.744	-1.81308	-4.75	-7.10143	-7.827	-7.30308	-1.22857	-8.19111	-6.92167	-3.87593	-0.934483	-3.20111	-3.59276	-4.24593	-5.02233	-2.90185	-4.15933	-3.84577	-6.03167	-4.59593	-3.52333	-5.00077	-2.37133	-2.32172	-2.13	-2.56	-6.70903	-2.11	-3.83593	-2.18519	-3.84441	0.764113	-3.76111	0.982905	-4.09175	0.820045	-3.85372	0.626642
1899-12-31 00:19:00	-3.84786	0.214286	-0.254	-1.85308	-5.09	-7.42143	-8.347	-7.67308	-1.63857	-8.61111	-7.48167	-4.09593	-1.38448	-3.42111	-4.09276	-4.55593	-5.23233	-3.24185	-4.44933	-4.10577	-6.20167	-5.00593	-3.70333	-5.45077	-2.53133	-2.51172	-2.31	-2.67	-6.94903	-2.19	-4.22593	-2.56519	-4.10941	0.741048	-4.02361	1.0189	-4.358	0.918376	-4.12122	0.657987
1899-12-31 00:20:00	-4.31786	0.144286	-0.094	-2.16308	-5.87	-7.80143	-8.867	-8.00308	-2.04857	-8.77111	-8.01167	-4.44593	-1.83448	-3.68111	-4.33276	-4.78593	-5.46233	-3.63185	-4.61933	-4.37577	-6.50167	-5.28593	-4.00333	-6.02077	-2.68133	-2.72172	-2.44	-2.7	-7.09903	-2.34	-4.44593	-2.89519	-4.47691	0.732115	-4.26111	1.03617	-4.60175	0.993442	-4.42372	0.680264
1899-12-31 00:21:00	-4.58786	0.0442857	-0.464	-2.46308	-6.58	-8.15143	-9.307	-8.30308	-2.52857	-9.10111	-8.47167	-4.83593	-2.60448	-3.91111	-4.66276	-5.06593	-5.65233	-3.86185	-4.66933	-4.67577	-6.82167	-5.54593	-4.28333	-6.45077	-3.14133	-3.11172	-2.56	-2.65	-7.22903	-2.1	-4.45593	-3.24519	-4.89316	0.689055	-4.46736	1.07471	-4.85925	1.01775	-4.71122	0.701047
1899-12-31 00:22:00	-4.85786	-0.0257143	-1.024	-2.79308	-7.11	-8.49143	-9.787	-8.64308	-3.18857	-9.42111	-8.84167	-5.19593	-2.90448	-4.10111	-5.08276	-5.37593	-5.72233	-4.32185	-4.88933	-5.08577	-7.01167	-5.84593	-4.48333	-6.72077	-3.46133	-3.00172	-2.59	-2.62	-7.48903	-2.08	-4.63593	-3.56519	-5.21816	0.666753	-4.66111	1.11855	-5.16675	1.03066	-4.99997	0.719793
1899-12-31 00:23:00	-5.32786	-0.135714	-1.254	-2.88308	-7.64	-8.78143	-9.997	-8.89308	-3.87857	-9.56111	-9.23167	-5.47593	-3.41448	-4.37111	-5.35276	-5.98593	-6.05233	-4.76185	-5.23933	-5.32577	-7.19167	-6.00593	-4.79333	-6.82077	-3.59133	-3.12172	-2.95	-2.81	-7.64903	-2.1	-5.06593	-3.91519	-5.59316	0.640122	-4.85486	1.13388	-5.4855	1.03039	-5.26372	0.727936
1899-12-31 00:24:00	-5.69786	-0.225714	-1.574	-2.91308	-8.03	-9.04143	-10.127	-9.19308	-4.21857	-9.67111	-9.80167	-5.74593	-3.80448	-4.62111	-5.50276	-6.32593	-6.40233	-5.02185	-5.55933	-5.49577	-7.32167	-6.50593	-5.37333	-7.01077	-3.92133	-3.25172	-3.28	-3.13	-7.93903	-2.21	-5.19593	-4.04519	-5.91691	0.628776	-5.06861	1.15078	-5.80175	1.03198	-5.48247	0.745067
1899-12-31 00:25:00	-5.84786	-0.245714	-2.044	-2.90308	-8.28	-9.24143	-10.277	-9.38308	-4.57857	-9.78111	-10.1517	-6.03593	-4.12448	-4.93111	-5.69276	-6.68593	-6.61233	-5.25185	-5.76933	-5.74577	-7.44167	-7.04593	-5.62333	-7.25077	-4.20133	-3.42172	-3.5	-3.33	-8.03903	-2.21	-5.22593	-4.33519	-6.14066	0.604263	-5.26611	1.17576	-6.0355	1.0204	-5.70872	0.760154
1899-12-31 00:26:00	-6.11786	-0.235714	-2.634	-3.05308	-8.53	-9.45143	-10.507	-9.59308	-5.14857	-10.2311	-10.6417	-6.35593	-4.69448	-5.09111	-5.81276	-6.84593	-6.81233	-5.51185	-6.02933	-6.05577	-7.53167	-7.22593	-5.60333	-7.42077	-4.64133	-3.57172	-3.9	-3.25	-8.33903	-2.52	-5.32593	-4.56519	-6.47691	0.556576	-5.47986	1.20602	-6.30675	1.01324	-5.89247	0.779047
1899-12-31 00:27:00	-6.34786	-0.315714	-3.134	-3.06308	-8.84	-9.67143	-10.617	-9.79308	-5.68857	-10.6511	-10.8017	-6.67593	-4.99448	-5.33111	-6.10276	-6.75593	-7.01233	-5.56185	-6.31933	-6.47577	-7.70167	-7.26593	-5.81333	-7.61077	-5.00133	-3.60172	-4.05	-3.05	-8.49903	-3.2	-5.57593	-4.71519	-6.76066	0.531655	-5.69986	1.21403	-6.55175	0.984531	-6.01747	0.81518
1899-12-31 00:28:00	-6.39786	-0.445714	-3.374	-3.10308	-9.08	-9.87143	-10.717	-10.0331	-6.08857	-10.8611	-10.8117	-6.96593	-5.41448	-5.46111	-6.22276	-6.72593	-7.20233	-5.87185	-6.23933	-6.74577	-7.76167	-7.53593	-5.98333	-7.79077	-5.20133	-3.63172	-4.05	-3.15	-8.62903	-3.57	-5.74593	-4.79519	-6.97191	0.509503	-5.90611	1.22166	-6.643	0.972522	-6.16372	0.837092
1899-12-31 00:29:00	-6.84786	-0.735714	-3.714	-3.18308	-9.34	-10.0014	-10.767	-10.2131	-6.55857	-10.9411	-10.7917	-7.28593	-5.77448	-5.50111	-6.32276	-6.71593	-7.42233	-6.28185	-6.33933	-7.03577	-7.84167	-7.77593	-6.20333	-7.93077	-5.46133	-3.76172	-4.15	-3.6	-8.77903	-3.3	-5.93593	-4.98519	-7.25316	0.483699	-6.03736	1.22409	-6.778	0.942594	-6.36872	0.827584
1899-12-31 00:30:00	-7.25786	-0.455714	-4.024	-3.21308	-9.52	-10.1714	-10.797	-10.4231	-7.11857	-11.0011	-10.7917	-7.47593	-6.17448	-5.67111	-6.44276	-6.81593	-7.58233	-6.44185	-6.48933	-7.20577	-7.90167	-7.91593	-6.40333	-8.33077	-5.65133	-3.86172	-4.13	-3.64	-8.86903	-3.36	-6.18593	-5.15519	-7.50941	0.453178	-6.10986	1.25762	-6.908	0.92011	-6.53247	0.856448
1899-12-31 00:31:00	-7.56786	-0.675714	-4.304	-3.40308	-9.56	-10.2914	-10.797	-10.6031	-7.59857	-11.1211	-10.8017	-7.74593	-6.45448	-5.88111	-6.52276	-6.91593	-7.80233	-6.62185	-6.82933	-7.45577	-7.99167	-8.12593	-6.64333	-8.51077	-5.77133	-3.97172	-4.23	-3.59	-8.94903	-3.5	-6.33593	-5.22519	-7.71191	0.431213	-6.27361	1.25125	-7.058	0.892522	-6.68122	0.87565
1899-12-31 00:32:00	-7.62786	-0.585714	-4.474	-3.53308	-9.69	-10.4714	-10.887	-10.7331	-8.26857	-11.1911	-10.8217	-7.90593	-7.06448	-5.84111	-6.64276	-7.05593	-8.12233	-6.67185	-7.27933	-7.51577	-8.06167	-8.41593	-6.80333	-8.60077	-5.91133	-4.05172	-4.44	-3.37	-9.04903	-3.52	-6.30593	-5.27519	-7.97441	0.410105	-6.34361	1.27875	-7.20675	0.876603	-6.74872	0.898952
1899-12-31 00:33:00	-7.70786	-0.765714	-4.714	-3.39308	-9.83	-10.7114	-10.917	-10.9331	-8.65857	-11.2011	-10.8817	-8.15593	-7.26448	-6.00111	-6.79276	-7.19593	-8.11233	-6.66185	-7.39933	-7.85577	-8.14167	-8.42593	-6.94333	-8.74077	-6.09133	-4.10172	-4.26	-3.28	-9.14903	-3.75	-6.34593	-5.48519	-8.11941	0.407318	-6.45236	1.26772	-7.28175	0.87772	-6.87997	0.941446
1899-12-31 00:34:00	-7.55786	-0.765714	-5.124	-3.61308	-9.7	-10.9314	-10.937	-11.1031	-8.76857	-11.4711	-10.8717	-8.43593	-7.62448	-6.02111	-6.83276	-7.30593	-8.24233	-6.68185	-7.39933	-8.15577	-8.30167	-8.47593	-7.05333	-8.87077	-6.27133	-4.07172	-4.23	-3.26	-9.39903	-4.26	-6.22593	-5.51519	-8.23316	0.389083	-6.58486	1.28351	-7.33425	0.861661	-7.03247	0.958807
1899-12-31 00:35:00	-7.52786	-0.935714	-5.264	-3.87308	-9.76	-11.1114	-10.987	-11.2231	-9.10857	-11.6811	-10.9417	-8.57593	-7.92448	-6.13111	-6.96276	-7.40593	-8.47233	-6.70185	-7.30933	-8.42577	-8.38167	-8.56593	-7.30333	-8.94077	-6.43133	-4.15172	-4.37	-3.32	-9.50903	-4.23	-6.41593	-5.65519	-8.38941	0.388419	-6.68861	1.29489	-7.44425	0.848474	-7.17747	0.955797
1899-12-31 00:36:00	-7.69786	-0.995714	-5.684	-4.20308	-9.89	-11.2914	-11.007	-11.3231	-9.61857	-11.6511	-10.9117	-8.84593	-8.27448	-6.08111	-7.03276	-7.53593	-8.68233	-6.71185	-7.42933	-8.59577	-8.49167	-8.64593	-7.57333	-9.08077	-6.53133	-4.30172	-4.36	-3.54	-9.57903	-4.04	-6.72593	-5.68519	-8.59566	0.398158	-6.71486	1.30335	-7.5905	0.822217	-7.35122	0.942982
1899-12-31 00:37:00	-7.71786	-1.19571	-5.764	-4.41308	-9.91	-11.4714	-11.007	-11.3731	-9.98857	-11.6511	-11.0717	-9.05593	-8.62448	-6.25111	-7.09276	-7.69593	-8.78233	-6.75185	-7.37933	-8.73577	-8.57167	-8.67593	-7.71333	-9.19077	-6.68133	-4.40172	-4.45	-3.59	-9.69903	-3.95	-6.73593	-5.75519	-8.74691	0.404739	-6.79361	1.29876	-7.65175	0.823728	-7.47622	0.9421
1899-12-31 00:38:00	-7.78786	-1.31571	-5.454	-4.65308	-9.87	-11.6214	-11.017	-11.5031	-9.95857	-11.7911	-11.0617	-9.35593	-8.89448	-6.31111	-7.23276	-7.53593	-8.85233	-6.77185	-7.44933	-8.89577	-8.67167	-8.76593	-7.68333	-9.17077	-6.88133	-4.35172	-4.59	-3.72	-9.83903	-3.77	-6.79593	-5.88519	-8.84441	0.384635	-6.83736	1.31952	-7.6605	0.824905	-7.58997	0.936809
1899-12-31 00:39:00	-7.92786	-1.49571	-4.924	-4.74308	-9.82	-11.8514	-10.817	-11.7031	-10.3786	-11.9511	-10.9317	-9.43593	-9.16448	-6.53111	-7.31276	-7.74593	-9.03233	-6.93185	-7.46933	-9.06577	-8.75167	-8.90593	-7.93333	-9.33077	-7.00133	-4.48172	-5.05	-3.67	-9.95903	-3.84	-6.70593	-5.88519	-9.00441	0.394751	-6.99861	1.32646	-7.643	0.802984	-7.69747	0.962166
1899-12-31 00:40:00	-8.03786	-1.48571	-4.654	-4.78308	-9.71	-12.0314	-10.907	-11.8431	-10.8286	-11.8711	-10.8317	-9.51593	-9.39448	-6.55111	-7.32276	-7.82593	-9.11233	-7.09185	-7.47933	-9.11577	-8.81167	-9.07593	-8.22333	-9.45077	-7.12133	-4.49172	-5.13	-3.66	-10.049	-3.79	-6.58593	-5.88519	-9.13316	0.411122	-7.04861	1.33995	-7.64175	0.819997	-7.75997	0.978729
1899-12-31 00:41:00	-8.03786	-1.58571	-4.554	-4.80308	-9.62	-12.1114	-10.937	-11.8431	-11.2886	-12.1011	-11.0517	-9.61593	-9.56448	-6.39111	-7.29276	-7.92593	-9.26233	-7.03185	-7.52933	-9.22577	-8.91167	-9.07593	-8.32333	-9.44077	-7.25133	-4.51172	-5.05	-4.03	-10.159	-3.68	-6.79593	-5.86519	-9.26191	0.439061	-7.06111	1.35836	-7.69175	0.845492	-7.84372	0.957186
[truncated: 439 more rows]

## Sheet: (02) 86 insulin + 1 LAG_Dark
time	animal_2_day_3	animal_2_day_4	animal_3_day_1	animal_3_day_2	animal_3_day_3	animal_3_day_4	animal_4_day_1	animal_4_day_2	animal_4_day_3	animal_4_day_4	animal_5_day_1	animal_5_day_2	animal_5_day_3	animal_5_day_4	animal_6_day_1	animal_6_day_2	animal_6_day_3	animal_6_day_4	animal_7_day_1	animal_7_day_2	animal_7_day_3	animal_7_day_4	animal_9_day_1	animal_9_day_2	animal_9_day_3	animal_10_day_1	animal_10_day_2	animal_10_day_3	animal_10_day_4	Avg_day1	Var_day1	Avg_day2	Var_day2	Avg_day3	Var_day3	Avg_day4	Var_day4
[truncated: 481 more rows]

[truncated: 8 more sheets: (03) 86 insulin_Light, (03) 86 insulin_Dark, (06) 120 insulin_Light, (06) 120 insulin_Dark, (07) 120 insulin + 1 LAG_Light, (07) 120 insulin + 1 LAG_Dark, (08) 120 insulin_Light, (08) 120 insulin_Dark]
