# Supplementary material for: Sustained effect of glucagon on body weight and blood glucose: Assessed by continuous glucose monitoring in diabetic rats
Source: PLoS One. 2018 Mar 20;13(3):e0194468. doi: 10.1371/journal.pone.0194468 (PMC5860770; doi:10.1371/journal.pone.0194468)
Supplement: S2 File — Experiment (body weight and food intake). (XLSX) [file pone.0194468.s005.xlsx]

## Sheet: Body weight
Body weight	Animal number
Day	1	2	3	4	5	6	7	8	9	10	11	12	13	14	15	16	17	18	19	20
1	327.4	319.7	347.2	356.3	352.8	356.1	327.1	345	322.7	328	339	392	332.4	349.2	352.1	327	340.2	353.2	347.8	354.4
2	321.7	325.1	339.5	346.7	355	347.2	331.5	344.6	322	330.1	335.3	388.1	333.3	346.4	356.7	323.6	337.6	348.6	345.3	342.9
3	332.5	328.3	337.9	349.2	353.8	362.3	339.8	354.7	328.3	327.2	333.1	379.2	335.9	347.3	364.6	327.2	340.7	347.1	350.8	350.7
4	315.8	324.9	339.4	344.9	355.6	351.5	335.6	341.8	318.9	326	333.2	392.9	340	352	361.7	324.2	340.9	342.8	343.9	348.7
5	318.5	326.4	351.9	341.4	354.5	356.2	338.7	343.7	326.6	334.4	339.8	398.5	340.3	353.5	357.6	328.1	344.5	351.6	339.5	352.2
6	321.5	321	358.4	339.9	351.4	359.1	343.8	341.3	328.2	335.7	341.5	402	342.4	338.1	362.4	333.9	351.9	352.3	346	349.7
7	311.3	306.2	360.5	335.4	344.8	357.3	342	341.5	319.6	315.7	345.8	406.3	353.3	337.3	344.8	315.6	337.4	345.7	337.3	338.2
8	321.2	298.9	361.3	334.2	351.4	355.1	340.3	341.1	317.5	322.3	347.3	401.4	342.8	329.8	344.3	326	348	340.1	337.5	336.8
9	309.6	308.6	366.8	329.4	342.3	352.5	341.9	338.8	319.5	324.9	345.3	402.4	350.1	325.7	344.8	318.3	340.3	345.2	343.2	338.7
10	319.8	307.5	373.8	336.3	340	354.4	336.3	326.9	315.8	317.5	335	399.5	338	331.2	345.1	317	337.2	345.3	335.7	338.1
11	321.6	319.9	377.2	334.6	347.4	355.9	353.9	316.6	324.1	323.7	345	407.8	354.5	339.6	365.7	335.4	341.1	351.4	345.2	341.9
12	315.2	317	375.8	338.3	348.1	357.6	354.8	338.3	324.4	325.7	345.1	409.8	355.9	331.8	366.2	336.3	348.6	345.8	347.4	338.7
13	325.5	327.1	392.9	339.4	348.9	360.2	356.5	348.9	324.9	329.9	352.1	410.8	362.8	351	371.1	334.7	360.4	357.5	348.9	348.1
14	320	318.8	384	334	348.9	370.6	351	344.1	325.9	331	345.2	409.8	354.8	337.3	362.9	335.6	350.5	349.6	346.8	336.7
15	325.7	278.9	392.6	341	355.2	366.3	357.7	352.6	331.8	332.8	355.8	425.7	354.4	343.7	370.6	333.6	359.3	363.7	354.3	341.9
16	322.4	331.1	395.6	342.7	352.9	357.1	358.2	347.3	330.3	325	353.7	416.8	356.1	340.4	366.3	334.3	348.5	364.7	344.9	337.8
17	325.8	330.7	410.1	341.1	353	371.4	357.3	356.6	328.8	327.9	359.9	419.4	360.6	339	357.5	342.3	356	363.1	345.6	339.6
18	331.1	321.4	398.2	339.8	351.2	363.2	354.8	353.8	327.3	325.3	353.7	417.6	361.2	335.3	365.6	341.3	358.1	366.9	348.8	340.6
19	304.6	323.5	398.6	326.8	351.3	356.9	356.9	344.4	319.3	318	346.3	420	360.9	330.7	353.8	325.8	348.7	355.7	344.7	333.1
20	318.8	317.7	397.3	331.4	344.3	358.8	346.8	349	317.3	321.7	305.7	358.8	349.8	326.1	352.8	327.8	341.7	353	339.8	331.4
21	327.9	324	409.7	338.9	348.5	361.3	353.3	350.9	323.8	327.3	337.7	394.3	357.1	335.9	367.9	336.9	355.3	357.9	352.4	342

## Sheet: Food intake
Food intake/cage	Cage number
Day	1	2	3	4	5	6	7	8	9	10
3		54.1	75	81.6	59.4	61	69.1	64.4	79.3	66
4		60.6	74.2		50.2	88.4	91.1	57.1	83.9	70.1
5	70.8	68.7	74	80.9	52	90.3	83.1	63.8	85.2	72.9
6
7	69.8	74.6	76.6	75.2	64.5	87.5	86.4	59.4	84.1
8	49.9	69.6	78.6	71.7	65.1	77.1	74.9	71.4	71	63.7
9	62.2	75.5	69.5	77	71.9	83.3	81.3	77.8	85.8	65.3
10	67.2	77.8	76.8	73.2	63.1	78.8	87.2	78.7	86.9	64.9
11	71.9	65.1	74.7	84.4	71.5	77.8	94	85.3	87.6	69.1
12	70.3	79	76.1	76.9	70.3	75.5	89.7	82.8	85.1	69
13	84.2	74.8	73.5	80.7	77.6	77.6	100.4	85.7	101.8	69.3
14	73.6	80.1	79.2	79.3	75.6	79.2	83.3	84	78.2	68.2
15	88.8	113.8	84.5	84.1	83.1	83	97.8	93.1	101.1	79.2
16	81.7	80.4	77.5	81.3	70.8	76.9	92.7	85.6	88	64.7
17	77.8	80.2	78.8	87.8	81.2	86.4	95.7	83.5	86.7	68.9
18	74.8		64.5	73.2	65.7	73.2	78.8	79.8	86.5	64.6
19	71.2	81.2	82.8	88.7	70.2	81.7	90.9	77.7	89.6	60.9
20	75.7	69.8	68.4	74.7	67.5	20.8	79.6	74.7	78.6	68.4
21	77	77.5	82.8	78.8	68.2	79.3	90.8	86.4	90.1	69
