# Supplementary material for: Sustained effect of glucagon on body weight and blood glucose: Assessed by continuous glucose monitoring in diabetic rats
Source: PLoS One. 2018 Mar 20;13(3):e0194468. doi: 10.1371/journal.pone.0194468 (PMC5860770; doi:10.1371/journal.pone.0194468)
Supplement: S3 File — Experiment. (XLSX) [file pone.0194468.s006.xlsx]

## Sheet: Blood glucose
Blood glucose
Time (min)	103 nmol/kg insulin												103 nmol/kg insulin + 1 nmol/kg LAG												412 nmol/kg insulin + 1 nmol/kg LAG
0	28.3	28.15	29	26.7	20.25	30	29.26	14.95	30.95	16.85	21.06	28.22	29.95	27.53	30.66	28.91	29.38	24.27	26.82	24.61	22.55	26.55	22.8	23.16	24.52	22.21	24.29	26.89	28.84	27.49	15.01	23.28	23.06	25.01	25.22	25.23
60	15.58	11.51	17.93	11.26	6.3	8.32	14.29	4.15	19.55	4.99	5.1	10.15	23.36	24.7	33.97	22.38	20.07	15.58	20.05	18.35	11.49	18.22	10.92	11.51	13.26	10.17	13.69	11.71	13.02	20.64	4.24	11.23	8.1	13.78	13.87	17.32
120	6.63	6.94	12.69	8.41	4.57	4.33	8.08	3.01	12.48	4.18	3.38	7.62	21.31	19.22	20.98	21.92	20.84	10.29	18.56	14.88	6.68	17.35	9.33	8.14	7.77	4.52	7.63	9.57	6.12	17.26	3.48	9.91	6.11	10.22	8.71	14.02
180	6.14	7.29	12.98	5.93	3.53	4.3	6.12	5.54	10.25	3.7	3.14	6.68	21.33	19.84	21.09	22.49	20.74	9.78	22.6	15.59	5.08	17.9	7.58	7.54	6.33	3.81	4.4	5.99	4.04	17.44	3.31	12.8	3.39	9.81	7.17	11.14
240	10.79	13.99	16.47	9.91	4.18	6.92	11.02	8.77	14.92	5.19	5.66	11.65	22.9	19.7	24.03	25.03	24.31	12.88	25.05	19.85	4.15	18.71	9.78	10.79	5.25	3.35	4.27	4.55	3.58	12.96	2.88	9.96	2.49	8.38	5.08	11.15
300	15.44	19.25	21	17.41	7.73	17.72	18.43	11.04	21.56	6.85	10.99	17.8	25.03	20.75	24.43	25.97	26.1	18.91	25.03	21.5	7.76	20.74	12.5	16.9	4.28	3.16	5.56	3.58	3.94	8.23	2.5	5.45	3.17	7.84	3.03	17.42
360	20.05	20.12	26.25	20.04	10.36	19	21.18	10.93	22.39	8.65	13.52	20.31	29.59	21.09	24.39	25.29	24.57	20.15	26.06	21.8	11.66	20.97	19.13	18.96	4.67	2.77	11.73	4.67	4.09	8.68	6.55	8.25	5.15	11.1	5.09	15.14

## Sheet: Body weight
Body weight
Day	103 nmol/kg insulin												103 nmol/kg insulin + 1 nmol/kg LAG												189-412 nmol/kg insulin + 1 nmol/kg LAG
0	331.2	338.8	277.6	360.3	362	364.4	357.7	367.4	356.1	380.4	368.9	352.1	341.5	359.8	359.8	364.5	376.7	315.6	331.3	303.4	355.2	340.7	335.3	353.4	365.9	373	336.7	382.2	363.5	336.1	337.7	343.4	333.5	383.8	321.8	339.7
1	326.5	328.4	268.7	352.1	353	360.3	359.3	372.4	358.4	375.2	355.9	350.5	341.6	366.6	352.5	353.6	371.9	310.2	325	297.9	349	331.6	323.3	344.7	360.4	370	333.2	381.4	361.3	334.7	338.7	344.4	331.5	384.8	311.2	335.5
2	326.5	328.4	268.7	352.1	353	360.3	359.3	372.4	358.4	375.2	355.9	350.5	341.6	366.6	352.5	353.6	371.9	310.2	325	297.9	349	331.6	323.3	344.7	360.4	370	333.2	381.4	361.3	334.7	338.7	344.4	331.5	384.8	311.2	335.5
3	342.6	335.5	268.2	353.7	362.4	363.1	362.4	377.2	355.6	383.7	358.5	357.8	343.7	359.1	352.2	358.2	377.1	310.7	330	292.9	345.8	325.9	317.1	345.1	366	376	344.1	391.7	361.1	345.4	336.9	344.7	338.5	393.4	322.1	342.2
4	340.9	336.9	273.4	361.1	367.9	361.9	362.8	386.1	368.5	387.8	361.2	356.9	350.9	365.9	354	362.8	383.9	308.4	331.4	289	346.1	327.4	316	345.4	360.5	375.1	343.6	392.1	368.3	349.3	336.6	347.9	339.5	394.4	321.1	343.5
5	338	341.8	273.8	362.4	370.2	362.2	369.4	385	366.2	387.2	361.4	356.2	352.2	371.4	361	366.6	381.2	305.8	326.8	293.4	348.4	325	316	343	364.6	378.6	347.8	390.2	362.8	346	339.2	342.2	340	386	323.2	346.2
6	343.4	344.4	267.6	368.8	372.4	365.4	366	389	372	386.6	363	360.4	354.2	366.6	350.8	356	379.6	310.8	330	293.6	349.6	322	318.6	342.4	360.8	375	343	384.4	363.4	349.6	342.4	343.4	344.2	392.4	322.8	342.8
7	340.6	346.2	269.8	368	372.4	367.2	368.8	389.4	377.6	394.2	365	358.2	350.2	361.4	352	358.2	381.2	305	336.2	292.2	345.6	328.2	316.2	346	362.2	376	342	388	364.8	352.8	338.6	345.2	348	388.2	319.8	345.4
8	350.4	350.8	275.1	374.3	382.1	375	371.7	394.7	371.7	396.9	373.4	362.2	355	371.5	364.5	363.7	386.2	306.4	333.4	300.9	353.6	334	323.5	353.3	366.4	381.9	347.5	402.2	363.3	356.5	341	350.6	351.3	403.5	322.2	340.5
9	341.4	339	273.4	368.8	375.6	375	366.8	380.8	370.8	391.6	369.4	361.8	341.4	360.8	351.6	347	376.2	297.2	325.2	287	341.4	327.2	309.8	342.8	361.4	376.4	337.8	389.4	350	342.8	338.6	351	347.8	390.8	317	339
10	344	351.1	271.1	366.7	379.5	368.5	369.8	401.5	372.4	398.9	371.8	357.7	340.8	356.7	352.4	350	377.5	295.3	326.1	289.6	344.4	338.5	311.4	350.6	363.5	383.4	344.4	402.1	361.3	348.1	343.3	352.7	349.2	394.4	321.4	338.2
11	352.4	357.8	274.3	371.3	382.8	372.3	374.6	400	377.4	408.8	372.1	360.4	344.7	359.5	354.6	360.9	377.3	298.8	325.7	292.5	347.6	336.9	314.7	343.4	370.7	385.3	347	400.1	362.2	352.8	352.6	359.4	358.5	403.5	324.1	340.9
12	347	349.2	269.2	365.8	378.4	372.2	372	398.6	377.2	403.6	371.8	357	341.6	351.2	349.8	342.6	381.4	298.6	319.2	293.6	346.8	333.4	313.4	347.6	367.6	384.6	342	408	370.4	345.8	350.6	357	359	402.8	318.4	342
13	350.3	354.3	271.3	375.6	388	374.2	371.6	407.2	380	413	375.6	364.3	352.8	357.2	348.7	343.7	381.4	297.4	318.9	294.4	352.1	340.7	315.2	351.5	369.6	390.7	348	403.9	379.5	355.7	357.5	367.3	369.1	403.7	321.2	346.9
14	352.4	353.1	274.7	383.7	390.9	380.5	377.9	410.2	373	411.7	379.7	364	345.2	349.9	348.4	352	385.7	293.9	317	301.2	350.6	346.3	318	355.8	375.8	393.6	354	408.7	372.6	351.9	359.5	366.9	369.6	409.9	331.2	358

## Sheet: Food intake
Food intake/animal			Food intake was measured per cage and devided by number of animals per cage
Day	103 nmol/kg insulin					103 nmol/kg insulin + 1 nmol/kg LAG				189 nmol/kg insulin + 1 nmol/kg LAG
1	21.0333	24.9667	32.8	33	30.5333	37.7333	33.5	28.6333	26.3333	34.6667	39.4667	33.1667	36.1
2	30.45	27.5	32.35	35.15	32.6333	35.8	36.8	27.5	25	36.2667	40.4333	32	35.2667
3	37	26.3	38.65	34.45	34.1	38.3	39.6	28.8667	39.2333	37.5	37.9333	33.8333	36.3667
4	33.75	30.0333	37.05	37.5	32.5333	39.5333	39.2333	28.5333		37.0667	41.0333	33.4	37.3667
5	35.45	27.7	38.5	36.35	34.6333	39.7667	38.9333	30.4333	27.1	39.8667	38.9667	33.2667	35.9
6	36.15	31.5333	39	37.1	33.9667	39.3333	39.1667	31.1	28.1667	38.0333	39.6	33.5333	35.6
7	38.9	30.1	39.4	35.8	34.4	40.1	39.8	32.3	29.6	37.8	39.8	32.7	35
8	35.9	32.5	49.5	38.1	34.6	43.8	38.5	32.3	32.1	36.6	38	33.6	36.2
9	36.8	31.9	40.3	38.3	34.5	43.1	39	34.2	29.9	39.1	41.7	34	34.8
10	42.2	32.5	40	37.5	34.1	43.4	38.9	34.4	35	38.8	44.6	37.1	37.4
11	41.6	32.8	41.2	40.9	36.6	45.2	41.2	35.1	33.8	40.4	39.4	38.3	39.3
12	37.5	30.6	41.9	33.9	33.8	41.4	39.9	35.2	32.3	39.6	40.2	34.4	38
13	42	33.5	41.6	38	36.1	43.4	40.4	33	37.3	42.8	38.2	37.8	37.3
14	40.7	33.6	45.9	36.4	33.5	40.7	39.5	37	36	38.7	39.4	31.8	39.2

## Sheet: Liver glycogen content
Liver glycogen content (µmol/g)
103 nmol/kg insulin	103 nmol/kg insulin + 1 nmol/kg LAG	189-412 nmol/kg insulin + 1 nmol/kg LAG
506	212.4	122.1
435.7	100	12.8
675.1	113	157.7
399.7	135.6	47.9
307.1	131	85.8
436.8	52.2	186.4
557.1	199.5	62.5
237.4	121	103.9
491.1	58.8	23.8
262.2	79.7	145.9
277.5	122.9	51.7
310	82.3	143.4

## Sheet: Liver triglycerides
Liver triglycerides (µmol/g)
103 nmol/kg insulin	103 nmol/kg insulin + 1 nmol/kg LAG	189-412 nmol/kg insulin + 1 nmol/kg LAG
8.7	8.2	8.5
8.4	6.6	7
9	9.2	8.7
10.3	7.4	6.8
14.7	11	7
7.4	5.6	7.8
7.4	7.8	7.8
7.9	5.7	9.4
8.6	6.8	5.3
6.8	8.7	11.2
11.3	8.2	6.4
7.4	8.2	9.5

## Sheet: Plasma FGF21
Plasma FGF21 (pg/ml)
103 nmol/kg insulin	103 nmol/kg insulin + 1 nmol/kg LAG	189-412 nmol/kg insulin + 1 nmol/kg LAG
640	158	131
464	96.8	400
764	144	173
400	111	528
128	120	240
329	365	186
668	114	150
191	308
301		139
464		142
265		208
284
Empty cells indicate values below detection limit (20 pg/ml)

## Sheet: Plasma triglycerides
Plasma triglycerides (mM)
103 nmol/kg insulin	103 nmol/kg insulin + 1 nmol/kg LAG	189-412 nmol/kg insulin + 1 nmol/kg LAG
4.42	6.9	1.47
5.23	8.85	1.26
4.35	2.06	2.75
4.29	5.5	1.35
2.76	4.81	2.02
3.6	2.02	2.8
3.11	2.18	0.46
2.18	1.47	1.62
4.4	1.88	1.93
2.52	1.89	0.91
4.14	1.86	1.79
6.98	1.04	2.36

## Sheet: Body composition
Body composition
Lean mass
103 nmol/kg insulin		103 nmol/kg insulin + 1 nmol/kg LAG		412 nmol/kg insulin + 1 nmol/kg LAG
start	end	start	end	start	end
82.7536	78.7182	81.4934	81.8311	75.8349	75.5601
81.3341	81.3604	79.8944	77.6316	82.3351	78.7561
79.9099	81.0616	80.1807	81.1729	79.2575	77.2529
84.363	82.8009	78.5048	81.737	84.427	78.9799
76.4116	85.9613	76.6711	79.4468	78.3054	78.7589
77.9473	80.0454	86.8061	84.3544	82.6183	77.2224
78.5491	81.7061	81.8775	79.608	82.4963	75.1664
81.8998	82.1636	79.8912	84.0285	79.5632	81.7561
84.4791	84.6132	85.0676	81.244	85.1904	80.0867
76.9769	80.109	80.8659	78.2184	80.5836	80.0768
79.466	83.0644	77.8586	82.9664	80.3915	81.5068
77.4098	83.2336	86.6384	78.9616	76.2555	77.4632
Fat mass
103 nmol/kg insulin		103 nmol/kg insulin + 1 nmol/kg LAG		412 nmol/kg insulin + 1 nmol/kg LAG
start	end	start	end	start	end
6.69082	6.82558	5.97365	6.78855	8.11697	10.5844
7.65643	7.2368	7.796	8.26428	7.35121	10.1357
6.62824	5.13454	6.59811	6.28907	8.05465	9.50287
5.08188	4.99201	6.03018	8.03608	5.99948	7.32112
7.07459	7.12887	7.27635	8.59203	6.47593	8.49275
9.04775	9.38536	3.22243	5.07734	5.94168	8.43407
5.87084	6.53929	7.46755	8.20947	8.35653	11.4462
5.75939	8.29077	9.14964	6.37228	7.51019	9.529
5.31873	6.87105	6.9482	8.21926	5.56522	7.81631
6.14879	9.11138	9.17229	7.73114	6.5112	9.47238
6.17512	7.69968	6.75216	6.63388	7.7284	8.07285
7.82448	8.20752	6.95812	8.24182	8.71357	8.79216
